# Supplementary material for: Dynamic chloride ion adsorption on single iridium atom boosts seawater oxidation catalysis
Source: Nat Commun. 2024 Mar 4;15:1973. doi: 10.1038/s41467-024-46140-y (PMC10912682; doi:10.1038/s41467-024-46140-y)
Supplement: Supplementary file 6 — Source data [file 41467_2024_46140_MOESM6_ESM.zip]

Archive with 4 entries (4 files):
- SourceData_Fig.1.xlsx
- SourceData_Fig.2.xlsx
- SourceData_Fig.3.xlsx
- SourceData_Fig.4.xlsx
