# Supplementary material for: Dynamic chloride ion adsorption on single iridium atom boosts seawater oxidation catalysis
Source: Nat Commun. 2024 Mar 4;15:1973. doi: 10.1038/s41467-024-46140-y (PMC10912682; doi:10.1038/s41467-024-46140-y)
Supplement: Supplementary file 6 — Source data [file 41467_2024_46140_MOESM6_ESM.zip › SourceData_Fig.1.xlsx]

## Sheet: Fig1.d
	IrO2		Ir foil		Ir/CoFe-LDH
11061.5	0.00274	11017.8	0.000598519	11017.8	0.0035
11066.5	0.00221	11021.7	0.000713898	11021.7	-0.000596111
11071.5	0.00158	11025.4	0.000458104	11025.4	0.00199
11076.5	0.00116	11029.2	0.000442101	11029.2	0.00506
11081.5	0.000487264	11032.9	0.000441756	11032.9	0.01301
11086.5	8.03647e-05	11037.1	0.000156946	11037.1	0.00532
11091.5	-0.000458559	11041.1	0.000208416	11041.1	0.000843825
11096.5	-0.000582052	11044.9	6.28244e-05	11044.9	-0.000633235
11101.5	-0.000957098	11048.9	-4.99811e-06	11048.9	0.00296
11106.5	-0.00123	11053.2	-8.65612e-06	11053.2	0.00777
11111.5	-0.00133	11057.4	-0.000146974	11057.4	-0.00506
11116.5	-0.00143	11061.3	-0.000274341	11061.3	-0.00509
11121.5	-0.00153	11065.4	-0.000422155	11065.4	-0.000396854
11126.5	-0.00141	11069.2	-0.000560145	11069.2	0.00914
11131.5	-0.0013	11073.3	-0.000638714	11073.3	-0.0049
11136.5	-0.00104	11077	-0.000664365	11077	-0.00522
11141.5	-0.000610118	11080.9	-0.00082692	11080.9	-0.0016
11146.5	2.47174e-05	11084.9	-0.00068406	11084.9	0.01103
11151.5	0.000748742	11089	-0.000703298	11089	-0.00675
11156.5	0.00193	11092.8	-0.000683073	11092.8	-0.00822
11161.5	0.00365	11096.9	-0.000442509	11096.9	0.00142
11166.5	0.00532	11101	-0.000459388	11101	0.00615
11171.5	0.00842	11105.1	-0.000283231	11105.1	-0.00567
11176.5	0.01111	11109.1	-0.000145631	11109.1	-0.01064
11181.5	0.01388	11113.1	5.92282e-07	11113.1	-0.00101
11186.5	0.0163	11117.2	0.000207413	11117.2	0.00103
11186.9	0.01871	11121.3	0.000318917	11121.3	-0.00768
11187.3	0.02122	11125.1	0.000511587	11125.1	-0.00295
11187.7	0.0229	11129	0.000642822	11129	0.00307
11188.1	0.02333	11132.8	0.000829253	11132.8	0.00655
11188.5	0.02455	11136.8	0.00124	11136.8	-0.00379
11188.9	0.02529	11140.8	0.00157	11140.8	0.00158
11189.3	0.02628	11144.8	0.00212	11144.8	0.01112
11189.7	0.02743	11148.8	0.00286	11148.8	-0.00246
11190.1	0.02791	11153	0.0037	11153	-0.00266
11190.5	0.02902	11156.9	0.00454	11156.9	0.00841
11190.9	0.03043	11161.1	0.00582	11161.1	0.00184
11191.3	0.03124	11165	0.00722	11165	-0.00354
11191.7	0.03241	11169.2	0.00917	11169.2	0.0102
11192.1	0.03374	11173.4	0.01157	11173.4	0.01972
11192.5	0.03492	11177.2	0.01441	11177.2	0.00493
11192.9	0.03631	11181.1	0.01806	11181.1	0.018
11193.3	0.03753	11185.1	0.02358	11185.1	0.02801
11193.7	0.03887	11188.8	0.03035	11188.8	0.02651
11194.1	0.0402	11192.9	0.03976	11192.9	0.04155
11194.5	0.04117	11193.9	0.04368	11193.9	0.06867
11194.9	0.04277	11194.8	0.04756	11194.8	0.06954
11195.3	0.04414	11195.8	0.05207	11195.8	0.06997
11195.7	0.04585	11196.8	0.05641	11196.8	0.07458
11196.1	0.04792	11197.8	0.0621	11197.8	0.078
11196.5	0.04982	11198.7	0.06952	11198.7	0.08759
11196.9	0.05109	11199.7	0.07869	11199.7	0.08904
11197.3	0.05421	11200.6	0.08538	11200.6	0.10528
11197.7	0.05677	11201.1	0.08874	11201.1	0.11099
11198.1	0.05965	11201.8	0.09411	11201.8	0.11554
11198.5	0.06193	11202.6	0.10033	11202.6	0.12284
11198.9	0.06488	11203.2	0.10798	11203.2	0.13239
11199.3	0.06718	11203.9	0.11859	11203.9	0.14436
11199.7	0.07098	11204.6	0.13322	11204.6	0.15769
11200.1	0.0733	11205.3	0.15046	11205.3	0.17213
11200.5	0.07595	11206	0.168	11206	0.19023
11200.9	0.0792	11206.8	0.18978	11206.8	0.2068
11201.3	0.08285	11207.5	0.21302	11207.5	0.23141
11201.7	0.08617	11208.2	0.23969	11208.2	0.25828
11202.1	0.09126	11208.8	0.27397	11208.8	0.29092
11202.5	0.09532	11209.5	0.3277	11209.5	0.32834
11202.9	0.10042	11210.3	0.40773	11210.3	0.3759
11203.3	0.10562	11211	0.48136	11211	0.43504
11203.7	0.11094	11211.7	0.55332	11211.7	0.50428
11204.1	0.11767	11212.4	0.63299	11212.4	0.59008
11204.5	0.12382	11213.1	0.72025	11213.1	0.70531
11204.9	0.13063	11213.8	0.8491	11213.8	0.85385
11205.3	0.13784	11214.5	1.03881	11214.5	1.04245
11205.7	0.14643	11215.3	1.31016	11215.3	1.26598
11206.1	0.15622	11216	1.51755	11216	1.54313
11206.5	0.16696	11216.7	1.64139	11216.7	1.84583
11206.9	0.17774	11217.5	1.65975	11217.5	2.14054
11207.3	0.19168	11218.1	1.61469	11218.1	2.40422
11207.7	0.2063	11218.9	1.54054	11218.9	2.55774
11208.1	0.22291	11219.5	1.4541	11219.5	2.58978
11208.5	0.24074	11220.2	1.35618	11220.2	2.49897
11208.9	0.26062	11220.8	1.28341	11220.8	2.31048
11209.3	0.28326	11221.6	1.22091	11221.6	2.06211
11209.7	0.309	11222.3	1.19021	11222.3	1.79519
11210.1	0.33728	11223.1	1.16488	11223.1	1.5635
11210.5	0.36801	11223.8	1.14589	11223.8	1.36752
11210.9	0.40556	11224.5	1.1278	11224.5	1.22306
11211.3	0.44845	11225.1	1.11148	11225.1	1.11345
11211.7	0.49898	11225.9	1.09238	11225.9	1.03853
11212.1	0.55695	11226.6	1.07823	11226.6	0.99375
11212.5	0.62721	11227.3	1.07244	11227.3	0.95786
11212.9	0.70706	11228	1.07283	11228	0.9362
11213.3	0.79984	11228.7	1.07794	11228.7	0.92386
11213.7	0.9057	11229.5	1.08636	11229.5	0.91216
11214.1	1.02269	11230.1	1.09476	11230.1	0.90654
11214.5	1.15435	11230.7	1.10342	11230.7	0.89959
11214.9	1.29853	11231.4	1.10543	11231.4	0.89425
11215.3	1.45061	11232.1	1.09737	11232.1	0.8922
11215.7	1.60455	11232.8	1.08251	11232.8	0.88652
11216.1	1.76113	11233.4	1.07047	11233.4	0.88002
11216.5	1.91264	11234.2	1.05494	11234.2	0.87613
11216.8	2.04975	11234.9	1.04182	11234.9	0.87369
11217.2	2.16583	11235.6	1.02916	11235.6	0.87555
11217.6	2.25495	11236.2	1.01666	11236.2	0.87759
11218	2.31271	11237	1.00524	11237	0.88107
11218.4	2.34395	11237.6	0.99891	11237.6	0.89142
11218.8	2.34082	11238.3	0.99504	11238.3	0.89756
11219.2	2.30289	11239	0.99347	11239	0.89894
11219.6	2.23725	11239.7	0.99443	11239.7	0.90831
11220	2.14714	11240.4	0.99762	11240.4	0.91532
11220.4	2.03877	11241	1.00331	11241	0.92744
11220.8	1.91988	11241.7	1.01178	11241.7	0.93183
11221.2	1.79507	11242.3	1.02197	11242.3	0.93598
11221.6	1.66603	11242.9	1.0336	11242.9	0.9395
11222	1.54478	11243.7	1.04201	11243.7	0.94474
11222.4	1.43469	11244.3	1.04779	11244.3	0.94623
11222.8	1.33746	11245.1	1.05166	11245.1	0.95348
11223.2	1.25428	11245.7	1.054	11245.7	0.95371
11223.6	1.18288	11246.5	1.05434	11246.5	0.95607
11224	1.12357	11247.1	1.05168	11247.1	0.95951
11224.4	1.07927	11247.8	1.0459	11247.8	0.96313
11224.8	1.04348	11248.5	1.03715	11248.5	0.96715
11225.2	1.01616	11249.3	1.02629	11249.3	0.97164
11225.6	0.99525	11249.9	1.01922	11249.9	0.97565
11226	0.97928	11250.6	1.01201	11250.6	0.98061
11226.4	0.96844	11251.3	1.00674	11251.3	0.98854
11226.8	0.95889	11252	1.00176	11252	0.99422
11227.2	0.95344	11252.6	0.99798	11252.6	1.00274
11227.6	0.94892	11253.4	0.99407	11253.4	1.00952
11228	0.94499	11254.1	0.99198	11254.1	1.02077
11228.4	0.94051	11254.8	0.99039	11254.8	1.03134
11228.8	0.93818	11255.5	0.98886	11255.5	1.0407
11229.2	0.93413	11256.3	0.98735	11256.3	1.04841
11229.6	0.93168	11257	0.98522	11257	1.06702
11230	0.92717	11257.6	0.98321	11257.6	1.07616
11230.4	0.92263	11258.4	0.97908	11258.4	1.08843
11230.8	0.91833	11259.1	0.97513	11259.1	1.10093
11231.2	0.9156	11259.7	0.97156	11259.7	1.11323
11231.6	0.9114	11260.4	0.9691	11260.4	1.12192
11232	0.90818	11261.2	0.96883	11261.2	1.134
11232.4	0.90433	11261.8	0.96983	11261.8	1.1403
11232.8	0.89925	11262.6	0.97198	11262.6	1.15034
11233.2	0.89433	11263.4	0.97651	11263.4	1.15833
11233.6	0.88885	11264.7	0.9872	11264.7	1.16266
11234	0.88464	11265.7	0.99417	11265.7	1.16302
11234.4	0.88264	11266.7	0.99987	11266.7	1.16235
11234.8	0.88055	11267.7	1.00464	11267.7	1.15743
11235.2	0.8789	11268.7	1.0097	11268.7	1.14803
11235.6	0.8774	11269.8	1.01674	11269.8	1.13566
11236	0.87678	11270.8	1.02286	11270.8	1.12358
11236.4	0.87929	11271.9	1.02794	11271.9	1.11072
11236.8	0.88087	11272.9	1.0305	11272.9	1.09168
11237.2	0.88153	11274	1.03175	11274	1.07946
11237.6	0.884	11274.8	1.03153	11274.8	1.06406
11238	0.88715	11275.8	1.02993	11275.8	1.04884
11238.4	0.89176	11276.8	1.02781	11276.8	1.0333
11238.8	0.89622	11278	1.02618	11278	1.02315
11239.2	0.90187	11278.9	1.02475	11278.9	1.01121
11239.6	0.90686	11279.9	1.02314	11279.9	1.00073
11240	0.91171	11280.9	1.02077	11280.9	0.99503
11240.4	0.91426	11281.9	1.01812	11281.9	0.98662
11240.8	0.9185	11282.9	1.01579	11282.9	0.9824
11241.2	0.92174	11284	1.01431	11284	0.97889
11241.6	0.92717	11285	1.01343	11285	0.97426
11242	0.92801	11285.9	1.01296	11285.9	0.97187
11242.4	0.92964	11286.8	1.01251	11286.8	0.96763
11242.8	0.93111	11287.9	1.01168	11287.9	0.96808
11243.2	0.93388	11288.8	1.01077	11288.8	0.96503
11243.6	0.9358	11289.8	1.00994	11289.8	0.96383
11244	0.93804	11290.8	1.009	11290.8	0.96532
11244.4	0.93958	11291.8	1.00695	11291.8	0.96348
11244.8	0.94319	11292.7	1.00383	11292.7	0.96437
11245.2	0.94643	11293.8	0.99904	11293.8	0.9648
11245.6	0.94925	11294.7	0.99499	11294.7	0.96381
11246	0.95119	11295.7	0.9912	11295.7	0.96281
11246.4	0.95303	11296.6	0.98729	11296.6	0.96508
11246.8	0.95566	11297.6	0.98236	11297.6	0.96536
11247.2	0.95802	11298.5	0.97859	11298.5	0.96397
11247.6	0.96056	11299.4	0.97609	11299.4	0.96691
11248	0.96127	11300.5	0.97384	11300.5	0.9677
11248.4	0.96408	11301.5	0.97204	11301.5	0.96678
11248.8	0.96867	11302.5	0.96962	11302.5	0.96772
11249.2	0.97167	11303.4	0.96702	11303.4	0.96879
11249.6	0.97244	11304.6	0.9647	11304.6	0.96804
11250	0.97473	11305.5	0.96375	11305.5	0.97111
11250.4	0.97838	11306.5	0.9638	11306.5	0.97006
11250.8	0.98323	11307.5	0.96485	11307.5	0.9724
11251.2	0.98511	11308.4	0.96726	11308.4	0.97191
11251.6	0.9883	11309.5	0.97116	11309.5	0.97332
11252	0.99204	11310.4	0.97417	11310.4	0.97568
11252.4	0.99982	11311.5	0.97797	11311.5	0.97751
11252.8	1.00491	11312.5	0.98147	11312.5	0.98188
11253.2	1.00922	11313.4	0.98476	11313.4	0.98193
11253.6	1.01427	11314.6	0.98966	11314.6	0.98693
11254	1.0204	11315.5	0.99411	11315.5	0.99057
11254.4	1.02538	11316.6	0.9972	11316.6	0.99329
11254.8	1.03175	11317.6	0.99999	11317.6	0.99942
11255.2	1.03623	11318.5	1.00199	11318.5	1.00679
11255.6	1.04149	11319.6	1.00404	11319.6	1.01221
11256	1.04741	11320.6	1.00541	11320.6	1.01745
11256.4	1.05376	11321.6	1.00638	11321.6	1.02143
11256.8	1.06155	11322.5	1.00701	11322.5	1.02724
11257.2	1.06913	11323.7	1.00781	11323.7	1.03085
11257.6	1.07501	11324.7	1.00831	11324.7	1.03624
11258	1.08189	11325.7	1.00876	11325.7	1.03979
11258.4	1.08742	11326.8	1.00874	11326.8	1.0445
11258.8	1.09335	11327.7	1.00856	11327.7	1.0484
11259.2	1.0966	11328.7	1.00799	11328.7	1.05385
11259.6	1.10181	11329.7	1.00725	11329.7	1.05582
11260	1.10845	11330.7	1.00595	11330.7	1.05842
11260.4	1.11506	11331.8	1.00505	11331.8	1.0591
11260.8	1.11969	11332.7	1.00445	11332.7	1.06094
11261.2	1.12467	11333.7	1.00436	11333.7	1.06225
11261.6	1.12678	11334.8	1.00468	11334.8	1.06078
11262	1.13314	11335.7	1.00499	11335.7	1.06373
11262.4	1.13628	11336.8	1.00656	11336.8	1.06012
11262.8	1.13674	11337.9	1.00854	11337.9	1.05586
11263.2	1.13785	11338.8	1.01102	11338.8	1.05498
11263.6	1.13762	11339.9	1.01372	11339.9	1.05321
11264	1.13916	11340.8	1.01599	11340.8	1.04827
11264.4	1.14285	11341.8	1.01885	11341.8	1.04688
11264.8	1.14075	11342.7	1.02181	11342.7	1.04249
11265.2	1.13815	11343.6	1.02346	11343.6	1.04051
11265.6	1.13602	11344.8	1.02514	11344.8	1.03532
11266	1.13293	11345.2	1.02575	11345.2	1.03099
11266.4	1.13159	11346.7	1.02706	11346.7	1.03003
11266.8	1.12837	11347.7	1.02783	11347.7	1.02388
11267.2	1.1241	11348.6	1.02726	11348.6	1.02135
11267.6	1.12259	11349.7	1.02634	11349.7	1.02081
11268	1.11939	11350.7	1.02473	11350.7	1.01835
11268.4	1.1141	11351.5	1.02309	11351.5	1.01267
11268.8	1.11063	11352.5	1.01964	11352.5	1.01102
11269.2	1.10515	11353.5	1.0161	11353.5	1.00826
11269.6	1.10185	11354.3	1.01219	11354.3	1.00495
11270	1.09413	11355.4	1.00802	11355.4	1.00454
11270.4	1.0864	11356.5	1.0046	11356.5	1.00301
11270.8	1.07836	11357.4	1.00139	11357.4	1.0017
11271.2	1.07222	11358.4	0.99807	11358.4	1.00633
11271.6	1.06416	11359.3	0.99458	11359.3	1.00757
11272	1.0588	11360.4	0.98706	11360.4	1.01018
11272.4	1.04955	11361.4	0.97948	11361.4	1.00172
11272.8	1.04503	11362.4	0.9767	11362.4	0.99009
11273.2	1.03902	11364.4	0.97238	11364.4	0.9789
11273.6	1.0354	11366.2	0.97119	11366.2	0.97704
11274	1.02994	11368.4	0.97206	11368.4	0.97803
11274.4	1.02449	11370.4	0.97444	11370.4	0.98048
11274.8	1.0205	11372.4	0.97872	11372.4	0.97986
11275.2	1.0167	11374.4	0.98378	11374.4	0.98089
11275.6	1.00995	11376.5	0.9896	11376.5	0.98241
11276	1.00379	11378.4	0.99292	11378.4	0.98581
11276.4	0.99373	11380.6	0.99682	11380.6	0.98862
11278.3	0.98424	11382.7	1.00038	11382.7	0.99004
11280.1	0.97691	11384.7	1.00327	11384.7	0.99362
11282	0.96827	11386.7	1.006	11386.7	0.99579
11283.9	0.95872	11388.6	1.00875	11388.6	0.99901
11285.9	0.9519	11390.8	1.01082	11390.8	1.00296
11287.8	0.94798	11392.8	1.01218	11392.8	1.00428
11289.8	0.94744	11394.8	1.012	11394.8	1.00722
11291.8	0.94819	11396.8	1.01115	11396.8	1.00672
11293.9	0.94713	11398.7	1.00959	11398.7	1.0082
11296	0.94706	11400.4	1.00905	11400.4	1.00799
11298	0.94965	11402.8	1.00917	11402.8	1.00769
11300.2	0.9534	11404.6	1.01024	11404.6	1.01123
11302.3	0.95484	11406.6	1.01288	11406.6	1.01107
11304.5	0.95836	11408.5	1.01693	11408.5	1.01458
11306.7	0.96257	11410	1.02104	11410	1.01038
11309	0.97024	11412.4	1.02592	11412.4	1.0128
11311.3	0.97802	11414.5	1.02882	11414.5	1.01093
11313.5	0.98897	11416.3	1.02976	11416.3	1.01166
11315.9	0.99872	11418.3	1.02772	11418.3	1.01425
11318.2	1.01397	11420.4	1.02224	11420.4	1.01363
11320.6	1.02736	11422.4	1.01479	11422.4	1.01097
11323	1.0391	11424.5	1.00899	11424.5	1.0103
11325.4	1.04581	11426.5	1.00327	11426.5	1.00711
11327.9	1.05042	11428.5	0.99717	11428.5	1.00844
11330.4	1.04871	11430.3	0.99311	11430.3	1.0097
11332.9	1.04813	11432.5	0.98953	11432.5	1.01085
11335.4	1.03947	11434.5	0.9881	11434.5	1.00875
11338	1.03013	11436.6	0.98713	11436.6	1.00824
11340.6	1.02032	11438.8	0.98604	11438.8	1.00701
11343.2	1.01169	11440.7	0.9856	11440.7	1.00682
11345.9	1.00231	11442.7	0.98558	11442.7	1.00489
11348.5	0.99764	11444.7	0.9855	11444.7	1.00518
11351.2	0.98876	11446.9	0.98582	11446.9	1.00386
11354	0.98282	11448.8	0.98603	11448.8	1.00349
11356.7	0.97813	11450.9	0.98581	11450.9	1.00314
11359.5	0.97532	11452.8	0.98576	11452.8	1.00157
11362.3	0.97241	11454.8	0.986	11454.8	0.99843
11365.2	0.97153	11456.8	0.98676	11456.8	0.99983
11368.1	0.97032	11458.6	0.9884	11458.6	0.99962
11371	0.97213	11460.6	0.99039	11460.6	0.99817
11373.9	0.97587	11462.6	0.99448	11462.6	0.99869
11376.8	0.98093	11464.6	0.99905	11464.6	0.99949
11379.8	0.98572	11466.4	1.00357	11466.4	0.99711
11382.8	0.99178	11468.4	1.00864	11468.4	0.9963
11385.9	1.00069	11470.4	1.01316	11470.4	0.995
11388.9	1.00582	11472.4	1.01719	11472.4	0.99716
11392	1.01179	11474.4	1.02121	11474.4	0.99612
11395.1	1.01661	11476.5	1.02421	11476.5	0.99307
11398.3	1.02016	11478.3	1.02593	11478.3	0.99385
11401.4	1.02336	11480.3	1.02655	11480.3	0.99819
11404.6	1.02451	11482.5	1.0264	11482.5	0.99326
11407.9	1.02237	11484.5	1.02552	11484.5	0.9918
11411.1	1.02214	11486.5	1.02363	11486.5	0.99201
11414.4	1.0206	11488.6	1.0205	11488.6	0.99493
11417.7	1.01707	11490.6	1.0171	11490.6	0.99057
11421.1	1.01329	11492.6	1.01384	11492.6	0.99108
11424.4	1.00871	11494.6	1.00918	11494.6	0.99105
11427.8	1.00602	11496.7	1.00351	11496.7	0.99872
11431.2	1.00426	11498.8	0.998	11498.8	0.99428
11434.7	1.00224	11500.8	0.99283	11500.8	0.99383
11438.2	1.0009	11502.8	0.98974	11502.8	0.99416
11441.6	0.99948	11504.8	0.98822	11504.8	0.9976
11445.2	1.00083	11506.8	0.98734	11506.8	0.99447
11448.7	1.00114	11508.8	0.98714	11508.8	0.99624
11452.3	0.99981	11510.5	0.98743	11510.5	0.99913
11455.9	0.9976	11512.8	0.98861	11512.8	1.00016
11459.6	0.99605	11515.8	0.99114	11515.8	1.00329
11463.2	0.99705	11518.7	0.9937	11518.7	1.00446
11466.9	0.99631	11521.6	0.99494	11521.6	1.00443
11470.6	0.99394	11524.6	0.99371	11524.6	1.00181
11474.4	0.99329	11527.3	0.99174	11527.3	1.00557
11478.2	0.99452	11530.5	0.9898	11530.5	1.00506
11482	0.99828	11533.6	0.98888	11533.6	1.00791
11485.8	0.99922	11536.3	0.98977	11536.3	1.00503
11489.7	0.9987	11539.5	0.9924	11539.5	1.00287
11493.6	0.99963	11542.5	0.99583	11542.5	1.00353
11497.5	1.00021	11545.7	1.00048	11545.7	1.00148
11501.4	1.00102	11548.6	1.00454	11548.6	1.00496
11505.4	1.00199	11551.7	1.00899	11551.7	1.00258
11509.4	1.00156	11554.8	1.0138	11554.8	1.00065
11513.4	1.00151	11557.9	1.01804	11557.9	1.00312
11517.4	1.00027	11560.8	1.02012	11560.8	1.00185
11521.5	1.00167	11563.9	1.02079	11563.9	1.00361
11525.6	1.0018	11566.9	1.01963	11566.9	1.00222
11529.8	1.00077	11569.7	1.01607	11569.7	1.00385
11533.9	0.9987	11572.9	1.01104	11572.9	1.00302
11538.1	0.99761	11575.7	1.00582	11575.7	1.00195
11542.3	0.99575	11578.6	0.99967	11578.6	1.00191
11546.5	0.99463	11581.5	0.99419	11581.5	1.00181
11550.8	0.99465	11584.4	0.99102	11584.4	1.00486
11555.1	0.99401	11587.4	0.9895	11587.4	1.00293
11559.4	0.99429	11590.4	0.98884	11590.4	1.00575
11563.8	0.99329	11593.3	0.98977	11593.3	1.00073
11568.2	0.99155	11596.5	0.99184	11596.5	1.00061
11572.6	0.99424	11599.3	0.99381	11599.3	1.00097
11577	0.99591	11602.6	0.99578	11602.6	1.00079
11581.5	0.99688	11605.6	0.99716	11605.6	0.99985
11586	0.99878	11608.7	0.99842	11608.7	0.99756
11590.5	0.99895	11611.6	0.99929	11611.6	0.99851
11595	1.00168	11614.9	0.99891	11614.9	0.99724
11599.6	1.00307	11617.8	0.99685	11617.8	0.99799
11604.2	1.00368	11620.8	0.99467	11620.8	0.99723
11608.8	1.00319	11623.9	0.9926	11623.9	0.99569
11613.5	1.00038	11626.8	0.99179	11626.8	0.9977
11618.2	0.99919	11629.6	0.993	11629.6	0.99598
11622.9	0.99772	11632.8	0.99575	11632.8	0.99773
11627.6	0.99803	11635.7	0.99881	11635.7	0.99644
11632.4	0.99862	11638.5	1.00169	11638.5	0.99669
11637.2	0.99746	11641.5	1.00412	11641.5	0.99552
11642	0.99698	11644.4	1.00573	11644.4	0.9974
11646.8	0.99815	11647.3	1.00692	11647.3	0.99583
11651.7	0.99833	11650.5	1.00796	11650.5	0.99716
11656.6	1.0011	11653.4	1.00917	11653.4	0.99575
11661.5	1.0014	11656.4	1.01085	11656.4	0.99691
11666.5	1.00054	11659.5	1.01258	11659.5	0.99815
11671.5	0.99894	11662.6	1.01365	11662.6	0.99716
11676.5	0.99939	11665.6	1.01394	11665.6	0.9989
11681.5	1.00126	11668.8	1.01334	11668.8	0.99745
11686.6	1.00114	11671.7	1.01091	11671.7	0.99892
11691.7	1.00228	11674.8	1.00673	11674.8	0.99871
11696.8	1.00064	11677.8	1.00234	11677.8	1.0003
11702	1.00036	11680.8	0.99832	11680.8	0.99647
11707.1	1.0024	11683.8	0.99234	11683.8	1.00011
11712.3	1.0035	11686.8	0.98696	11686.8	0.99954
11717.6	1.00202	11689.7	0.98373	11689.7	1.00233
11722.8	1.00115	11692.7	0.98269	11692.7	1.00019
11728.1	0.99843	11695.5	0.9827	11695.5	0.99908
11733.4	0.99743	11698.5	0.98354	11698.5	1.00098
11738.7	0.99817	11701.4	0.985	11701.4	1.00214
11744.1	0.99795	11704.4	0.98687	11704.4	1.0028
11749.5	0.99758	11707.2	0.98856	11707.2	1.00421
11754.9	0.99883	11710.4	0.99049	11710.4	1.0034
11760.4	1.00128	11713.3	0.99227	11713.3	0.99899
11765.8	1.0028	11716.4	0.99399	11716.4	0.99798
11771.4	1.00505	11719.4	0.99554	11719.4	0.99724
11776.9	1.00518	11722.4	0.99698	11722.4	0.99766
11782.4	1.00824	11725.4	0.99848	11725.4	0.9985
11788	1.00873	11728.3	1.00009	11728.3	0.99769
11793.6	1.0065	11731.7	1.00172	11731.7	0.99736
		11734.7	1.00308	11734.7	0.99693
		11737.5	1.00424	11737.5	0.99634
		11740.8	1.00533	11740.8	0.9978
		11743.7	1.00614	11743.7	0.9952
		11746.7	1.00695	11746.7	0.99799
		11749.7	1.00789	11749.7	0.99958
		11752.5	1.00896	11752.5	0.99999
		11755.4	1.00958	11755.4	0.99928
		11758.3	1.00945	11758.3	1.0003
		11761.3	1.00869	11761.3	0.99846
		11764.3	1.00785	11764.3	0.99935
		11767.2	1.00613	11767.2	0.99785
		11770.2	1.00397	11770.2	0.99912
		11773.1	1.00218	11773.1	0.99927
		11776.2	1.00092	11776.2	0.99965
		11779.2	0.99928	11779.2	0.99717
		11782.3	0.99789	11782.3	0.99816
		11785.2	0.99715	11785.2	0.99914
		11788.4	0.99695	11788.4	0.99866
		11791.5	0.99583	11791.5	0.9982
		11794.4	0.99445	11794.4	0.99873
		11797.4	0.99309	11797.4	0.9997
		11800.5	0.99187	11800.5	0.99811
		11803.5	0.99046	11803.5	1.00054
		11806.4	0.98927	11806.4	1.00094
		11809.2	0.98865	11809.2	1.00074
		11812.4	0.98875	11812.4	1.00086
		11816.1	0.98897	11816.1	1.00047
		11820	0.9898	11820	0.99872
		11824.1	0.99087	11824.1	1.00125
		11828	0.99166	11828	1.00647
		11832	0.9925	11832	1.00133
		11836.1	0.9944	11836.1	1.00003
		11840	0.99671	11840	1.00232
		11844.1	0.99921	11844.1	1.00225
		11848.2	1.00144	11848.2	1.00033
		11852.3	1.00324	11852.3	1.00064
		11856.2	1.00494	11856.2	1.00068
		11860.3	1.00668	11860.3	1.00288
		11864.3	1.00811	11864.3	1.00153
		11868.3	1.00873	11868.3	1.00114
		11872.2	1.00891	11872.2	1.00377
		11876.1	1.00894	11876.1	1.00402
		11879.9	1.00856	11879.9	1.00353
		11883.9	1.0072	11883.9	1.00168
		11887.7	1.00489	11887.7	1.00376
		11891.8	1.00176	11891.8	1.00323
		11895.8	0.99921	11895.8	1.00499
		11900	0.99788	11900	1.0039
		11904	0.99766	11904	1.00496
		11908.1	0.99793	11908.1	1.00445
		11912.2	0.99818	11912.2	1.00275
		11916.4	0.99821	11916.4	1.00441
		11920.2	0.99818	11920.2	1.00537
		11924.2	0.9983	11924.2	1.00751
		11928.4	0.9972	11928.4	1.00534
		11932.3	0.99554	11932.3	1.0066
		11936.1	0.99349	11936.1	1.00628
		11940	0.99072	11940	1.00814
		11943.8	0.9887	11943.8	1.00993
		11947.9	0.98876	11947.9	1.00849
		11951.9	0.9893	11951.9	1.00858

## Sheet: Fig1.e
	Ir/CoFe-LDH		IrCl3		IrO2		Ir-foil
0	0.23112	0	0.07438	0	0.0806	0	0.01057
0.03068	0.22733	0.03068	0.07606	0.03068	0.08288	0.03068	0.01111
0.06136	0.2163	0.06136	0.08024	0.06136	0.08858	0.06136	0.01267
0.09204	0.19906	0.09204	0.08493	0.09204	0.09524	0.09204	0.01501
0.12272	0.17748	0.12272	0.08816	0.12272	0.10039	0.12272	0.0178
0.1534	0.15463	0.1534	0.08862	0.1534	0.10239	0.1534	0.02069
0.18408	0.13513	0.18408	0.08594	0.18408	0.10058	0.18408	0.0233
0.21476	0.12501	0.21476	0.0808	0.21476	0.09538	0.21476	0.0254
0.24544	0.12868	0.24544	0.07507	0.24544	0.08841	0.24544	0.0269
0.27612	0.14477	0.27612	0.07158	0.27612	0.08249	0.27612	0.02801
0.3068	0.16768	0.3068	0.07294	0.3068	0.08097	0.3068	0.02921
0.33748	0.19185	0.33748	0.0795	0.33748	0.08567	0.33748	0.03112
0.36816	0.21335	0.36816	0.08899	0.36816	0.09532	0.36816	0.03419
0.39884	0.22958	0.39884	0.09831	0.39884	0.10667	0.39884	0.03837
0.42951	0.23894	0.42951	0.10482	0.42951	0.11646	0.42951	0.04318
0.46019	0.24057	0.46019	0.10682	0.46019	0.12235	0.46019	0.04793
0.49087	0.23433	0.49087	0.10366	0.49087	0.12307	0.49087	0.05197
0.52155	0.22082	0.52155	0.09589	0.52155	0.11852	0.52155	0.05497
0.55223	0.20153	0.55223	0.08571	0.55223	0.11002	0.55223	0.05703
0.58291	0.17918	0.58291	0.07753	0.58291	0.10059	0.58291	0.05882
0.61359	0.1583	0.61359	0.07724	0.61359	0.09498	0.61359	0.06149
0.64427	0.14557	0.64427	0.08759	0.64427	0.09768	0.64427	0.06623
0.67495	0.14767	0.67495	0.1052	0.67495	0.10911	0.67495	0.07356
0.70563	0.1661	0.70563	0.12457	0.70563	0.12518	0.70563	0.0829
0.73631	0.19614	0.73631	0.14127	0.73631	0.14062	0.73631	0.09277
0.76699	0.23161	0.76699	0.15233	0.76699	0.15112	0.76699	0.10131
0.79767	0.26773	0.79767	0.15604	0.79767	0.15375	0.79767	0.10663
0.82835	0.30128	0.82835	0.15201	0.82835	0.14712	0.82835	0.10706
0.85903	0.33023	0.85903	0.14143	0.85903	0.13197	0.85903	0.10131
0.88971	0.35349	0.88971	0.12758	0.88971	0.11292	0.88971	0.08871
0.92039	0.37076	0.92039	0.11646	0.92039	0.10211	0.92039	0.06949
0.95107	0.38263	0.95107	0.11558	0.95107	0.11657	0.95107	0.04587
0.98175	0.39052	0.98175	0.12839	0.98175	0.15785	0.98175	0.02973
1.01243	0.39674	1.01243	0.15073	1.01243	0.21395	1.01243	0.04738
1.04311	0.40431	1.04311	0.17543	1.04311	0.27511	1.04311	0.08229
1.07379	0.4166	1.07379	0.19659	1.07379	0.33515	1.07379	0.1193
1.10447	0.43667	1.10447	0.21063	1.10447	0.39011	1.10447	0.15313
1.13515	0.46656	1.13515	0.21653	1.13515	0.43805	1.13515	0.18013
1.16583	0.50684	1.16583	0.21648	1.16583	0.47936	1.16583	0.19724
1.19651	0.55676	1.19651	0.21685	1.19651	0.51729	1.19651	0.20204
1.22718	0.6147	1.22718	0.22784	1.22718	0.558	1.22718	0.19307
1.25786	0.67868	1.25786	0.25869	1.25786	0.60954	1.25786	0.17022
1.28854	0.74683	1.28854	0.31117	1.28854	0.67945	1.28854	0.1358
1.31922	0.81753	1.31922	0.37962	1.31922	0.77192	1.31922	0.09824
1.3499	0.88955	1.3499	0.45566	1.3499	0.88635	1.3499	0.08438
1.38058	0.96199	1.38058	0.53116	1.38058	1.01786	1.38058	0.12086
1.41126	1.03429	1.41126	0.59911	1.41126	1.15885	1.41126	0.18371
1.44194	1.10608	1.44194	0.6542	1.44194	1.30047	1.44194	0.2511
1.47262	1.17709	1.47262	0.69339	1.47262	1.43362	1.47262	0.31238
1.5033	1.24701	1.5033	0.71694	1.5033	1.54966	1.5033	0.36014
1.53398	1.31541	1.53398	0.72964	1.53398	1.64089	1.53398	0.38832
1.56466	1.38163	1.56466	0.74197	1.56466	1.701	1.56466	0.39198
1.59534	1.44474	1.59534	0.76976	1.59534	1.72537	1.59534	0.36756
1.62602	1.50351	1.62602	0.83021	1.62602	1.71134	1.62602	0.31316
1.6567	1.55646	1.6567	0.93446	1.6567	1.65831	1.6567	0.22876
1.68738	1.60193	1.68738	1.08264	1.68738	1.56778	1.68738	0.11666
1.71806	1.63814	1.71806	1.26569	1.71806	1.4433	1.71806	0.02821
1.74874	1.66336	1.74874	1.47012	1.74874	1.29023	1.74874	0.17825
1.77942	1.67596	1.77942	1.68157	1.77942	1.11546	1.77942	0.3444
1.8101	1.67453	1.8101	1.88633	1.8101	0.92714	1.8101	0.51315
1.84078	1.658	1.84078	2.07196	1.84078	0.73428	1.84078	0.67481
1.87146	1.62573	1.87146	2.2277	1.87146	0.54682	1.87146	0.81959
1.90214	1.57751	1.90214	2.3447	1.90214	0.37647	1.90214	0.93818
1.93282	1.51364	1.93282	2.41636	1.93282	0.24117	1.93282	1.02232
1.9635	1.43495	1.9635	2.43845	1.9635	0.17585	1.9635	1.06549
1.99418	1.34274	1.99418	2.4093	1.99418	0.19727	1.99418	1.06364
2.02485	1.23881	2.02485	2.32978	2.02485	0.2487	2.02485	1.01597
2.05553	1.12536	2.05553	2.20318	2.05553	0.28944	2.05553	0.92617
2.08621	1.00494	2.08621	2.03497	2.08621	0.30832	2.08621	0.8048
2.11689	0.88035	2.11689	1.83248	2.11689	0.30438	2.11689	0.67498
2.14757	0.75456	2.14757	1.6044	2.14757	0.2806	2.14757	0.5831
2.17825	0.63059	2.17825	1.36033	2.17825	0.24211	2.17825	0.59453
2.20893	0.51142	2.20893	1.1102	2.20893	0.19546	2.20893	0.72948
2.23961	0.39988	2.23961	0.86372	2.23961	0.1485	2.23961	0.94235
2.27029	0.29854	2.27029	0.62994	2.27029	0.11072	2.27029	1.18559
2.30097	0.20962	2.30097	0.41679	2.30097	0.09167	2.30097	1.42964
2.33165	0.13495	2.33165	0.23106	2.33165	0.09145	2.33165	1.65614
2.36233	0.07596	2.36233	0.08115	2.36233	0.09789	2.36233	1.85314
2.39301	0.03412	2.39301	0.06295	2.39301	0.10175	2.39301	2.01313
2.42369	0.015	2.42369	0.14388	2.42369	0.10307	2.42369	2.13247
2.45437	0.01954	2.45437	0.19802	2.45437	0.11017	2.45437	2.21105
2.48505	0.02661	2.48505	0.22323	2.48505	0.13366	2.48505	2.25193
2.51573	0.04133	2.51573	0.22317	2.51573	0.17591	2.51573	2.26088
2.54641	0.07	2.54641	0.20292	2.54641	0.23131	2.54641	2.24553
2.57709	0.11075	2.57709	0.16821	2.57709	0.29284	2.57709	2.21421
2.60777	0.16021	2.60777	0.12496	2.60777	0.3544	2.60777	2.17464
2.63845	0.21523	2.63845	0.07898	2.63845	0.41104	2.63845	2.13248
2.66913	0.27279	2.66913	0.03613	2.66913	0.45894	2.66913	2.09029
2.69981	0.32999	2.69981	0.01506	2.69981	0.49547	2.69981	2.04724
2.73049	0.38408	2.73049	0.03718	2.73049	0.5193	2.73049	1.99961
2.76117	0.43251	2.76117	0.0547	2.76117	0.53045	2.76117	1.94201
2.79185	0.47305	2.79185	0.06174	2.79185	0.53022	2.79185	1.86886
2.82252	0.50382	2.82252	0.05892	2.82252	0.52097	2.82252	1.77571
2.8532	0.52338	2.8532	0.04914	2.8532	0.50581	2.8532	1.66014
2.88388	0.53075	2.88388	0.03931	2.88388	0.48802	2.88388	1.52227
2.91456	0.52547	2.91456	0.04196	2.91456	0.47038	2.91456	1.36484
2.94524	0.50757	2.94524	0.05972	2.94524	0.45455	2.94524	1.19306
2.97592	0.47764	2.97592	0.08314	2.97592	0.44076	2.97592	1.01432
3.0066	0.43677	3.0066	0.10626	3.0066	0.42805	3.0066	0.83784
3.03728	0.38658	3.03728	0.12661	3.03728	0.41494	3.03728	0.67448
3.06796	0.32928	3.06796	0.14374	3.06796	0.40047	3.06796	0.53648
3.09864	0.2679	3.09864	0.15877	3.09864	0.38495	3.09864	0.4359
3.12932	0.20693	3.12932	0.17396	3.12932	0.37058	3.12932	0.37912
3.16	0.15447	3.16	0.19192	3.16	0.36136	3.16	0.35848
3.19068	0.12592	3.19068	0.21442	3.19068	0.36201	3.19068	0.35474
3.22136	0.13573	3.22136	0.24147	3.22136	0.37587	3.22136	0.35012
3.25204	0.17309	3.25204	0.2714	3.25204	0.40293	3.25204	0.33566
3.28272	0.21893	3.28272	0.30136	3.28272	0.43973	3.28272	0.3112
3.3134	0.26314	3.3134	0.32812	3.3134	0.48087	3.3134	0.28426
3.34408	0.30117	3.34408	0.34861	3.34408	0.52077	3.34408	0.26904
3.37476	0.33079	3.37476	0.36027	3.37476	0.55468	3.37476	0.28042
3.40544	0.35095	3.40544	0.3613	3.40544	0.57901	3.40544	0.32182
3.43612	0.36138	3.43612	0.3508	3.43612	0.5915	3.43612	0.38337
3.4668	0.36241	3.4668	0.32895	3.4668	0.59122	3.4668	0.45226
3.49748	0.35494	3.49748	0.29716	3.49748	0.57849	3.49748	0.51871
3.52816	0.34034	3.52816	0.25834	3.52816	0.55485	3.52816	0.57636
3.55884	0.32047	3.55884	0.21765	3.55884	0.52284	3.55884	0.62158
3.58952	0.29765	3.58952	0.18369	3.58952	0.48585	3.58952	0.6528
3.62019	0.27454	3.62019	0.1685	3.62019	0.44778	3.62019	0.67008
3.65087	0.25398	3.65087	0.17995	3.65087	0.4125	3.65087	0.67473
3.68155	0.23858	3.68155	0.21245	3.68155	0.38309	3.68155	0.66876
3.71223	0.22996	3.71223	0.25418	3.71223	0.361	3.71223	0.65446
3.74291	0.22813	3.74291	0.29619	3.74291	0.3455	3.74291	0.6339
3.77359	0.23144	3.77359	0.33325	3.77359	0.33397	3.77359	0.60849
3.80427	0.23727	3.80427	0.36251	3.80427	0.32281	3.80427	0.5788
3.83495	0.24288	3.83495	0.38267	3.83495	0.30857	3.83495	0.54456
3.86563	0.24599	3.86563	0.39357	3.86563	0.28868	3.86563	0.50489
3.89631	0.24499	3.89631	0.39593	3.89631	0.26165	3.89631	0.45866
3.92699	0.23892	3.92699	0.3912	3.92699	0.2271	3.92699	0.40489
3.95767	0.22744	3.95767	0.38127	3.95767	0.1856	3.95767	0.34306
3.98835	0.21067	3.98835	0.36827	3.98835	0.13849	3.98835	0.27338
4.01903	0.18919	4.01903	0.35425	4.01903	0.08791	4.01903	0.19715
4.04971	0.16399	4.04971	0.34081	4.04971	0.03859	4.04971	0.11826
4.08039	0.13649	4.08039	0.32883	4.08039	0.03191	4.08039	0.05938
4.11107	0.10868	4.11107	0.31836	4.11107	0.07708	4.11107	0.09956
4.14175	0.08367	4.14175	0.3087	4.14175	0.12268	4.14175	0.18489
4.17243	0.06658	4.17243	0.29871	4.17243	0.1629	4.17243	0.27537
4.20311	0.06331	4.20311	0.28718	4.20311	0.19581	4.20311	0.36444
4.23379	0.073	4.23379	0.2731	4.23379	0.22021	4.23379	0.44916
4.26447	0.08824	4.26447	0.2559	4.26447	0.23541	4.26447	0.52736
4.29515	0.10328	4.29515	0.23546	4.29515	0.24123	4.29515	0.59718
4.32583	0.11523	4.32583	0.21215	4.32583	0.23789	4.32583	0.65692
4.35651	0.12271	4.35651	0.18667	4.35651	0.22607	4.35651	0.70502
4.38719	0.12506	4.38719	0.15999	4.38719	0.2068	4.38719	0.74008
4.41786	0.12214	4.41786	0.13321	4.41786	0.18145	4.41786	0.76091
4.44854	0.1141	4.44854	0.10744	4.44854	0.15171	4.44854	0.76658
4.47922	0.10139	4.47922	0.08365	4.47922	0.11954	4.47922	0.75653
4.5099	0.08468	4.5099	0.06263	4.5099	0.08741	4.5099	0.73069
4.54058	0.06483	4.54058	0.04478	4.54058	0.05905	4.54058	0.6896
4.57126	0.04295	4.57126	0.03015	4.57126	0.04214	4.57126	0.63456
4.60194	0.02116	4.60194	0.01837	4.60194	0.04532	4.60194	0.56783
4.63262	0.01392	4.63262	0.00897	4.63262	0.0601	4.63262	0.49305
4.6633	0.03281	4.6633	0.00469	4.6633	0.07525	4.6633	0.41603
4.69398	0.05397	4.69398	0.01083	4.69398	0.08659	4.69398	0.34638
4.72466	0.07338	4.72466	0.01881	4.72466	0.09283	4.72466	0.29948
4.75534	0.09	4.75534	0.02673	4.75534	0.09379	4.75534	0.29278
4.78602	0.10321	4.78602	0.03392	4.78602	0.08981	4.78602	0.32991
4.8167	0.11269	4.8167	0.03976	4.8167	0.08161	4.8167	0.39634
4.84738	0.11831	4.84738	0.04366	4.84738	0.07017	4.84738	0.47546
4.87806	0.12018	4.87806	0.04513	4.87806	0.05657	4.87806	0.55643
4.90874	0.11863	4.90874	0.0439	4.90874	0.04195	4.90874	0.63295
4.93942	0.11423	4.93942	0.03992	4.93942	0.02765	4.93942	0.7013
4.9701	0.10777	4.9701	0.03341	4.9701	0.01676	4.9701	0.7593
5.00078	0.10031	5.00078	0.02497	5.00078	0.01829	5.00078	0.80583
5.03146	0.09307	5.03146	0.01611	5.03146	0.03142	5.03146	0.84048
5.06214	0.08736	5.06214	0.01202	5.06214	0.0491	5.06214	0.86345
5.09282	0.08428	5.09282	0.01849	5.09282	0.07022	5.09282	0.87536
5.1235	0.08426	5.1235	0.02899	5.1235	0.09498	5.1235	0.87713
5.15418	0.08688	5.15418	0.03942	5.15418	0.12348	5.15418	0.8699
5.18486	0.09106	5.18486	0.0484	5.18486	0.15542	5.18486	0.85487
5.21553	0.09555	5.21553	0.05522	5.21553	0.19011	5.21553	0.83327
5.24621	0.09923	5.24621	0.05946	5.24621	0.22649	5.24621	0.80623
5.27689	0.10129	5.27689	0.06096	5.27689	0.26332	5.27689	0.77478
5.30757	0.10118	5.30757	0.05982	5.30757	0.29918	5.30757	0.73976
5.33825	0.09862	5.33825	0.05638	5.33825	0.33265	5.33825	0.70187
5.36893	0.09357	5.36893	0.05127	5.36893	0.36237	5.36893	0.66169
5.39961	0.08616	5.39961	0.04545	5.39961	0.38711	5.39961	0.61965
5.43029	0.07673	5.43029	0.04018	5.43029	0.40589	5.43029	0.57618
5.46097	0.06576	5.46097	0.03691	5.46097	0.41799	5.46097	0.53168
5.49165	0.05396	5.49165	0.03661	5.49165	0.42305	5.49165	0.48659
5.52233	0.04238	5.52233	0.03902	5.52233	0.42102	5.52233	0.44145
5.55301	0.03277	5.55301	0.04286	5.55301	0.41225	5.55301	0.39688
5.58369	0.02795	5.58369	0.04678	5.58369	0.39742	5.58369	0.35362
5.61437	0.0299	5.61437	0.04982	5.61437	0.37747	5.61437	0.31248
5.64505	0.03652	5.64505	0.05147	5.64505	0.35362	5.64505	0.27434
5.67573	0.04459	5.67573	0.05153	5.67573	0.3272	5.67573	0.24009
5.70641	0.05222	5.70641	0.05011	5.70641	0.29957	5.70641	0.21054
5.73709	0.05854	5.73709	0.04748	5.73709	0.27198	5.73709	0.18633
5.76777	0.06313	5.76777	0.04412	5.76777	0.24543	5.76777	0.16781
5.79845	0.06584	5.79845	0.04061	5.79845	0.22055	5.79845	0.15491
5.82913	0.06668	5.82913	0.03757	5.82913	0.19752	5.82913	0.14716
5.85981	0.0658	5.85981	0.03551	5.85981	0.17613	5.85981	0.14381
5.89049	0.06347	5.89049	0.03464	5.89049	0.15588	5.89049	0.14404
5.92117	0.06001	5.92117	0.03479	5.92117	0.13623	5.92117	0.14718
5.95185	0.05582	5.95185	0.03549	5.95185	0.11686	5.95185	0.15265
5.98253	0.05135	5.98253	0.03625	5.98253	0.09792	5.98253	0.1599
6.0132	0.04703	6.0132	0.03665	6.0132	0.08035	6.0132	0.16829
6.04388	0.04326	6.04388	0.03647	6.04388	0.06622	6.04388	0.17705
6.07456	0.04029	6.07456	0.03562	6.07456	0.05879	6.07456	0.18527
6.10524	0.03821	6.10524	0.03413	6.10524	0.0603	6.10524	0.19199
6.13592	0.03686	6.13592	0.03214	6.13592	0.06898	6.13592	0.19626
6.1666	0.03599	6.1666	0.02983	6.1666	0.0808	6.1666	0.19724
6.19728	0.03526	6.19728	0.02741	6.19728	0.0926	6.19728	0.19429
6.22796	0.03443	6.22796	0.02507	6.22796	0.10256	6.22796	0.18698
6.25864	0.03334	6.25864	0.02298	6.25864	0.1097	6.25864	0.1752
6.28932	0.03197	6.28932	0.02125	6.28932	0.1136	6.28932	0.15919
6.32	0.03042	6.32	0.01991	6.32	0.11421	6.32	0.1396
6.35068	0.02884	6.35068	0.01892	6.35068	0.11176	6.35068	0.1177
6.38136	0.02745	6.38136	0.01821	6.38136	0.10662	6.38136	0.09572
6.41204	0.02644	6.41204	0.01767	6.41204	0.09929	6.41204	0.0778
6.44272	0.02588	6.44272	0.01721	6.44272	0.09025	6.44272	0.0705
6.4734	0.02573	6.4734	0.01676	6.4734	0.07999	6.4734	0.07819
6.50408	0.0258	6.50408	0.01626	6.50408	0.069	6.50408	0.09702
6.53476	0.02585	6.53476	0.01569	6.53476	0.05794	6.53476	0.12073
6.56544	0.02565	6.56544	0.01503	6.56544	0.04808	6.56544	0.1454
6.59612	0.02503	6.59612	0.01427	6.59612	0.0419	6.59612	0.16904
6.6268	0.02389	6.6268	0.01341	6.6268	0.04275	6.6268	0.19068
6.65748	0.02225	6.65748	0.01249	6.65748	0.05159	6.65748	0.20988
6.68816	0.02024	6.68816	0.01155	6.68816	0.06594	6.68816	0.22649
6.71884	0.0181	6.71884	0.01063	6.71884	0.0831	6.71884	0.24052
6.74952	0.01627	6.74952	0.00982	6.74952	0.10125	6.74952	0.25201
6.7802	0.01525	6.7802	0.00918	6.7802	0.11909	6.7802	0.26093
6.81087	0.01542	6.81087	0.00877	6.81087	0.13564	6.81087	0.2671
6.84155	0.01673	6.84155	0.00864	6.84155	0.15013	6.84155	0.27023
6.87223	0.01872	6.87223	0.00875	6.87223	0.16195	6.87223	0.26989
6.90291	0.02084	6.90291	0.00903	6.90291	0.17074	6.90291	0.26561
6.93359	0.02266	6.93359	0.00937	6.93359	0.17635	6.93359	0.25693
6.96427	0.02387	6.96427	0.00969	6.96427	0.17886	6.96427	0.24353
6.99495	0.02425	6.99495	0.00988	6.99495	0.17856	6.99495	0.22528
7.02563	0.0237	7.02563	0.00989	7.02563	0.17589	7.02563	0.20232
7.05631	0.02218	7.05631	0.00967	7.05631	0.17139	7.05631	0.17506
7.08699	0.01972	7.08699	0.00923	7.08699	0.16556	7.08699	0.14431
7.11767	0.01644	7.11767	0.00859	7.11767	0.15884	7.11767	0.11131
7.14835	0.01258	7.14835	0.00782	7.14835	0.15149	7.14835	0.07829
7.17903	0.00862	7.17903	0.00706	7.17903	0.14355	7.17903	0.0508
7.20971	0.00603	7.20971	0.00645	7.20971	0.13487	7.20971	0.0442
7.24039	0.00737	7.24039	0.00616	7.24039	0.12519	7.24039	0.06413
7.27107	0.01133	7.27107	0.00627	7.27107	0.11422	7.27107	0.09285
7.30175	0.01574	7.30175	0.00671	7.30175	0.10175	7.30175	0.12176
7.33243	0.01985	7.33243	0.00731	7.33243	0.08769	7.33243	0.14825
7.36311	0.02329	7.36311	0.00792	7.36311	0.07213	7.36311	0.17128
7.39379	0.02583	7.39379	0.00846	7.39379	0.05535	7.39379	0.19046
7.42447	0.02732	7.42447	0.0089	7.42447	0.03778	7.42447	0.20574
7.45515	0.02767	7.45515	0.00928	7.45515	0.01997	7.45515	0.21733
7.48583	0.02686	7.48583	0.00969	7.48583	0.00304	7.48583	0.22554
7.51651	0.02492	7.51651	0.01021	7.51651	0.01433	7.51651	0.23076
7.54719	0.02195	7.54719	0.01089	7.54719	0.02936	7.54719	0.23337
7.57787	0.01815	7.57787	0.01172	7.57787	0.0425	7.57787	0.23368
7.60854	0.01381	7.60854	0.01263	7.60854	0.05339	7.60854	0.23192
7.63922	0.00955	7.63922	0.0135	7.63922	0.06188	7.63922	0.22824
7.6699	0.007	7.6699	0.0142	7.6699	0.06794	7.6699	0.2227
7.70058	0.00849	7.70058	0.01462	7.70058	0.07174	7.70058	0.21535
7.73126	0.01251	7.73126	0.01467	7.73126	0.07354	7.73126	0.20625
7.76194	0.01694	7.76194	0.01428	7.76194	0.07369	7.76194	0.19551
7.79262	0.02096	7.79262	0.01346	7.79262	0.07261	7.79262	0.1833
7.8233	0.02419	7.8233	0.01221	7.8233	0.07067	7.8233	0.16988
7.85398	0.0264	7.85398	0.01062	7.85398	0.06819	7.85398	0.15556
7.88466	0.02745	7.88466	0.00876	7.88466	0.06542	7.88466	0.14071
7.91534	0.02727	7.91534	0.00678	7.91534	0.06249	7.91534	0.12577
7.94602	0.02583	7.94602	0.00484	7.94602	0.05949	7.94602	0.11119
7.9767	0.02321	7.9767	0.00319	7.9767	0.05648	7.9767	0.09748
8.00738	0.01952	8.00738	0.00229	8.00738	0.05351	8.00738	0.08518
8.03806	0.015	8.03806	0.0025	8.03806	0.05072	8.03806	0.07488
8.06874	0.01006	8.06874	0.00317	8.06874	0.04826	8.06874	0.06708
8.09942	0.00604	8.09942	0.00372	8.09942	0.04629	8.09942	0.06206
8.1301	0.00691	8.1301	0.00395	8.1301	0.0449	8.1301	0.05962
8.16078	0.01179	8.16078	0.00383	8.16078	0.04404	8.16078	0.05908
8.19146	0.01733	8.19146	0.00342	8.19146	0.04351	8.19146	0.05945
8.22214	0.02256	8.22214	0.00283	8.22214	0.04303	8.22214	0.05983
8.25282	0.02707	8.25282	0.0023	8.25282	0.04228	8.25282	0.05957
8.2835	0.03059	8.2835	0.00217	8.2835	0.04099	8.2835	0.05839
8.31418	0.03294	8.31418	0.0026	8.31418	0.039	8.31418	0.0564
8.34486	0.03397	8.34486	0.00332	8.34486	0.0363	8.34486	0.05416
8.37554	0.03362	8.37554	0.00408	8.37554	0.03305	8.37554	0.05262
8.40621	0.03189	8.40621	0.00473	8.40621	0.02962	8.40621	0.05289
8.43689	0.02884	8.43689	0.00521	8.43689	0.0266	8.43689	0.05574
8.46757	0.02464	8.46757	0.00554	8.46757	0.02477	8.46757	0.06106
8.49825	0.0196	8.49825	0.00574	8.49825	0.02478	8.49825	0.06798
8.52893	0.01435	8.52893	0.00587	8.52893	0.02673	8.52893	0.0753
8.55961	0.01061	8.55961	0.00597	8.55961	0.03006	8.55961	0.08183
8.59029	0.01155	8.59029	0.00609	8.59029	0.03403	8.59029	0.08661
8.62097	0.01683	8.62097	0.0062	8.62097	0.03805	8.62097	0.08886
8.65165	0.02365	8.65165	0.00627	8.65165	0.04171	8.65165	0.08811
8.68233	0.03069	8.68233	0.00624	8.68233	0.04478	8.68233	0.08413
8.71301	0.03737	8.71301	0.00605	8.71301	0.04713	8.71301	0.077
8.74369	0.04334	8.74369	0.00569	8.74369	0.04873	8.74369	0.06718
8.77437	0.04836	8.77437	0.00518	8.77437	0.04959	8.77437	0.05569
8.80505	0.05227	8.80505	0.00468	8.80505	0.04974	8.80505	0.04464
8.83573	0.05498	8.83573	0.00444	8.83573	0.04925	8.83573	0.03825
8.86641	0.05644	8.86641	0.00477	8.86641	0.04816	8.86641	0.04137
8.89709	0.05669	8.89709	0.00575	8.89709	0.04651	8.89709	0.05321
8.92777	0.05583	8.92777	0.00717	8.92777	0.04434	8.92777	0.06925
8.95845	0.05401	8.95845	0.00877	8.95845	0.04168	8.95845	0.08641
8.98913	0.05146	8.98913	0.01036	8.98913	0.03857	8.98913	0.10307
9.01981	0.04846	9.01981	0.01178	9.01981	0.03507	9.01981	0.11835
9.05049	0.04535	9.05049	0.01292	9.05049	0.03125	9.05049	0.13172
9.08117	0.04249	9.08117	0.0137	9.08117	0.02724	9.08117	0.1429
9.11185	0.04025	9.11185	0.01404	9.11185	0.0232	9.11185	0.15182
9.14253	0.03889	9.14253	0.01394	9.14253	0.01936	9.14253	0.15848
9.17321	0.03852	9.17321	0.01338	9.17321	0.016	9.17321	0.16303
9.20388	0.03907	9.20388	0.01242	9.20388	0.01344	9.20388	0.1656
9.23456	0.04027	9.23456	0.0111	9.23456	0.01196	9.23456	0.16637
9.26524	0.04182	9.26524	0.00953	9.26524	0.0115	9.26524	0.1655
9.29592	0.04344	9.29592	0.00784	9.29592	0.01167	9.29592	0.16313
9.3266	0.04489	9.3266	0.00624	9.3266	0.01193	9.3266	0.15939
9.35728	0.04603	9.35728	0.00502	9.35728	0.01187	9.35728	0.15442
9.38796	0.0468	9.38796	0.00452	9.38796	0.01127	9.38796	0.14836
9.41864	0.0472	9.41864	0.00484	9.41864	0.01001	9.41864	0.14142
9.44932	0.04727	9.44932	0.00562	9.44932	0.0081	9.44932	0.13385
9.48	0.04708	9.48	0.00647	9.48	0.00566	9.48	0.12593
9.51068	0.04672	9.51068	0.00716	9.51068	0.00316	9.51068	0.11797
9.54136	0.04629	9.54136	0.00758	9.54136	0.00299	9.54136	0.11024
9.57204	0.04584	9.57204	0.00769	9.57204	0.00593	9.57204	0.10294
9.60272	0.04542	9.60272	0.00751	9.60272	0.0095	9.60272	0.09614
9.6334	0.04504	9.6334	0.00706	9.6334	0.01304	9.6334	0.08975
9.66408	0.04466	9.66408	0.0064	9.66408	0.01628	9.66408	0.08359
9.69476	0.04426	9.69476	0.00561	9.69476	0.01904	9.69476	0.07737
9.72544	0.04378	9.72544	0.00475	9.72544	0.02115	9.72544	0.07082
9.75612	0.04317	9.75612	0.00391	9.75612	0.02252	9.75612	0.06371
9.7868	0.04239	9.7868	0.00318	9.7868	0.02306	9.7868	0.05596
9.81748	0.04143	9.81748	0.0026	9.81748	0.02274	9.81748	0.0476
9.84816	0.04029	9.84816	0.00224	9.84816	0.02158	9.84816	0.03885
9.87884	0.03896	9.87884	0.00207	9.87884	0.01963	9.87884	0.03005
9.90952	0.03748	9.90952	0.00206	9.90952	0.01699	9.90952	0.02181
9.9402	0.03585	9.9402	0.00216	9.9402	0.01383	9.9402	0.0151
9.97088	0.03408	9.97088	0.00235	9.97088	0.01041	9.97088	0.01163

## Sheet: Fig1.f
	Data	Fit
0	0.23112	0.20788
0.03068	0.22733	0.20737
0.06136	0.2163	0.20601
0.09204	0.19906	0.20421
0.12272	0.17748	0.20258
0.1534	0.15463	0.2018
0.18408	0.13513	0.2024
0.21476	0.12501	0.20463
0.24544	0.12868	0.20837
0.27612	0.14477	0.21314
0.3068	0.16768	0.21824
0.33748	0.19185	0.2229
0.36816	0.21335	0.22648
0.39884	0.22958	0.22855
0.42951	0.23894	0.22901
0.46019	0.24057	0.2281
0.49087	0.23433	0.22642
0.52155	0.22082	0.22481
0.55223	0.20153	0.22422
0.58291	0.17918	0.22546
0.61359	0.1583	0.22898
0.64427	0.14557	0.23471
0.67495	0.14767	0.24205
0.70563	0.1661	0.25003
0.73631	0.19614	0.25757
0.76699	0.23161	0.26373
0.79767	0.26773	0.26794
0.82835	0.30128	0.27019
0.85903	0.33023	0.27119
0.88971	0.35349	0.27242
0.92039	0.37076	0.27616
0.95107	0.38263	0.2851
0.98175	0.39052	0.30168
1.01243	0.39674	0.32736
1.04311	0.40431	0.36219
1.07379	0.4166	0.40504
1.10447	0.43667	0.45409
1.13515	0.46656	0.50738
1.16583	0.50684	0.56306
1.19651	0.55676	0.61967
1.22718	0.6147	0.67615
1.25786	0.67868	0.73194
1.28854	0.74683	0.78696
1.31922	0.81753	0.84159
1.3499	0.88955	0.89657
1.38058	0.96199	0.95285
1.41126	1.03429	1.01141
1.44194	1.10608	1.07303
1.47262	1.17709	1.13811
1.5033	1.24701	1.20648
1.53398	1.31541	1.27739
1.56466	1.38163	1.34944
1.59534	1.44474	1.42073
1.62602	1.50351	1.48897
1.6567	1.55646	1.55165
1.68738	1.60193	1.60617
1.71806	1.63814	1.65004
1.74874	1.66336	1.681
1.77942	1.67596	1.69712
1.8101	1.67453	1.69692
1.84078	1.658	1.67943
1.87146	1.62573	1.64422
1.90214	1.57751	1.59144
1.93282	1.51364	1.52182
1.9635	1.43495	1.43666
1.99418	1.34274	1.33773
2.02485	1.23881	1.22728
2.05553	1.12536	1.10794
2.08621	1.00494	0.9826
2.11689	0.88035	0.85437
2.14757	0.75456	0.72645
2.17825	0.63059	0.60207
2.20893	0.51142	0.48439
2.23961	0.39988	0.37652
2.27029	0.29854	0.28163
2.30097	0.20962	0.20316
2.33165	0.13495	0.14538
2.36233	0.07596	0.11251
2.39301	0.03412	0.1027
2.42369	0.015	0.10438
2.45437	0.01954	0.10667
2.48505	0.02661	0.10589
2.51573	0.04133	0.10429
2.54641	0.07	0.1081
2.57709	0.11075	0.12375
2.60777	0.16021	0.15258
2.63845	0.21523	0.19121
2.66913	0.27279	0.23516
2.69981	0.32999	0.28056
2.73049	0.38408	0.32428
2.76117	0.43251	0.36378
2.79185	0.47305	0.39704
2.82252	0.50382	0.4225
2.8532	0.52338	0.43905
2.88388	0.53075	0.44604
2.91456	0.52547	0.44327
2.94524	0.50757	0.43095
2.97592	0.47764	0.4097
3.0066	0.43677	0.38048
3.03728	0.38658	0.34456
3.06796	0.32928	0.30348
3.09864	0.2679	0.25896
3.12932	0.20693	0.21293
3.16	0.15447	0.16753
3.19068	0.12592	0.12529
3.22136	0.13573	0.08985
3.25204	0.17309	0.0671
3.28272	0.21893	0.06294
3.3134	0.26314	0.07261
3.34408	0.30117	0.08549
3.37476	0.33079	0.09561
3.40544	0.35095	0.10076
3.43612	0.36138	0.10031
3.4668	0.36241	0.09442
3.49748	0.35494	0.0837
3.52816	0.34034	0.06908
3.55884	0.32047	0.05184
3.58952	0.29765	0.03392
3.62019	0.27454	0.02042
3.65087	0.25398	0.02359
3.68155	0.23858	0.03818
3.71223	0.22996	0.05351
3.74291	0.22813	0.06661
3.77359	0.23144	0.07634
3.80427	0.23727	0.08215
3.83495	0.24288	0.08379
3.86563	0.24599	0.08127
3.89631	0.24499	0.07483
3.92699	0.23892	0.06489
3.95767	0.22744	0.05207
3.98835	0.21067	0.03713
4.01903	0.18919	0.02114
4.04971	0.16399	0.00785
4.08039	0.13649	0.01607
4.11107	0.10868	0.03101
4.14175	0.08367	0.04476
4.17243	0.06658	0.05623
4.20311	0.06331	0.06483
4.23379	0.073	0.07019
4.26447	0.08824	0.07211
4.29515	0.10328	0.07059
4.32583	0.11523	0.06576
4.35651	0.12271	0.05795
4.38719	0.12506	0.04758
4.41786	0.12214	0.03522
4.44854	0.1141	0.02153
4.47922	0.10139	0.00734
4.5099	0.08468	0.00779
4.54058	0.06483	0.02129
4.57126	0.04295	0.03363
4.60194	0.02116	0.04413
4.63262	0.01392	0.05229
4.6633	0.03281	0.0578
4.69398	0.05397	0.06044
4.72466	0.07338	0.06015
4.75534	0.09	0.05702
4.78602	0.10321	0.05127
4.8167	0.11269	0.04321
4.84738	0.11831	0.0333
4.87806	0.12018	0.02204
4.90874	0.11863	0.01006
4.93942	0.11423	0.00291
4.9701	0.10777	0.01433
5.00078	0.10031	0.02521
5.03146	0.09307	0.03467
5.06214	0.08736	0.04228
5.09282	0.08428	0.04771
5.1235	0.08426	0.05074
5.15418	0.08688	0.05128
5.18486	0.09106	0.04935
5.21553	0.09555	0.0451
5.24621	0.09923	0.03878
5.27689	0.10129	0.03075
5.30757	0.10118	0.02142
5.33825	0.09862	0.01136
5.36893	0.09357	0.00266
5.39961	0.08616	0.01017
5.43029	0.07673	0.01969
5.46097	0.06576	0.0282
5.49165	0.05396	0.03521
5.52233	0.04238	0.04042
5.55301	0.03277	0.04359
5.58369	0.02795	0.0446
5.61437	0.0299	0.04344
5.64505	0.03652	0.0402
5.67573	0.04459	0.03508
5.70641	0.05222	0.02836
5.73709	0.05854	0.02038
5.76777	0.06313	0.01161
5.79845	0.06584	0.00309
5.82913	0.06668	0.0075
5.85981	0.0658	0.01609
5.89049	0.06347	0.02394
5.92117	0.06001	0.03056
5.95185	0.05582	0.03563
5.98253	0.05135	0.03894
6.0132	0.04703	0.04035
6.04388	0.04326	0.03982
6.07456	0.04029	0.0374
6.10524	0.03821	0.03323
6.13592	0.03686	0.02756
6.1666	0.03599	0.02067
6.19728	0.03526	0.01296
6.22796	0.03443	0.00512
6.25864	0.03334	0.00479
6.28932	0.03197	0.01237
6.32	0.03042	0.01964
6.35068	0.02884	0.02593
6.38136	0.02745	0.0309
6.41204	0.02644	0.03433
6.44272	0.02588	0.03606
6.4734	0.02573	0.03602
6.50408	0.0258	0.03424
6.53476	0.02585	0.03083
6.56544	0.02565	0.02596
6.59612	0.02503	0.01989
6.6268	0.02389	0.01295
6.65748	0.02225	0.00559
6.68816	0.02024	0.00313
6.71884	0.0181	0.01024
6.74952	0.01627	0.0172
6.7802	0.01525	0.02333
6.81087	0.01542	0.02834
6.84155	0.01673	0.03197
6.87223	0.01872	0.03406
6.90291	0.02084	0.03454
6.93359	0.02266	0.0334
6.96427	0.02387	0.0307
6.99495	0.02425	0.0266
7.02563	0.0237	0.0213
7.05631	0.02218	0.01507
7.08699	0.01972	0.00823
7.11767	0.01644	0.0014
7.14835	0.01258	0.00615
7.17903	0.00862	0.01283
7.20971	0.00603	0.01882
7.24039	0.00737	0.02384
7.27107	0.01133	0.02764
7.30175	0.01574	0.03006
7.33243	0.01985	0.031
7.36311	0.02329	0.03041
7.39379	0.02583	0.02835
7.42447	0.02732	0.02493
7.45515	0.02767	0.02032
7.48583	0.02686	0.01476
7.51651	0.02492	0.00854
7.54719	0.02195	0.00224
7.57787	0.01815	0.00511
7.60854	0.01381	0.01146
7.63922	0.00955	0.01733
7.6699	0.007	0.02238
7.70058	0.00849	0.02637
7.73126	0.01251	0.02911
7.76194	0.01694	0.03049
7.79262	0.02096	0.03045
7.8233	0.02419	0.02901
7.85398	0.0264	0.02624
7.88466	0.02745	0.02229
7.91534	0.02727	0.01736
7.94602	0.02583	0.0117
7.9767	0.02321	0.00562
8.00738	0.01952	0.00148
8.03806	0.015	0.00713
8.06874	0.01006	0.01286
8.09942	0.00604	0.01793
8.1301	0.00691	0.02209
8.16078	0.01179	0.02514
8.19146	0.01733	0.02694
8.22214	0.02256	0.02743
8.25282	0.02707	0.0266
8.2835	0.03059	0.02448
8.31418	0.03294	0.02121
8.34486	0.03397	0.01694
8.37554	0.03362	0.01189
8.40621	0.03189	0.00633
8.43689	0.02884	0.000925169
8.46757	0.02464	0.00548
8.49825	0.0196	0.01099
8.52893	0.01435	0.01596
8.55961	0.01061	0.02015
8.59029	0.01155	0.02335
8.62097	0.01683	0.02542
8.65165	0.02365	0.02626
8.68233	0.03069	0.02585
8.71301	0.03737	0.02422
8.74369	0.04334	0.02144
8.77437	0.04836	0.01767
8.80505	0.05227	0.01308
8.83573	0.05498	0.00791
8.86641	0.05644	0.00245
8.89709	0.05669	0.00334
8.92777	0.05583	0.00871
8.95845	0.05401	0.01368
8.98913	0.05146	0.01797
9.01981	0.04846	0.0214
9.05049	0.04535	0.02379
9.08117	0.04249	0.02505
9.11185	0.04025	0.02511
9.14253	0.03889	0.024
9.17321	0.03852	0.02176
9.20388	0.03907	0.01852
9.23456	0.04027	0.01443
9.26524	0.04182	0.0097
9.29592	0.04344	0.00457
9.3266	0.04489	0.0011
9.35728	0.04603	0.00612
9.38796	0.0468	0.01102
9.41864	0.0472	0.01538
9.44932	0.04727	0.01898
9.48	0.04708	0.02165
9.51068	0.04672	0.02328
9.54136	0.04629	0.02379
9.57204	0.04584	0.02317
9.60272	0.04542	0.02146
9.6334	0.04504	0.01874
9.66408	0.04466	0.01515
9.69476	0.04426	0.01087
9.72544	0.04378	0.00612
9.75612	0.04317	0.00131
9.7868	0.04239	0.00407
9.81748	0.04143	0.00885
9.84816	0.04029	0.01321
9.87884	0.03896	0.01691
9.90952	0.03748	0.0198
9.9402	0.03585	0.02172
9.97088	0.03408	0.02261
