# Supplementary material for: Dynamic chloride ion adsorption on single iridium atom boosts seawater oxidation catalysis
Source: Nat Commun. 2024 Mar 4;15:1973. doi: 10.1038/s41467-024-46140-y (PMC10912682; doi:10.1038/s41467-024-46140-y)
Supplement: Supplementary file 6 — Source data [file 41467_2024_46140_MOESM6_ESM.zip › SourceData_Fig.2.xlsx]

## Sheet: Fig2.a
	CoFe LDHs		Ir/CoFe-LDHs		IrO2
1.00399	-0.0008228	1.00598	-0.00249	0.99516	-5.41e-05
1.00489	-0.0007379	1.00594	-0.00162	0.99616	-5.366e-05
1.00581	-0.0006759	1.00621	-0.00101	0.99716	-5.348e-05
1.00675	-0.0006238	1.00666	-0.0005539	0.99816	-5.341e-05
1.0077	-0.0005842	1.00726	-0.0002167	0.99916	-5.354e-05
1.00866	-0.0005529	1.00794	4.829e-05	1.00016	-5.335e-05
1.00963	-0.0005232	1.00868	0.0002673	1.00116	-5.279e-05
1.0106	-0.0004974	1.00948	0.0004337	1.00216	-5.304e-05
1.01157	-0.000475	1.01031	0.0005781	1.00316	-5.179e-05
1.01255	-0.0004594	1.01116	0.0006976	1.00415	-5.141e-05
1.01353	-0.0004423	1.01206	0.0007807	1.00516	-5.266e-05
1.01451	-0.0004255	1.01297	0.0008572	1.00616	-5.354e-05
1.01549	-0.0004121	1.01388	0.0009293	1.00716	-5.316e-05
1.01648	-0.0003995	1.01482	0.0009848	1.00816	-5.241e-05
1.01747	-0.0003893	1.01577	0.00103	1.00916	-5.223e-05
1.01845	-0.0003769	1.01673	0.00106	1.01016	-5.254e-05
1.01944	-0.0003686	1.01769	0.0011	1.01116	-5.185e-05
1.02044	-0.0003626	1.01866	0.00112	1.01216	-5.198e-05
1.02143	-0.0003548	1.01964	0.00113	1.01316	-5.216e-05
1.02242	-0.000348	1.02062	0.00115	1.01416	-5.316e-05
1.02341	-0.0003408	1.02161	0.00116	1.01516	-5.248e-05
1.0244	-0.0003329	1.02259	0.00117	1.01615	-5.073e-05
1.0254	-0.0003304	1.02359	0.00118	1.01715	-5.073e-05
1.02639	-0.0003255	1.02457	0.00119	1.01816	-5.235e-05
1.02738	-0.0003184	1.02557	0.00119	1.01916	-5.341e-05
1.02838	-0.0003133	1.02657	0.0012	1.02016	-5.248e-05
1.02937	-0.0003083	1.02757	0.00119	1.02116	-5.191e-05
1.03036	-0.0003008	1.02857	0.00119	1.02216	-5.266e-05
1.03136	-0.0002969	1.02958	0.00119	1.02316	-5.323e-05
1.03235	-0.0002906	1.03058	0.00118	1.02415	-5.098e-05
1.03334	-0.0002861	1.03159	0.00118	1.02516	-5.266e-05
1.03433	-0.0002776	1.03258	0.00118	1.02616	-5.26e-05
1.03533	-0.0002737	1.03359	0.00118	1.02716	-5.21e-05
1.03632	-0.0002701	1.0346	0.00117	1.02816	-5.229e-05
1.03732	-0.0002643	1.03561	0.00116	1.02916	-5.198e-05
1.03831	-0.0002618	1.03661	0.00116	1.03016	-5.248e-05
1.03931	-0.000255	1.03762	0.00115	1.03116	-5.179e-05
1.0403	-0.0002517	1.03863	0.00114	1.03216	-5.198e-05
1.0413	-0.0002479	1.03963	0.00115	1.03316	-5.191e-05
1.04229	-0.0002442	1.04063	0.00114	1.03415	-5.116e-05
1.04329	-0.0002391	1.04164	0.00113	1.03516	-5.204e-05
1.04428	-0.0002372	1.04264	0.00114	1.03616	-5.229e-05
1.04528	-0.0002326	1.04365	0.00113	1.03716	-5.179e-05
1.04627	-0.0002287	1.04465	0.00113	1.03816	-5.191e-05
1.04727	-0.0002256	1.04565	0.00113	1.03915	-5.166e-05
1.04827	-0.0002213	1.04665	0.00112	1.04016	-5.173e-05
1.04926	-0.0002185	1.04765	0.00112	1.04116	-5.216e-05
1.05026	-0.0002142	1.04865	0.00112	1.04216	-5.241e-05
1.05125	-0.0002118	1.04966	0.00112	1.04316	-5.204e-05
1.05225	-0.0002088	1.05065	0.00112	1.04416	-5.204e-05
1.05325	-0.0002067	1.05166	0.00112	1.04515	-5.148e-05
1.05424	-0.0002021	1.05265	0.00112	1.04615	-5.073e-05
1.05524	-0.0001987	1.05366	0.00112	1.04716	-5.191e-05
1.05624	-0.0001959	1.05466	0.00111	1.04816	-5.216e-05
1.05723	-0.0001926	1.05566	0.00112	1.04916	-5.241e-05
1.05823	-0.0001889	1.05666	0.00111	1.05016	-5.21e-05
1.05922	-0.0001851	1.05767	0.00111	1.05116	-5.185e-05
1.06022	-0.0001836	1.05866	0.00112	1.05215	-5.116e-05
1.06121	-0.0001786	1.05966	0.00112	1.05315	-5.166e-05
1.06221	-0.0001762	1.06066	0.00111	1.05415	-5.098e-05
1.06321	-0.0001713	1.06166	0.00112	1.05515	-5.129e-05
1.0642	-0.000169	1.06266	0.00112	1.05615	-5.054e-05
1.0652	-0.0001669	1.06366	0.00111	1.05715	-5.029e-05
1.0662	-0.0001644	1.06465	0.00112	1.05815	-5.091e-05
1.06719	-0.0001583	1.06565	0.00113	1.05915	-5.129e-05
1.06819	-0.0001558	1.06665	0.00113	1.06016	-5.185e-05
1.06918	-0.0001531	1.06764	0.00113	1.06115	-4.973e-05
1.07018	-0.0001492	1.06864	0.00114	1.06215	-5.16e-05
1.07117	-0.0001453	1.06964	0.00114	1.06316	-5.191e-05
1.07217	-0.0001433	1.07063	0.00114	1.06416	-5.179e-05
1.07317	-0.0001417	1.07162	0.00115	1.06515	-5.135e-05
1.07416	-0.0001367	1.07262	0.00115	1.06615	-5.048e-05
1.07516	-0.0001351	1.07361	0.00116	1.06715	-5.11e-05
1.07616	-0.0001299	1.0746	0.00117	1.06815	-5.11e-05
1.07715	-0.000128	1.07559	0.00117	1.06915	-5.098e-05
1.07815	-0.0001241	1.07659	0.00118	1.07016	-5.216e-05
1.07914	-0.0001205	1.07758	0.00119	1.07115	-5.135e-05
1.08015	-0.0001212	1.07858	0.00118	1.07216	-5.204e-05
1.08114	-0.0001168	1.07958	0.00119	1.07315	-5.166e-05
1.08214	-0.0001143	1.08056	0.0012	1.07416	-5.191e-05
1.08314	-0.0001129	1.08156	0.0012	1.07515	-5.166e-05
1.08413	-0.0001102	1.08255	0.00121	1.07615	-5.166e-05
1.08513	-0.000105	1.08355	0.00121	1.07715	-4.979e-05
1.08612	-0.0001025	1.08453	0.00122	1.07816	-5.241e-05
1.08712	-9.942e-05	1.08553	0.00122	1.07915	-5.16e-05
1.08812	-9.679e-05	1.08653	0.00123	1.08015	-5.148e-05
1.08911	-9.492e-05	1.08751	0.00124	1.08115	-5.091e-05
1.09011	-9.148e-05	1.08852	0.00124	1.08215	-5.129e-05
1.09111	-8.911e-05	1.08951	0.00124	1.08316	-5.26e-05
1.0921	-8.654e-05	1.09049	0.00126	1.08416	-5.254e-05
1.0931	-8.298e-05	1.09149	0.00126	1.08516	-5.229e-05
1.09409	-7.848e-05	1.09248	0.00126	1.08616	-5.229e-05
1.09509	-7.685e-05	1.09347	0.00127	1.08715	-5.079e-05
1.09609	-7.523e-05	1.09447	0.00128	1.08815	-5.11e-05
1.09709	-7.085e-05	1.09546	0.00128	1.08916	-5.198e-05
1.09808	-6.654e-05	1.09645	0.00129	1.09015	-5.148e-05
1.09907	-6.216e-05	1.09744	0.0013	1.09115	-5.135e-05
1.10007	-5.923e-05	1.09844	0.0013	1.09216	-5.191e-05
1.10107	-5.573e-05	1.09943	0.00131	1.09315	-5.129e-05
1.10206	-5.073e-05	1.10042	0.00132	1.09415	-5.148e-05
1.10306	-4.76e-05	1.10144	0.0013	1.09515	-4.991e-05
1.10405	-4.266e-05	1.10242	0.00132	1.09615	-4.998e-05
1.10504	-3.547e-05	1.10341	0.00133	1.09715	-4.979e-05
1.10604	-3.46e-05	1.1044	0.00134	1.09815	-5.029e-05
1.10703	-2.76e-05	1.10539	0.00134	1.09915	-5.048e-05
1.10803	-2.428e-05	1.10638	0.00135	1.10015	-5.048e-05
1.10902	-1.847e-05	1.10738	0.00135	1.10115	-5.079e-05
1.11002	-1.36e-05	1.10837	0.00136	1.10215	-5.041e-05
1.11101	-8.032e-06	1.10935	0.00137	1.10315	-4.998e-05
1.11201	-4.469e-06	1.11036	0.00137	1.10415	-5.054e-05
1.113	1.281e-06	1.11135	0.00137	1.10515	-5.11e-05
1.11399	7.595e-06	1.11235	0.00138	1.10615	-4.966e-05
1.11498	1.453e-05	1.11334	0.00139	1.10715	-4.935e-05
1.11598	1.785e-05	1.11435	0.00138	1.10815	-4.985e-05
1.11697	2.403e-05	1.11533	0.00139	1.10915	-4.973e-05
1.11796	3.179e-05	1.11632	0.0014	1.11015	-4.954e-05
1.11895	3.804e-05	1.11732	0.0014	1.11115	-5.11e-05
1.11995	4.422e-05	1.11832	0.0014	1.11215	-5.066e-05
1.12094	4.954e-05	1.11931	0.00141	1.11315	-5.004e-05
1.12193	5.848e-05	1.12031	0.00141	1.11415	-4.948e-05
1.12292	6.623e-05	1.12131	0.00141	1.11515	-5.085e-05
1.12391	7.667e-05	1.1223	0.00142	1.11615	-4.998e-05
1.1249	8.579e-05	1.1233	0.00142	1.11715	-5.135e-05
1.12589	9.273e-05	1.1243	0.00142	1.11815	-4.923e-05
1.12687	0.0001042	1.12529	0.00143	1.11915	-5.048e-05
1.12786	0.000113	1.12628	0.00143	1.12015	-5.129e-05
1.12885	0.0001257	1.12728	0.00144	1.12115	-4.991e-05
1.12984	0.0001328	1.12828	0.00144	1.12215	-4.998e-05
1.13083	0.0001424	1.12927	0.00144	1.12315	-4.973e-05
1.13182	0.000152	1.13028	0.00144	1.12415	-5.016e-05
1.1328	0.0001626	1.13128	0.00144	1.12515	-4.991e-05
1.13379	0.0001737	1.13227	0.00144	1.12615	-5.01e-05
1.13478	0.0001862	1.13328	0.00144	1.12715	-4.979e-05
1.13576	0.0002001	1.13427	0.00144	1.12815	-4.935e-05
1.13674	0.0002144	1.13527	0.00144	1.12915	-4.904e-05
1.13773	0.0002259	1.13628	0.00144	1.13015	-4.985e-05
1.13871	0.0002394	1.13728	0.00143	1.13115	-4.991e-05
1.13969	0.0002566	1.13827	0.00144	1.13215	-5.048e-05
1.14068	0.0002671	1.13928	0.00143	1.13315	-5.091e-05
1.14166	0.0002823	1.14029	0.00143	1.13415	-4.929e-05
1.14264	0.0002991	1.14128	0.00143	1.13515	-5.148e-05
1.14362	0.0003156	1.14228	0.00143	1.13615	-5.016e-05
1.1446	0.0003338	1.14329	0.00143	1.13715	-4.979e-05
1.14558	0.0003535	1.14429	0.00143	1.13815	-4.941e-05
1.14655	0.0003745	1.1453	0.00142	1.13915	-5.041e-05
1.14753	0.0003923	1.1463	0.00142	1.14015	-5.06e-05
1.14851	0.0004118	1.1473	0.00141	1.14115	-5.079e-05
1.14948	0.0004366	1.1483	0.00141	1.14215	-5.016e-05
1.15045	0.00046	1.14932	0.0014	1.14315	-5.004e-05
1.15141	0.0004878	1.15032	0.0014	1.14415	-5.098e-05
1.15238	0.0005162	1.15132	0.0014	1.14515	-4.923e-05
1.15335	0.0005449	1.15232	0.0014	1.14615	-5.004e-05
1.15431	0.0005789	1.15334	0.00139	1.14715	-5.016e-05
1.15526	0.0006144	1.15434	0.00139	1.14815	-5.098e-05
1.15623	0.0006447	1.15535	0.00138	1.14915	-5.023e-05
1.15718	0.0006824	1.15636	0.00137	1.15015	-4.96e-05
1.15813	0.0007264	1.15736	0.00137	1.15115	-4.998e-05
1.15908	0.0007691	1.15837	0.00136	1.15215	-5.029e-05
1.16002	0.0008155	1.15938	0.00135	1.15315	-5.01e-05
1.16096	0.000866	1.16038	0.00135	1.15415	-4.941e-05
1.1619	0.0009142	1.16139	0.00134	1.15515	-5.048e-05
1.16284	0.0009687	1.1624	0.00133	1.15615	-4.966e-05
1.16377	0.00102	1.16341	0.00133	1.15715	-4.935e-05
1.1647	0.00108	1.16441	0.00132	1.15815	-5.004e-05
1.16564	0.00114	1.16543	0.00131	1.15915	-5.004e-05
1.16657	0.0012	1.16644	0.0013	1.16015	-5.098e-05
1.16749	0.00126	1.16743	0.00131	1.16115	-5.029e-05
1.16842	0.00132	1.16844	0.0013	1.16215	-4.866e-05
1.16935	0.00138	1.16946	0.00129	1.16315	-5.066e-05
1.17027	0.00144	1.17046	0.00129	1.16415	-5.141e-05
1.1712	0.0015	1.17147	0.00128	1.16515	-4.929e-05
1.17214	0.00155	1.17247	0.00127	1.16615	-4.96e-05
1.17308	0.0016	1.17348	0.00127	1.16715	-4.948e-05
1.17402	0.00165	1.17449	0.00126	1.16815	-5.016e-05
1.17497	0.0017	1.1755	0.00125	1.16915	-4.948e-05
1.17592	0.00174	1.1765	0.00125	1.17015	-4.954e-05
1.17688	0.00177	1.1775	0.00125	1.17115	-4.998e-05
1.17783	0.00181	1.1785	0.00125	1.17215	-5.11e-05
1.17881	0.00183	1.17951	0.00124	1.17315	-5.016e-05
1.17979	0.00184	1.18051	0.00124	1.17415	-4.96e-05
1.18078	0.00185	1.18153	0.00123	1.17515	-5.098e-05
1.18177	0.00186	1.18253	0.00122	1.17615	-4.991e-05
1.18277	0.00186	1.18353	0.00122	1.17715	-5.016e-05
1.18378	0.00185	1.18454	0.00122	1.17815	-5.048e-05
1.18478	0.00185	1.18555	0.00121	1.17915	-5.091e-05
1.18579	0.00184	1.18655	0.00121	1.18015	-5.048e-05
1.18681	0.00183	1.18755	0.00121	1.18115	-4.929e-05
1.18783	0.00181	1.18856	0.0012	1.18215	-5.016e-05
1.18885	0.00179	1.18956	0.0012	1.18315	-4.985e-05
1.18988	0.00177	1.19057	0.0012	1.18415	-5.029e-05
1.19091	0.00174	1.19158	0.00119	1.18515	-4.973e-05
1.19194	0.00172	1.19258	0.00119	1.18615	-5.01e-05
1.19296	0.0017	1.19358	0.00118	1.18715	-4.929e-05
1.19399	0.00167	1.19458	0.00118	1.18815	-5.041e-05
1.19502	0.00165	1.19558	0.00118	1.18915	-4.948e-05
1.19605	0.00162	1.19658	0.00118	1.19015	-5.035e-05
1.19708	0.0016	1.19759	0.00118	1.19115	-5.023e-05
1.19811	0.00158	1.19859	0.00118	1.19215	-4.891e-05
1.19914	0.00155	1.19959	0.00117	1.19315	-5.01e-05
1.20017	0.00153	1.2006	0.00117	1.19415	-5.01e-05
1.2012	0.0015	1.2016	0.00117	1.19515	-4.835e-05
1.20222	0.00148	1.20259	0.00117	1.19615	-5.041e-05
1.20325	0.00146	1.2036	0.00116	1.19715	-4.96e-05
1.20428	0.00144	1.2046	0.00117	1.19815	-5.104e-05
1.2053	0.00142	1.2056	0.00117	1.19915	-5.054e-05
1.20632	0.0014	1.20661	0.00116	1.20015	-4.973e-05
1.20735	0.00137	1.20761	0.00116	1.20115	-5.004e-05
1.20837	0.00136	1.2086	0.00117	1.20215	-5.048e-05
1.2094	0.00134	1.2096	0.00117	1.20315	-5.01e-05
1.21042	0.00132	1.21061	0.00116	1.20415	-5.004e-05
1.21144	0.0013	1.2116	0.00116	1.20515	-4.985e-05
1.21246	0.00128	1.21261	0.00116	1.20615	-4.885e-05
1.21348	0.00126	1.21361	0.00116	1.20715	-4.991e-05
1.2145	0.00125	1.21461	0.00116	1.20815	-4.991e-05
1.21552	0.00124	1.2156	0.00116	1.20915	-5.004e-05
1.21654	0.00122	1.21661	0.00116	1.21015	-4.979e-05
1.21756	0.0012	1.21761	0.00116	1.21115	-4.966e-05
1.21857	0.00119	1.2186	0.00116	1.21215	-4.966e-05
1.21959	0.00117	1.21961	0.00116	1.21315	-5.048e-05
1.22061	0.00116	1.22061	0.00116	1.21415	-5.048e-05
1.22162	0.00115	1.2216	0.00117	1.21515	-4.923e-05
1.22264	0.00114	1.2226	0.00117	1.21615	-5.066e-05
1.22365	0.00113	1.2236	0.00117	1.21715	-4.985e-05
1.22466	0.00112	1.22459	0.00117	1.21815	-4.941e-05
1.22567	0.00111	1.22559	0.00117	1.21915	-4.923e-05
1.22669	0.0011	1.22659	0.00117	1.22015	-5.016e-05
1.2277	0.00109	1.22759	0.00118	1.22115	-5.048e-05
1.22871	0.00108	1.22858	0.00118	1.22215	-4.948e-05
1.22971	0.00107	1.22957	0.00119	1.22315	-5.048e-05
1.23073	0.00106	1.23057	0.00119	1.22415	-5.104e-05
1.23174	0.00105	1.23156	0.0012	1.22515	-5.035e-05
1.23275	0.00104	1.23257	0.00119	1.22615	-5.116e-05
1.23376	0.00103	1.23357	0.00119	1.22715	-5.029e-05
1.23477	0.00102	1.23456	0.0012	1.22815	-4.979e-05
1.23578	0.00101	1.23556	0.0012	1.22915	-4.973e-05
1.23679	0.00101	1.23655	0.00121	1.23015	-4.991e-05
1.2378	0.001	1.23754	0.00122	1.23115	-4.998e-05
1.2388	0.0009971	1.23854	0.00122	1.23215	-5.029e-05
1.23981	0.0009885	1.23954	0.00122	1.23315	-4.891e-05
1.24082	0.0009857	1.24053	0.00123	1.23415	-4.941e-05
1.24183	0.000976	1.24153	0.00123	1.23515	-5.11e-05
1.24284	0.0009648	1.24254	0.00122	1.23615	-5.029e-05
1.24385	0.0009607	1.24352	0.00123	1.23715	-4.954e-05
1.24485	0.0009577	1.24451	0.00124	1.23815	-4.998e-05
1.24586	0.0009493	1.24551	0.00124	1.23915	-4.96e-05
1.24686	0.0009462	1.2465	0.00125	1.24015	-5.023e-05
1.24787	0.0009438	1.24749	0.00126	1.24115	-4.985e-05
1.24888	0.000936	1.24849	0.00126	1.24215	-4.96e-05
1.24988	0.0009312	1.24949	0.00126	1.24315	-5.016e-05
1.25088	0.0009299	1.25048	0.00126	1.24415	-4.973e-05
1.25189	0.0009212	1.25148	0.00127	1.24515	-4.954e-05
1.2529	0.0009171	1.25248	0.00127	1.24615	-5.11e-05
1.2539	0.0009145	1.25347	0.00128	1.24715	-5.073e-05
1.25491	0.0009093	1.25447	0.00128	1.24815	-4.966e-05
1.25591	0.0009061	1.25546	0.00128	1.24915	-5.098e-05
1.25692	0.0009029	1.25646	0.00128	1.25015	-5.004e-05
1.25792	0.000898	1.25746	0.00129	1.25115	-5.023e-05
1.25893	0.0008918	1.25846	0.00128	1.25215	-4.991e-05
1.25993	0.000891	1.25946	0.00129	1.25315	-4.973e-05
1.26093	0.0008885	1.26046	0.00129	1.25415	-4.998e-05
1.26194	0.0008828	1.26145	0.00129	1.25515	-4.979e-05
1.26294	0.0008806	1.26246	0.00129	1.25615	-4.898e-05
1.26395	0.0008784	1.26345	0.00129	1.25715	-5.091e-05
1.26495	0.0008733	1.26446	0.00129	1.25815	-5.079e-05
1.26596	0.0008704	1.26546	0.00129	1.25915	-5.091e-05
1.26696	0.0008701	1.26645	0.00129	1.26015	-5.129e-05
1.26796	0.0008626	1.26746	0.00128	1.26115	-5.054e-05
1.26897	0.0008595	1.26847	0.00128	1.26215	-4.979e-05
1.26997	0.0008605	1.26946	0.00129	1.26315	-5.048e-05
1.27097	0.0008555	1.27046	0.00128	1.26415	-4.841e-05
1.27198	0.000852	1.27147	0.00128	1.26515	-4.973e-05
1.27298	0.0008516	1.27246	0.00128	1.26615	-4.96e-05
1.27398	0.0008475	1.27346	0.00128	1.26715	-4.866e-05
1.27499	0.0008405	1.27447	0.00127	1.26815	-5.141e-05
1.27599	0.0008389	1.27547	0.00128	1.26915	-5.066e-05
1.27699	0.0008395	1.27647	0.00128	1.27015	-4.973e-05
1.278	0.0008334	1.27747	0.00127	1.27115	-4.966e-05
1.279	0.0008304	1.27847	0.00127	1.27215	-4.923e-05
1.28001	0.0008268	1.27947	0.00127	1.27315	-4.991e-05
1.28101	0.0008253	1.28046	0.00128	1.27415	-5.054e-05
1.28201	0.0008209	1.28147	0.00128	1.27515	-5.041e-05
1.28302	0.0008176	1.28246	0.00128	1.27615	-5.016e-05
1.28403	0.0008112	1.28347	0.00127	1.27715	-5.01e-05
1.28503	0.0008068	1.28447	0.00127	1.27815	-5.066e-05
1.28603	0.0008053	1.28547	0.00128	1.27915	-4.954e-05
1.28704	0.0007976	1.28647	0.00127	1.28015	-5.073e-05
1.28805	0.0007915	1.28747	0.00127	1.28115	-5.004e-05
1.28905	0.0007905	1.28846	0.00128	1.28215	-4.966e-05
1.29006	0.0007858	1.28947	0.00128	1.28315	-5.066e-05
1.29107	0.0007781	1.29046	0.00128	1.28415	-4.96e-05
1.29207	0.0007754	1.29146	0.00128	1.28515	-4.985e-05
1.29307	0.0007723	1.29245	0.00129	1.28615	-5.023e-05
1.29408	0.0007628	1.29347	0.00128	1.28715	-4.966e-05
1.29509	0.0007588	1.29446	0.00129	1.28815	-4.954e-05
1.29609	0.0007557	1.29544	0.0013	1.28915	-5.066e-05
1.2971	0.0007511	1.29644	0.0013	1.29015	-5.066e-05
1.29811	0.0007446	1.29744	0.0013	1.29115	-4.985e-05
1.29911	0.0007424	1.29842	0.00131	1.29215	-4.985e-05
1.30012	0.0007369	1.29943	0.00131	1.29315	-5.066e-05
1.30112	0.0007309	1.30042	0.00132	1.29415	-5.048e-05
1.30213	0.0007275	1.30141	0.00133	1.29515	-4.941e-05
1.30314	0.0007197	1.3024	0.00134	1.29615	-5.048e-05
1.30414	0.0007156	1.30339	0.00134	1.29715	-4.929e-05
1.30514	0.0007132	1.30438	0.00135	1.29815	-4.966e-05
1.30615	0.0007057	1.30537	0.00136	1.29915	-4.898e-05
1.30716	0.0007012	1.30636	0.00137	1.30015	-5.079e-05
1.30816	0.0006965	1.30734	0.00138	1.30115	-5.041e-05
1.30917	0.0006932	1.30833	0.00139	1.30215	-5.048e-05
1.31018	0.0006852	1.30932	0.0014	1.30315	-5.06e-05
1.31118	0.0006832	1.31031	0.00141	1.30415	-4.916e-05
1.31219	0.0006778	1.31128	0.00143	1.30515	-5.004e-05
1.31319	0.0006717	1.31227	0.00144	1.30615	-4.96e-05
1.3142	0.0006648	1.31325	0.00146	1.30715	-5.01e-05
1.3152	0.0006634	1.31422	0.00148	1.30815	-5.066e-05
1.31621	0.0006582	1.31521	0.00149	1.30915	-4.916e-05
1.31721	0.0006555	1.31618	0.00152	1.31015	-4.935e-05
1.31822	0.000654	1.31715	0.00154	1.31115	-4.96e-05
1.31922	0.0006482	1.31813	0.00156	1.31215	-4.96e-05
1.32023	0.0006404	1.31911	0.00157	1.31315	-5.054e-05
1.32123	0.0006415	1.32007	0.00161	1.31415	-4.941e-05
1.32223	0.0006388	1.32104	0.00163	1.31515	-4.86e-05
1.32324	0.0006344	1.32201	0.00166	1.31615	-4.935e-05
1.32424	0.0006322	1.32296	0.0017	1.31715	-4.991e-05
1.32524	0.0006315	1.32392	0.00173	1.31815	-5.004e-05
1.32625	0.0006269	1.32489	0.00176	1.31915	-4.991e-05
1.32725	0.000623	1.32584	0.0018	1.32015	-5.023e-05
1.32825	0.000622	1.3268	0.00184	1.32115	-5.023e-05
1.32926	0.0006179	1.32776	0.00186	1.32215	-4.966e-05
1.33026	0.0006155	1.32872	0.0019	1.32315	-4.935e-05
1.33126	0.0006147	1.32967	0.00194	1.32415	-4.891e-05
1.33227	0.0006123	1.33063	0.00198	1.32515	-4.966e-05
1.33327	0.0006092	1.33157	0.00202	1.32615	-5.01e-05
1.33427	0.0006084	1.33253	0.00206	1.32715	-4.954e-05
1.33528	0.0006015	1.33349	0.00209	1.32815	-5.029e-05
1.33628	0.0005979	1.33445	0.00212	1.32915	-4.96e-05
1.33728	0.000599	1.3354	0.00216	1.33015	-5.029e-05
1.33828	0.0005965	1.33636	0.0022	1.33115	-4.929e-05
1.33929	0.000591	1.33732	0.00223	1.33215	-4.948e-05
1.34029	0.0005906	1.33828	0.00226	1.33315	-4.941e-05
1.34129	0.000588	1.33925	0.00229	1.33415	-4.948e-05
1.3423	0.0005834	1.34021	0.00232	1.33515	-5.048e-05
1.3433	0.000582	1.34118	0.00235	1.33615	-4.96e-05
1.3443	0.0005815	1.34215	0.00238	1.33715	-4.904e-05
1.34531	0.0005759	1.34313	0.00239	1.33815	-4.979e-05
1.34631	0.0005732	1.34411	0.00241	1.33915	-4.985e-05
1.34731	0.0005746	1.34507	0.00244	1.34015	-4.998e-05
1.34831	0.0005709	1.34606	0.00245	1.34115	-4.941e-05
1.34931	0.0005717	1.34704	0.00247	1.34215	-4.91e-05
1.35031	0.0005718	1.34802	0.00248	1.34315	-4.885e-05
1.35132	0.0005657	1.349	0.0025	1.34415	-4.941e-05
1.35232	0.0005649	1.34999	0.00251	1.34515	-4.879e-05
1.35332	0.0005654	1.35098	0.00252	1.34615	-4.991e-05
1.35432	0.0005627	1.35197	0.00252	1.34715	-4.879e-05
1.35533	0.0005596	1.35297	0.00252	1.34815	-4.979e-05
1.35633	0.0005592	1.35397	0.00253	1.34915	-4.898e-05
1.35733	0.000558	1.35497	0.00253	1.35015	-4.966e-05
1.35833	0.0005585	1.35596	0.00253	1.35115	-4.941e-05
1.35933	0.0005547	1.35697	0.00253	1.35215	-5.035e-05
1.36033	0.0005554	1.35798	0.00252	1.35315	-5.085e-05
1.36134	0.000553	1.35899	0.00251	1.35415	-4.998e-05
1.36234	0.0005539	1.36	0.0025	1.35515	-4.916e-05
1.36333	0.0005551	1.36101	0.00249	1.35615	-4.979e-05
1.36434	0.0005536	1.36202	0.00248	1.35715	-4.916e-05
1.36534	0.0005497	1.36304	0.00247	1.35814	-4.822e-05
1.36634	0.0005497	1.36405	0.00246	1.35915	-4.973e-05
1.36734	0.0005481	1.36507	0.00244	1.36015	-4.835e-05
1.36835	0.0005449	1.36609	0.00243	1.36115	-4.948e-05
1.36934	0.0005461	1.3671	0.00242	1.36215	-5.023e-05
1.37035	0.0005436	1.36813	0.00239	1.36315	-4.941e-05
1.37135	0.0005384	1.36917	0.00236	1.36415	-4.948e-05
1.37235	0.0005424	1.37018	0.00235	1.36515	-4.941e-05
1.37335	0.0005419	1.37119	0.00234	1.36615	-4.916e-05
1.37435	0.0005392	1.37222	0.00232	1.36715	-4.929e-05
1.37535	0.0005415	1.37324	0.0023	1.36815	-5.023e-05
1.37635	0.0005418	1.37425	0.00229	1.36915	-4.929e-05
1.37735	0.0005378	1.37528	0.00227	1.37014	-4.822e-05
1.37835	0.0005395	1.37631	0.00224	1.37115	-4.86e-05
1.37935	0.0005421	1.37732	0.00223	1.37215	-4.929e-05
1.38035	0.0005397	1.37835	0.00221	1.37315	-4.966e-05
1.38135	0.0005377	1.37937	0.00219	1.37415	-4.954e-05
1.38235	0.0005395	1.38039	0.00218	1.37515	-4.954e-05
1.38335	0.000539	1.38141	0.00216	1.37615	-5.01e-05
1.38435	0.00054	1.38243	0.00214	1.37715	-5.041e-05
1.38535	0.0005401	1.38345	0.00213	1.37815	-4.854e-05
1.38636	0.0005374	1.38447	0.00211	1.37915	-4.998e-05
1.38736	0.0005371	1.3855	0.00209	1.38015	-5.01e-05
1.38835	0.0005389	1.38652	0.00207	1.38115	-5.023e-05
1.38935	0.0005391	1.38753	0.00206	1.38215	-4.929e-05
1.39036	0.0005375	1.38856	0.00204	1.38315	-4.966e-05
1.39135	0.0005381	1.38958	0.00202	1.38415	-4.898e-05
1.39235	0.0005389	1.39059	0.00201	1.38515	-4.916e-05
1.39336	0.0005369	1.39161	0.00199	1.38615	-4.929e-05
1.39435	0.0005394	1.39264	0.00197	1.38715	-4.96e-05
1.39535	0.0005399	1.39365	0.00196	1.38815	-4.96e-05
1.39636	0.0005362	1.39467	0.00194	1.38915	-4.973e-05
1.39736	0.0005351	1.3957	0.00192	1.39015	-4.96e-05
1.39835	0.0005395	1.3967	0.00192	1.39115	-4.96e-05
1.39935	0.0005397	1.39772	0.0019	1.39215	-4.973e-05
1.40035	0.0005389	1.39874	0.00189	1.39315	-4.941e-05
1.40135	0.0005415	1.39974	0.00188	1.39415	-4.929e-05
1.40235	0.0005409	1.40076	0.00187	1.39515	-4.973e-05
1.40335	0.0005392	1.40177	0.00186	1.39615	-5.054e-05
1.40435	0.0005418	1.40278	0.00185	1.39715	-4.973e-05
1.40535	0.0005446	1.40379	0.00184	1.39815	-4.973e-05
1.40635	0.0005454	1.4048	0.00183	1.39915	-4.91e-05
1.40735	0.0005432	1.40581	0.00182	1.40015	-4.879e-05
1.40835	0.0005439	1.40682	0.00182	1.40115	-4.885e-05
1.40935	0.0005425	1.40784	0.0018	1.40215	-4.979e-05
1.41035	0.0005457	1.40885	0.00179	1.40315	-4.985e-05
1.41134	0.0005478	1.40985	0.00179	1.40415	-4.941e-05
1.41235	0.0005453	1.41086	0.00178	1.40515	-4.835e-05
1.41334	0.0005461	1.41187	0.00178	1.40615	-4.979e-05
1.41434	0.0005495	1.41287	0.00177	1.40715	-4.904e-05
1.41534	0.0005483	1.41388	0.00177	1.40815	-5.004e-05
1.41634	0.0005507	1.41489	0.00176	1.40915	-4.923e-05
1.41734	0.0005526	1.41589	0.00176	1.41015	-4.991e-05
1.41834	0.0005518	1.41689	0.00176	1.41115	-4.898e-05
1.41934	0.000552	1.4179	0.00175	1.41215	-4.935e-05
1.42034	0.0005532	1.41891	0.00175	1.41315	-4.954e-05
1.42133	0.0005561	1.4199	0.00175	1.41415	-4.929e-05
1.42234	0.00055	1.42092	0.00173	1.41515	-4.935e-05
1.42333	0.0005544	1.42192	0.00174	1.41615	-4.91e-05
1.42433	0.0005563	1.4229	0.00175	1.41715	-4.91e-05
1.42533	0.0005568	1.42391	0.00175	1.41815	-4.885e-05
1.42633	0.0005571	1.4249	0.00175	1.41915	-5.016e-05
1.42733	0.0005625	1.42589	0.00176	1.42015	-4.916e-05
1.42833	0.000561	1.42689	0.00176	1.42115	-4.898e-05
1.42933	0.0005603	1.42788	0.00177	1.42215	-4.891e-05
1.43032	0.0005635	1.42886	0.00179	1.42315	-4.916e-05
1.43133	0.0005624	1.42984	0.0018	1.42415	-4.904e-05
1.43232	0.0005629	1.43084	0.0018	1.42515	-4.854e-05
1.43332	0.000567	1.43181	0.00183	1.42615	-4.973e-05
1.43432	0.0005659	1.43279	0.00185	1.42715	-4.866e-05
1.43531	0.000573	1.43375	0.00187	1.42815	-4.929e-05
1.43632	0.0005708	1.43473	0.00189	1.42915	-4.966e-05
1.43731	0.0005737	1.4357	0.00192	1.43015	-4.904e-05
1.43831	0.0005722	1.43667	0.00194	1.43114	-4.785e-05
1.43931	0.0005726	1.43763	0.00198	1.43215	-4.954e-05
1.44031	0.0005749	1.43858	0.00202	1.43315	-4.948e-05
1.44131	0.0005727	1.43953	0.00206	1.43415	-4.841e-05
1.44231	0.0005731	1.44048	0.0021	1.43515	-4.872e-05
1.44331	0.0005778	1.44142	0.00215	1.43615	-4.86e-05
1.44431	0.0005773	1.44235	0.00221	1.43715	-4.86e-05
1.44531	0.0005778	1.44328	0.00227	1.43814	-4.772e-05
1.4463	0.0005812	1.4442	0.00234	1.43915	-4.954e-05
1.44731	0.0005782	1.44511	0.00241	1.44015	-4.904e-05
1.44831	0.0005753	1.44604	0.00247	1.44114	-4.779e-05
1.4493	0.0005816	1.44692	0.00257	1.44215	-4.948e-05
1.4503	0.0005834	1.4478	0.00267	1.44315	-4.841e-05
1.4513	0.0005849	1.44869	0.00276	1.44415	-4.923e-05
1.4523	0.0005859	1.44955	0.00287	1.44515	-4.998e-05
1.4533	0.0005865	1.45041	0.00299	1.44615	-4.872e-05
1.4543	0.0005859	1.45127	0.00311	1.44715	-4.904e-05
1.45529	0.0005889	1.4521	0.00325	1.44815	-4.954e-05
1.45629	0.0005897	1.45292	0.0034	1.44915	-4.998e-05
1.45729	0.0005884	1.45375	0.00354	1.45015	-4.879e-05
1.45829	0.0005889	1.45456	0.0037	1.45115	-4.872e-05
1.45929	0.0005944	1.45535	0.00388	1.45215	-4.885e-05
1.46029	0.0005948	1.45614	0.00405	1.45315	-4.916e-05
1.46128	0.0005962	1.45691	0.00425	1.45415	-4.923e-05
1.46228	0.0005966	1.45766	0.00445	1.45514	-4.766e-05
1.46328	0.0005969	1.45842	0.00465	1.45614	-4.822e-05
1.46429	0.0005945	1.45916	0.00487	1.45715	-4.979e-05
1.46528	0.0005982	1.45988	0.0051	1.45814	-4.76e-05
1.46628	0.0005978	1.4606	0.00534	1.45915	-4.898e-05
1.46728	0.0005982	1.46131	0.00558	1.46015	-4.935e-05
1.46828	0.0005998	1.462	0.00583	1.46114	-4.797e-05
1.46928	0.0006026	1.46268	0.0061	1.46214	-4.791e-05
1.47028	0.0006	1.46336	0.00637	1.46315	-4.891e-05
1.47128	0.0006022	1.46402	0.00665	1.46415	-4.847e-05
1.47228	0.0006035	1.46467	0.00694	1.46515	-4.954e-05
1.47328	0.0005992	1.46532	0.00723	1.46615	-4.904e-05
1.47428	0.0006025	1.46596	0.00754	1.46715	-4.835e-05
1.47528	0.0006041	1.46658	0.00785	1.46815	-4.916e-05
1.47627	0.0006042	1.46719	0.00818	1.46915	-4.948e-05
1.47727	0.0006055	1.46779	0.00851	1.47014	-4.804e-05
1.47827	0.0006075	1.46838	0.00885	1.47114	-4.766e-05
1.47927	0.0006079	1.46896	0.0092	1.47214	-4.722e-05
1.48027	0.0006064	1.46953	0.00956	1.47314	-4.822e-05
1.48127	0.0006092	1.4701	0.00992	1.47415	-4.835e-05
1.48227	0.00061	1.47066	0.01028	1.47515	-4.891e-05
1.48327	0.0006072	1.47121	0.01066	1.47614	-4.791e-05
1.48427	0.0006079	1.47174	0.01105	1.47714	-4.81e-05
1.48527	0.0006115	1.47226	0.01145	1.47814	-4.797e-05
1.48626	0.0006158	1.47278	0.01185	1.47914	-4.804e-05
1.48726	0.0006133	1.47329	0.01226	1.48015	-4.879e-05
1.48826	0.0006167	1.47378	0.01268	1.48114	-4.829e-05
1.48926	0.000613	1.47429	0.01309	1.48215	-4.879e-05
1.49027	0.0006122	1.47479	0.01351	1.48314	-4.829e-05
1.49126	0.0006156	1.47526	0.01395	1.48415	-4.885e-05
1.49226	0.0006158	1.47576	0.01437	1.48514	-4.797e-05
1.49326	0.000616	1.47623	0.01481	1.48615	-4.86e-05
1.49426	0.0006187	1.47668	0.01527	1.48715	-4.866e-05
1.49526	0.0006178	1.47715	0.01571	1.48814	-4.797e-05
1.49626	0.0006169	1.47761	0.01616	1.48914	-4.822e-05
1.49726	0.0006183	1.47804	0.01663	1.49014	-4.797e-05
1.49826	0.0006203	1.47848	0.0171	1.49114	-4.754e-05
1.49926	0.0006143	1.47894	0.01755	1.49215	-4.841e-05
1.50026	0.0006164	1.47936	0.01803	1.49314	-4.785e-05
1.50126	0.00062	1.47979	0.01851	1.49415	-4.847e-05
1.50226	0.00062	1.48021	0.01899	1.49514	-4.804e-05
1.50325	0.000622	1.48062	0.01948	1.49614	-4.81e-05
1.50425	0.000625	1.48102	0.01998	1.49714	-4.797e-05
1.50525	0.000625	1.48142	0.02048	1.49814	-4.772e-05
1.50625	0.0006245	1.48182	0.02098	1.49914	-4.779e-05
1.50725	0.0006285	1.48221	0.02149	1.50014	-4.747e-05
1.50825	0.0006265	1.4826	0.022	1.50114	-4.81e-05
1.50925	0.0006269	1.48298	0.02252	1.50214	-4.772e-05
1.51024	0.0006305	1.48335	0.02304	1.50314	-4.81e-05
1.51124	0.0006297	1.48374	0.02355	1.50414	-4.735e-05
1.51225	0.0006245	1.48414	0.02405	1.50514	-4.741e-05
1.51324	0.0006304	1.48449	0.02459	1.50614	-4.697e-05
1.51424	0.0006332	1.48486	0.02512	1.50714	-4.66e-05
1.51524	0.000632	1.48521	0.02566	1.50814	-4.672e-05
1.51624	0.0006354	1.48556	0.0262	1.50914	-4.635e-05
1.51723	0.0006399	1.4859	0.02675	1.51014	-4.716e-05
1.51823	0.0006383	1.48624	0.0273	1.51114	-4.604e-05
1.51923	0.00064	1.48658	0.02785	1.51214	-4.691e-05
1.52023	0.0006437	1.48692	0.0284	1.51314	-4.76e-05
1.52123	0.0006449	1.48726	0.02895	1.51414	-4.729e-05
1.52223	0.0006447	1.48759	0.02951	1.51514	-4.747e-05
1.52322	0.0006512	1.4879	0.03008	1.51614	-4.666e-05
1.52422	0.0006474	1.48823	0.03064	1.51714	-4.729e-05
1.52522	0.0006498	1.48857	0.03119	1.51814	-4.647e-05
1.52621	0.0006553	1.48889	0.03176	1.51914	-4.604e-05
1.52721	0.0006582	1.48919	0.03234	1.52014	-4.591e-05
1.52821	0.0006617	1.48951	0.03291	1.52114	-4.729e-05
1.5292	0.0006671	1.48981	0.03349	1.52214	-4.741e-05
1.5302	0.0006696	1.49012	0.03407	1.52314	-4.766e-05
1.5312	0.0006707	1.49042	0.03465	1.52414	-4.66e-05
1.53219	0.0006788	1.49071	0.03524	1.52514	-4.666e-05
1.53318	0.0006841	1.491	0.03583	1.52614	-4.629e-05
1.53418	0.0006861	1.4913	0.03642	1.52714	-4.629e-05
1.53517	0.0006913	1.49158	0.03702	1.52814	-4.616e-05
1.53616	0.0006999	1.49186	0.03762	1.52914	-4.679e-05
1.53715	0.0007082	1.49214	0.03822	1.53014	-4.697e-05
1.53814	0.0007139	1.4924	0.03883	1.53114	-4.672e-05
1.53913	0.0007216	1.49268	0.03943	1.53214	-4.56e-05
1.54013	0.0007274	1.49296	0.04003	1.53314	-4.554e-05
1.54112	0.0007332	1.49323	0.04064	1.53414	-4.535e-05
1.54211	0.0007453	1.4935	0.04125	1.53514	-4.672e-05
1.5431	0.0007514	1.49377	0.04186	1.53614	-4.616e-05
1.54409	0.0007608	1.49404	0.04247	1.53714	-4.635e-05
1.54507	0.0007751	1.49429	0.04309	1.53814	-4.554e-05
1.54606	0.000784	1.49456	0.0437	1.53913	-4.416e-05
1.54705	0.0007954	1.49482	0.04432	1.54014	-4.572e-05
1.54803	0.000809	1.49508	0.04493	1.54113	-4.491e-05
1.54901	0.0008261	1.49533	0.04556	1.54213	-4.491e-05
1.54999	0.0008378	1.49558	0.04618	1.54314	-4.641e-05
1.55097	0.0008558	1.49585	0.04679	1.54414	-4.504e-05
1.55195	0.000874	1.4961	0.04742	1.54514	-4.585e-05
1.55293	0.0008931	1.49634	0.04805	1.54613	-4.497e-05
1.5539	0.0009148	1.4966	0.04867	1.54714	-4.504e-05
1.55487	0.0009427	1.49684	0.0493	1.54813	-4.341e-05
1.55584	0.0009657	1.49708	0.04993	1.54913	-4.447e-05
1.55681	0.0009928	1.49732	0.05057	1.55013	-4.454e-05
1.55777	0.00103	1.49755	0.05121	1.55113	-4.397e-05
1.55873	0.00106	1.49778	0.05185	1.55213	-4.397e-05
1.55969	0.00109	1.49802	0.05248	1.55313	-4.297e-05
1.56065	0.00113	1.49826	0.05312	1.55413	-4.197e-05
1.5616	0.00117	1.49848	0.05377	1.55513	-4.26e-05
1.56254	0.00121	1.49871	0.05441	1.55613	-4.272e-05
1.56348	0.00126	1.49894	0.05505	1.55712	-4.16e-05
1.56443	0.00131	1.49915	0.05571	1.55813	-4.316e-05
1.56537	0.00136	1.49939	0.05634	1.55913	-4.316e-05
1.5663	0.00142	1.49962	0.05698	1.56012	-4.129e-05
1.56722	0.00148	1.49982	0.05765	1.56113	-4.172e-05
1.56814	0.00155	1.50004	0.0583	1.56213	-4.222e-05
1.56906	0.00162	1.50026	0.05895	1.56312	-3.997e-05
1.56996	0.0017	1.50047	0.05961	1.56412	-3.972e-05
1.57087	0.00177	1.50069	0.06026	1.56512	-3.922e-05
1.57177	0.00186	1.50092	0.0609	1.56612	-3.872e-05
1.57266	0.00195	1.50113	0.06156	1.56711	-3.822e-05
1.57355	0.00204	1.50134	0.06222	1.56811	-3.791e-05
1.57444	0.00213	1.50158	0.06285	1.56911	-3.816e-05
1.57531	0.00224	1.50179	0.06351	1.57011	-3.797e-05
1.57618	0.00235	1.502	0.06417	1.57111	-3.579e-05
1.57704	0.00247	1.50222	0.06482	1.57211	-3.597e-05
1.5779	0.00259	1.50241	0.06549	1.5731	-3.454e-05
1.57874	0.00271	1.50261	0.06616	1.5741	-3.422e-05
1.57958	0.00285	1.50283	0.06681	1.5751	-3.36e-05
1.58042	0.00298	1.50302	0.06748	1.5761	-3.441e-05
1.58125	0.00313	1.50322	0.06815	1.5771	-3.272e-05
1.58208	0.00327	1.50343	0.06881	1.5781	-3.172e-05
1.58289	0.00343	1.50362	0.06948	1.57909	-3.129e-05
1.5837	0.00358	1.50382	0.07015	1.58008	-2.828e-05
1.58451	0.00374	1.50403	0.07081	1.58109	-3.035e-05
1.58531	0.00391	1.5042	0.0715	1.58209	-2.929e-05
1.5861	0.00408	1.50437	0.07219	1.58309	-2.891e-05
1.58689	0.00426	1.50457	0.07286	1.58408	-2.703e-05
1.58767	0.00444	1.50478	0.07352	1.58508	-2.616e-05
1.58845	0.00462	1.50497	0.07419	1.58607	-2.491e-05
1.58922	0.00481	1.50517	0.07486	1.58707	-2.36e-05
1.59	0.005	1.50535	0.07554	1.58807	-2.216e-05
1.59076	0.0052	1.50555	0.07621	1.58907	-2.21e-05
1.59152	0.0054	1.50572	0.0769	1.59006	-2.022e-05
1.59228	0.0056	1.50592	0.07757	1.59106	-1.96e-05
1.59303	0.00581	1.50612	0.07823	1.59206	-1.91e-05
1.59377	0.00602	1.50631	0.07891	1.59305	-1.728e-05
1.59452	0.00623	1.50652	0.07957	1.59405	-1.716e-05
1.59526	0.00645	1.50672	0.08023	1.59505	-1.516e-05
1.59599	0.00667	1.5069	0.08092	1.59604	-1.36e-05
1.59673	0.0069	1.50707	0.08161	1.59703	-1.097e-05
1.59746	0.00712	1.50725	0.08229	1.59803	-1.135e-05
1.59818	0.00735	1.50744	0.08297	1.59903	-1.035e-05
1.5989	0.00758	1.50761	0.08366	1.60003	-9.095e-06
1.59963	0.00781	1.50779	0.08434	1.60102	-6.907e-06
1.60034	0.00805	1.50795	0.08504	1.60202	-5.719e-06
1.60105	0.00829	1.50812	0.08573	1.60301	-4.532e-06
1.60176	0.00853	1.50831	0.08641	1.60401	-2.532e-06
1.60247	0.00878	1.50849	0.08709	1.605	-1.219e-06
1.60316	0.00903	1.50866	0.08778	1.606	2.188e-07
1.60386	0.00928	1.50884	0.08847	1.607	1.156e-06
1.60456	0.00953	1.50902	0.08915	1.60799	3.657e-06
1.60526	0.00978	1.50919	0.08984	1.60899	4.219e-06
1.60596	0.01003	1.50935	0.09054	1.60998	7.032e-06
1.60665	0.01029	1.50951	0.09124	1.61098	8.282e-06
1.60734	0.01055	1.50967	0.09194	1.61197	9.845e-06
1.60802	0.01082	1.50986	0.09262	1.61297	1.166e-05
1.6087	0.01108	1.50996	0.09337	1.61396	1.372e-05
1.60939	0.01134	1.51009	0.09409	1.61495	1.547e-05
1.61007	0.01161	1.51024	0.0948	1.61595	1.722e-05
1.61074	0.01188	1.51044	0.09547	1.61694	1.903e-05
1.61142	0.01215	1.5106	0.09617	1.61793	2.191e-05
1.6121	0.01242	1.51077	0.09686	1.61893	2.303e-05
1.61277	0.01269	1.51096	0.09753	1.61993	2.478e-05
1.61345	0.01296	1.51114	0.09822	1.62092	2.716e-05
1.61411	0.01324	1.5113	0.09892	1.62191	2.891e-05
1.61478	0.01352	1.51146	0.09962	1.6229	3.172e-05
1.61545	0.01379	1.51164	0.1003	1.6239	3.404e-05
1.6161	0.01408	1.5118	0.101	1.62489	3.641e-05
1.61677	0.01436	1.51196	0.1017	1.62588	3.879e-05
1.61743	0.01464	1.51212	0.1024	1.62688	4.11e-05
1.6181	0.01492	1.51228	0.1031	1.62787	4.36e-05
1.61875	0.01521	1.51244	0.1038	1.62886	4.566e-05
1.61941	0.01549	1.5126	0.1045	1.62985	4.847e-05
1.62006	0.01578	1.51276	0.1052	1.63085	5.029e-05
1.62072	0.01607	1.51292	0.1059	1.63184	5.273e-05
1.62137	0.01636	1.51308	0.1066	1.63283	5.604e-05
1.62202	0.01665	1.51324	0.1073	1.63382	6.048e-05
1.62266	0.01695	1.5134	0.108	1.63481	6.216e-05
1.62331	0.01724	1.51356	0.1087	1.63581	6.429e-05
1.62396	0.01753	1.51372	0.1094	1.63679	6.873e-05
1.6246	0.01783	1.51388	0.1101	1.63778	7.329e-05
1.62526	0.01812	1.51404	0.1108	1.63878	7.473e-05
1.6259	0.01842	1.5142	0.1115	1.63976	7.873e-05
1.62654	0.01872	1.51436	0.1122	1.64075	8.229e-05
1.62718	0.01902	1.51452	0.1129	1.64174	8.635e-05
1.62783	0.01931	1.51468	0.1136	1.64273	8.986e-05
1.62846	0.01962	1.51484	0.1143	1.64372	9.311e-05
1.62911	0.01991	1.515	0.115	1.64471	9.779e-05
1.62975	0.02021	1.51516	0.1157	1.6457	0.0001004
1.62671	0.02024	1.51532	0.1164	1.64668	0.0001054
1.62606	0.01995	1.51548	0.1171	1.64767	0.0001085
1.62541	0.01966	1.51564	0.1178	1.64866	0.0001124
1.62476	0.01937	1.5158	0.1185	1.64965	0.0001169
1.62409	0.01909	1.51596	0.1192	1.65064	0.0001208
1.62343	0.01881	1.51612	0.1199	1.65162	0.0001257
1.62278	0.01852	1.51616	0.1207	1.65261	0.0001291
1.62211	0.01824	1.51632	0.1214	1.6536	0.0001329
1.62144	0.01797	1.51648	0.1221	1.65459	0.0001368
1.62078	0.01768	1.51664	0.1228	1.65558	0.0001404
1.62012	0.0174	1.5168	0.1235	1.65657	0.0001446
1.61946	0.01712	1.51696	0.1242	1.65756	0.0001481
1.61878	0.01685	1.51712	0.1249	1.65855	0.0001516
1.61812	0.01657	1.51716	0.1257	1.65953	0.0001555
1.61744	0.0163	1.5172	0.1265	1.66052	0.00016
1.61678	0.01602	1.51748	0.1271	1.66151	0.0001643
1.6161	0.01575	1.51752	0.1279	1.66249	0.0001705
1.61542	0.01548	1.51768	0.1286	1.66348	0.0001742
1.61475	0.01521	1.51784	0.1293	1.66446	0.0001792
1.61407	0.01494	1.518	0.13	1.66545	0.0001841
1.6134	0.01467	1.51816	0.1307	1.66643	0.000189
1.61271	0.01441	1.51832	0.1314	1.66742	0.0001949
1.61203	0.01414	1.51848	0.1321	1.6684	0.0002003
1.61133	0.01389	1.51864	0.1328	1.66939	0.0002047
1.61064	0.01363	1.51892	0.1334	1.67036	0.0002118
1.60996	0.01337	1.51908	0.1341	1.67135	0.0002174
1.60927	0.01311	1.51924	0.1348	1.67233	0.0002242
1.60857	0.01286	1.51952	0.1354	1.67331	0.0002307
1.60789	0.01259	1.51968	0.1361	1.67429	0.0002364
1.60719	0.01234	1.51984	0.1368	1.67527	0.0002439
1.60649	0.01209	1.52	0.1375	1.67625	0.0002509
1.60579	0.01184	1.52028	0.1381	1.67723	0.0002578
1.6051	0.01158	1.52044	0.1388	1.67821	0.0002627
1.6044	0.01133	1.5206	0.1395	1.67919	0.0002706
1.60363	0.01114	1.52088	0.1401	1.68017	0.0002764
1.60292	0.0109	1.52068	0.1411	1.68115	0.0002819
1.60221	0.01066	1.52048	0.1421	1.68213	0.0002891
1.60148	0.01043	1.52064	0.1428	1.68311	0.0002956
1.60077	0.01019	1.5208	0.1435	1.6841	0.0003012
1.60006	0.00995	1.52096	0.1442	1.68507	0.0003108
1.59934	0.00971	1.52124	0.1448	1.68604	0.0003204
1.59863	0.00948	1.52152	0.1454	1.68702	0.0003264
1.59791	0.00924	1.52168	0.1461	1.688	0.0003349
1.59719	0.00901	1.52184	0.1468	1.68897	0.0003422
1.59647	0.00877	1.52212	0.1474	1.68995	0.0003512
1.59574	0.00855	1.52228	0.1481	1.69092	0.000359
1.59501	0.00832	1.52232	0.1489	1.6919	0.0003682
1.59429	0.00809	1.5226	0.1495	1.69287	0.0003753
1.59355	0.00787	1.52216	0.1507	1.69384	0.0003858
1.5928	0.00767	1.52232	0.1514	1.69482	0.0003936
1.59206	0.00745	1.5226	0.152	1.69579	0.000404
1.59132	0.00723	1.52276	0.1527	1.69676	0.0004136
1.59058	0.00702	1.52304	0.1533	1.69774	0.000421
1.58983	0.00681	1.5232	0.154	1.69871	0.000429
1.58908	0.0066	1.52348	0.1546	1.69968	0.0004392
1.58833	0.0064	1.52364	0.1553	1.70065	0.0004514
1.58757	0.00619	1.5238	0.156	1.70161	0.000463
1.58682	0.00599	1.52372	0.1569	1.70259	0.0004713
1.58605	0.00579	1.52388	0.1576	1.70355	0.0004833
1.58528	0.0056	1.52344	0.1588	1.70452	0.0004947
1.58452	0.0054	1.5236	0.1595	1.70548	0.0005058
1.58374	0.00521	1.52388	0.1601	1.70645	0.000518
1.58297	0.00502	1.52416	0.1607	1.70741	0.0005306
1.5822	0.00484	1.52432	0.1614	1.70838	0.0005402
1.58141	0.00466	1.5246	0.162	1.70935	0.0005512
1.58062	0.00448	1.52476	0.1627	1.71031	0.0005617
1.57983	0.00431	1.52504	0.1633	1.71128	0.0005742
1.57904	0.00413	1.5252	0.164	1.71224	0.0005864
1.57824	0.00397	1.52536	0.1647	1.71322	0.0005938
1.57744	0.0038	1.52504	0.1658	1.71418	0.0006054
1.57663	0.00364	1.5252	0.1665	1.71515	0.0006181
1.57582	0.00348	1.52536	0.1672	1.71611	0.000629
1.575	0.00333	1.52564	0.1678	1.71708	0.0006404
1.57419	0.00318	1.5258	0.1685	1.71804	0.0006539
1.57336	0.00303	1.52572	0.1694	1.719	0.0006653
1.57253	0.00289	1.526	0.17	1.71997	0.0006769
1.5717	0.00275	1.52616	0.1707	1.72093	0.0006908
1.57087	0.00261	1.5262	0.1715	1.72189	0.0007047
1.57003	0.00248	1.52576	0.1727	1.72284	0.0007196
1.56919	0.00234	1.52592	0.1734	1.7238	0.0007328
1.56833	0.00222	1.5262	0.174	1.72476	0.0007472
1.56748	0.0021	1.52636	0.1747	1.72572	0.0007589
1.56663	0.00198	1.52664	0.1753	1.72669	0.0007708
1.56576	0.00186	1.52668	0.1761	1.72765	0.0007833
1.56489	0.00176	1.52684	0.1768	1.7286	0.0007994
1.56402	0.00165	1.52712	0.1774	1.72956	0.000815
1.56315	0.00155	1.52716	0.1782	1.73049	0.0008376
1.56227	0.00144	1.52684	0.1793	1.73143	0.0008579
1.56139	0.00134	1.52724	0.1798	1.73238	0.0008731
1.5605	0.00125	1.52752	0.1804	1.73332	0.0008921
1.55961	0.00116	1.52768	0.1811	1.73429	0.0009033
1.5587	0.00108	1.52796	0.1817	1.73525	0.0009182
1.55781	0.0009956	1.52824	0.1823	1.73621	0.0009311
1.5569	0.0009141	1.5284	0.183	1.73715	0.0009487
1.55599	0.0008411	1.52856	0.1837	1.73811	0.0009629
1.55508	0.0007647	1.52812	0.1849	1.73905	0.0009833
1.55416	0.0006959	1.52816	0.1857	1.73999	0.001
1.55324	0.0006344	1.5282	0.1865	1.74096	0.00102
1.55231	0.0005722	1.5286	0.187	1.7419	0.00103
1.55138	0.0005128	1.52888	0.1876	1.74284	0.00105
1.55045	0.0004599	1.52916	0.1882	1.74378	0.00108
1.54952	0.0004026	1.52944	0.1888	1.74472	0.00109
1.54858	0.0003532	1.52924	0.1898	1.74568	0.00111
1.54764	0.0003029	1.52916	0.1907	1.74663	0.00112
1.54669	0.0002599	1.52956	0.1912	1.74758	0.00114
1.54575	0.0002122	1.52972	0.1919	1.74853	0.00116
1.54479	0.000174	1.53	0.1925	1.74946	0.00118
1.54383	0.0001395	1.53016	0.1932	1.7504	0.0012
1.54288	0.0001017	1.53032	0.1939	1.75136	0.00121
1.54192	6.71e-05	1.53012	0.1949	1.75231	0.00123
1.54095	3.897e-05	1.53004	0.1958	1.75324	0.00126
1.53999	8.407e-06	1.53032	0.1964	1.75416	0.00128
1.53902	-1.885e-05	1.53072	0.1969	1.75512	0.0013
1.53806	-5.123e-05	1.53088	0.1976	1.75606	0.00132
1.53709	-7.242e-05	1.5308	0.1985	1.75698	0.00134
1.53611	-9.473e-05	1.53084	0.1993	1.75791	0.00136
1.53513	-0.0001092	1.53052	0.2004	1.75889	0.00137
1.53416	-0.0001299	1.47769	0.02026	1.75981	0.0014
1.53318	-0.0001509	1.47726	0.01978	1.76074	0.00142
1.5322	-0.0001692	1.47682	0.01932	1.76164	0.00145
1.53122	-0.0001859	1.47637	0.01886	1.76259	0.00147
1.53024	-0.0002039	1.47593	0.01839	1.76353	0.00149
1.52926	-0.0002141	1.47548	0.01793	1.76448	0.00151
1.52827	-0.0002266	1.47504	0.01747	1.76543	0.00152
1.52729	-0.0002422	1.47458	0.01702	1.76634	0.00155
1.5263	-0.0002488	1.47412	0.01657	1.76726	0.00158
1.52531	-0.0002593	1.47364	0.01613	1.7682	0.0016
1.52433	-0.0002764	1.47317	0.01569	1.76915	0.00162
1.52334	-0.0002859	1.47269	0.01526	1.7701	0.00164
1.52235	-0.0002943	1.4722	0.01483	1.77103	0.00166
1.52137	-0.000306	1.47172	0.0144	1.77196	0.00168
1.52038	-0.000314	1.47122	0.01398	1.77286	0.00171
1.51938	-0.0003189	1.47074	0.01355	1.77379	0.00174
1.51839	-0.0003257	1.47023	0.01314	1.77472	0.00176
1.5174	-0.0003333	1.46972	0.01273	1.77566	0.00178
1.51641	-0.0003378	1.46919	0.01234	1.77658	0.00181
1.51541	-0.0003398	1.46867	0.01194	1.77751	0.00183
1.51441	-0.0003454	1.46815	0.01154	1.77844	0.00185
1.51341	-0.0003438	1.46761	0.01116	1.77937	0.00188
1.51242	-0.0003459	1.46706	0.01078	1.78028	0.00191
1.51143	-0.0003546	1.46652	0.0104	1.78121	0.00193
1.51043	-0.0003603	1.46596	0.01003	1.78213	0.00196
1.50943	-0.0003624	1.46539	0.00967	1.78305	0.00198
1.50844	-0.0003672	1.46483	0.00931	1.78397	0.00201
1.50744	-0.0003668	1.46425	0.00896	1.7849	0.00203
1.50644	-0.0003701	1.46365	0.00863	1.78584	0.00205
1.50545	-0.0003753	1.46306	0.00828	1.78673	0.00209
1.50445	-0.0003766	1.46247	0.00794	1.78762	0.00213
1.50345	-0.0003765	1.46185	0.00762	1.78849	0.00217
1.50245	-0.0003788	1.46124	0.0073	1.78942	0.00219
1.50146	-0.0003811	1.46062	0.00699	1.79036	0.00221
1.50045	-0.0003785	1.45999	0.00668	1.79007	0.00131
1.49946	-0.0003805	1.45935	0.00638	1.78912	0.00129
1.49846	-0.0003835	1.45871	0.00607	1.78817	0.00128
1.49746	-0.0003851	1.45805	0.00579	1.78722	0.00126
1.49646	-0.0003861	1.45739	0.00551	1.78625	0.00125
1.49547	-0.0003892	1.45673	0.00523	1.78529	0.00124
1.49447	-0.000388	1.45605	0.00496	1.78433	0.00122
1.49347	-0.0003892	1.45537	0.00469	1.78339	0.0012
1.49247	-0.0003931	1.45468	0.00444	1.78244	0.00119
1.49147	-0.0003908	1.45397	0.00419	1.78149	0.00117
1.49047	-0.0003921	1.45326	0.00395	1.78054	0.00116
1.48947	-0.000394	1.45255	0.00371	1.77957	0.00114
1.48847	-0.0003945	1.45181	0.00349	1.77861	0.00113
1.48748	-0.0003985	1.45108	0.00327	1.77766	0.00112
1.48648	-0.0003969	1.45034	0.00305	1.77669	0.0011
1.48548	-0.0003967	1.44959	0.00284	1.77573	0.00109
1.48447	-0.0003946	1.44883	0.00265	1.77477	0.00108
1.48347	-0.0003946	1.44806	0.00245	1.77381	0.00106
1.48247	-0.0003958	1.44729	0.00226	1.77285	0.00105
1.48147	-0.0003944	1.44649	0.00209	1.77189	0.00104
1.48047	-0.0003953	1.44569	0.00192	1.77093	0.00103
1.47948	-0.0003981	1.4449	0.00175	1.76996	0.00101
1.47847	-0.0003948	1.44409	0.00159	1.769	0.001
1.47747	-0.0003933	1.44327	0.00144	1.76804	0.0009877
1.47648	-0.0003979	1.44245	0.00129	1.76708	0.0009748
1.47547	-0.0003948	1.44162	0.00115	1.76611	0.0009633
1.47447	-0.0003911	1.44078	0.00102	1.76515	0.0009488
1.47347	-0.0003935	1.43993	0.000889	1.76419	0.0009353
1.47248	-0.0003963	1.43908	0.0007648	1.76324	0.0009213
1.47147	-0.0003928	1.43822	0.0006486	1.76228	0.0009076
1.47047	-0.0003936	1.43735	0.0005392	1.76131	0.000896
1.46947	-0.0003942	1.43648	0.0004305	1.76034	0.0008867
1.46847	-0.000393	1.43561	0.0003237	1.75937	0.0008764
1.46747	-0.0003924	1.43472	0.0002335	1.75841	0.0008643
1.46647	-0.0003937	1.43383	0.0001405	1.75745	0.0008492
1.46547	-0.0003915	1.43293	6.06e-05	1.75649	0.0008376
1.46447	-0.0003901	1.43202	-1.51e-05	1.75552	0.0008266
1.46347	-0.0003951	1.43111	-9.223e-05	1.75456	0.0008145
1.46247	-0.0003931	1.43019	-0.0001599	1.75359	0.0008021
1.46147	-0.0003939	1.42927	-0.0002253	1.75262	0.0007921
1.46047	-0.0003951	1.42836	-0.0002983	1.75167	0.0007779
1.45947	-0.0003916	1.42742	-0.0003523	1.7507	0.0007674
1.45847	-0.0003882	1.42648	-0.0004023	1.74973	0.0007582
1.45747	-0.0003901	1.42555	-0.000459	1.74876	0.0007451
1.45647	-0.0003884	1.42461	-0.0005101	1.7478	0.0007339
1.45546	-0.0003853	1.42365	-0.0005432	1.74683	0.0007241
1.45446	-0.0003864	1.42271	-0.0005922	1.74586	0.0007124
1.45347	-0.0003878	1.42176	-0.0006374	1.7449	0.0007004
1.45246	-0.0003846	1.42081	-0.0006734	1.74393	0.0006906
1.45146	-0.0003831	1.41985	-0.0007124	1.74296	0.0006794
1.45046	-0.0003855	1.4189	-0.0007491	1.74199	0.0006685
1.44946	-0.000381	1.41794	-0.0007811	1.74102	0.0006592
1.44846	-0.0003805	1.41697	-0.0008121	1.74005	0.0006498
1.44746	-0.0003832	1.41601	-0.0008397	1.73908	0.0006406
1.44646	-0.0003821	1.41503	-0.0008619	1.7381	0.0006317
1.44546	-0.0003794	1.41406	-0.0008821	1.73713	0.0006243
1.44446	-0.000382	1.41309	-0.0009089	1.73616	0.0006149
1.44345	-0.0003787	1.41211	-0.0009266	1.73518	0.0006052
1.44245	-0.0003772	1.41113	-0.000943	1.73422	0.0005935
1.44145	-0.0003791	1.41016	-0.0009658	1.73325	0.0005826
1.44045	-0.000378	1.40918	-0.0009855	1.73228	0.0005741
1.43945	-0.0003766	1.4082	-0.0009976	1.73131	0.0005649
1.43845	-0.0003776	1.40721	-0.00101	1.73033	0.0005559
1.43745	-0.0003769	1.40623	-0.00103	1.72935	0.0005488
1.43645	-0.0003781	1.40525	-0.00104	1.72839	0.0005373
1.43545	-0.0003758	1.40426	-0.00105	1.72742	0.0005275
1.43445	-0.0003759	1.40328	-0.00107	1.72644	0.0005195
1.43345	-0.0003724	1.40229	-0.00108	1.72547	0.0005102
1.43245	-0.0003718	1.40129	-0.00108	1.7245	0.0005014
1.43145	-0.0003726	1.40031	-0.00109	1.72352	0.0004924
1.43044	-0.0003693	1.39931	-0.00109	1.72255	0.0004847
1.42944	-0.0003676	1.39831	-0.00109	1.72157	0.0004765
1.42844	-0.0003696	1.39733	-0.00111	1.72059	0.0004684
1.42744	-0.0003671	1.39634	-0.00111	1.71962	0.0004593
1.42644	-0.0003638	1.39534	-0.00112	1.71865	0.0004487
1.42544	-0.0003661	1.39435	-0.00113	1.71768	0.0004401
1.42444	-0.0003642	1.39336	-0.00113	1.71671	0.0004306
1.42343	-0.0003584	1.39236	-0.00113	1.71573	0.0004233
1.42243	-0.0003603	1.39136	-0.00114	1.71475	0.0004156
1.42143	-0.000361	1.39037	-0.00114	1.71378	0.0004079
1.42043	-0.0003601	1.38937	-0.00114	1.7128	0.0003999
1.41943	-0.0003576	1.38837	-0.00114	1.71182	0.0003939
1.41843	-0.0003595	1.38738	-0.00115	1.71085	0.0003847
1.41743	-0.0003545	1.38638	-0.00115	1.70986	0.0003785
1.41643	-0.0003551	1.38539	-0.00116	1.70888	0.000372
1.41543	-0.0003553	1.38439	-0.00116	1.70791	0.0003635
1.41442	-0.0003535	1.38339	-0.00116	1.70693	0.0003569
1.41342	-0.0003519	1.38238	-0.00115	1.70595	0.0003496
1.41243	-0.000355	1.38139	-0.00116	1.70497	0.0003428
1.41142	-0.0003517	1.38039	-0.00116	1.704	0.000334
1.41042	-0.0003491	1.37939	-0.00116	1.70302	0.0003275
1.40942	-0.0003496	1.37839	-0.00116	1.70204	0.0003209
1.40842	-0.0003488	1.37739	-0.00116	1.70106	0.0003132
1.40742	-0.0003476	1.37638	-0.00115	1.70008	0.0003062
1.40642	-0.0003468	1.37539	-0.00116	1.6991	0.0002989
1.40542	-0.0003466	1.37439	-0.00116	1.69812	0.0002939
1.40441	-0.0003448	1.37338	-0.00115	1.69714	0.0002867
1.40341	-0.0003441	1.37238	-0.00115	1.69616	0.0002801
1.40241	-0.0003446	1.37139	-0.00116	1.69518	0.0002736
1.40141	-0.0003421	1.37039	-0.00116	1.6942	0.0002678
1.40041	-0.000343	1.36938	-0.00115	1.69321	0.0002619
1.39941	-0.0003435	1.36839	-0.00116	1.69223	0.0002558
1.39841	-0.0003395	1.36738	-0.00115	1.69125	0.0002494
1.3974	-0.0003367	1.36638	-0.00115	1.69027	0.0002447
1.39641	-0.0003393	1.36538	-0.00115	1.68928	0.0002392
1.39541	-0.0003389	1.36438	-0.00115	1.68831	0.0002312
1.39441	-0.0003375	1.36338	-0.00115	1.68732	0.0002253
1.3934	-0.0003374	1.36238	-0.00115	1.68634	0.0002202
1.3924	-0.0003372	1.36138	-0.00115	1.68536	0.0002141
1.3914	-0.000335	1.36038	-0.00115	1.68437	0.000209
1.3904	-0.0003355	1.35938	-0.00115	1.68339	0.0002039
1.3894	-0.0003336	1.35837	-0.00115	1.6824	0.0001987
1.3884	-0.0003331	1.35737	-0.00114	1.68142	0.0001936
1.3874	-0.0003337	1.35637	-0.00114	1.68044	0.0001863
1.3864	-0.0003346	1.35537	-0.00114	1.67945	0.0001822
1.3854	-0.0003336	1.35436	-0.00114	1.67847	0.0001769
1.3844	-0.0003326	1.35336	-0.00113	1.67748	0.0001731
1.3834	-0.0003333	1.35236	-0.00114	1.6765	0.0001669
1.3824	-0.0003313	1.35136	-0.00113	1.6755	0.0001655
1.38139	-0.000329	1.35035	-0.00113	1.67451	0.0001619
1.3804	-0.0003296	1.34935	-0.00113	1.67353	0.0001572
1.37939	-0.000329	1.34835	-0.00113	1.67254	0.0001526
1.37839	-0.0003286	1.34734	-0.00111	1.67155	0.0001487
1.37739	-0.0003279	1.34634	-0.00112	1.67057	0.0001439
1.37639	-0.0003269	1.34534	-0.00112	1.66958	0.0001385
1.37539	-0.0003268	1.34433	-0.00111	1.66859	0.0001352
1.37439	-0.0003269	1.34333	-0.00111	1.66761	0.0001312
1.37339	-0.0003279	1.34234	-0.00111	1.66662	0.0001277
1.37239	-0.0003243	1.34133	-0.00111	1.66563	0.0001231
1.37139	-0.000325	1.34032	-0.0011	1.66464	0.0001192
1.37039	-0.0003244	1.33933	-0.00111	1.66365	0.0001156
1.36939	-0.0003246	1.33832	-0.0011	1.66267	0.0001114
1.36839	-0.0003238	1.33731	-0.00109	1.66167	0.0001084
1.36739	-0.0003264	1.33632	-0.0011	1.66069	0.0001047
1.36639	-0.0003239	1.33532	-0.0011	1.6597	0.000101
1.36539	-0.0003226	1.33432	-0.0011	1.65871	9.654e-05
1.36439	-0.0003248	1.33331	-0.0011	1.65772	9.261e-05
1.36339	-0.0003233	1.33231	-0.00109	1.65674	8.798e-05
1.36239	-0.0003227	1.3313	-0.00108	1.65574	8.598e-05
1.36139	-0.0003239	1.3303	-0.00108	1.65475	8.242e-05
1.36039	-0.0003223	1.32929	-0.00108	1.65376	7.879e-05
1.35939	-0.0003245	1.32829	-0.00107	1.65277	7.623e-05
1.35839	-0.0003228	1.32729	-0.00107	1.65178	7.223e-05
1.35739	-0.0003226	1.32629	-0.00107	1.65079	6.992e-05
1.35639	-0.0003233	1.32528	-0.00106	1.6498	6.554e-05
1.35539	-0.0003221	1.32427	-0.00106	1.64881	6.241e-05
1.35439	-0.0003241	1.32327	-0.00106	1.64782	6.023e-05
1.35339	-0.0003219	1.32226	-0.00105	1.64683	5.698e-05
1.35239	-0.0003231	1.32125	-0.00104	1.64583	5.56e-05
1.35139	-0.0003241	1.32026	-0.00105	1.64484	5.254e-05
1.35039	-0.0003221	1.31925	-0.00104	1.64385	4.941e-05
1.34939	-0.0003212	1.31824	-0.00103	1.64286	4.716e-05
1.34839	-0.0003223	1.31725	-0.00104	1.64187	4.46e-05
1.34739	-0.0003223	1.31624	-0.00103	1.64088	4.122e-05
1.34638	-0.0003186	1.31523	-0.00103	1.63988	3.947e-05
1.34539	-0.0003218	1.31423	-0.00103	1.63889	3.816e-05
1.34439	-0.000323	1.31323	-0.00102	1.63789	3.554e-05
1.34339	-0.0003219	1.31222	-0.00102	1.6369	3.31e-05
1.34239	-0.0003217	1.31121	-0.00101	1.63591	3.122e-05
1.34139	-0.0003236	1.31021	-0.00101	1.63491	2.954e-05
1.34039	-0.0003233	1.30921	-0.00101	1.63392	2.76e-05
1.33939	-0.0003238	1.3082	-0.001	1.63292	2.603e-05
1.33839	-0.0003242	1.3072	-0.001	1.63193	2.36e-05
1.33739	-0.0003238	1.30619	-0.0009952	1.63094	2.141e-05
1.33639	-0.0003228	1.30519	-0.0009893	1.62994	1.978e-05
1.33539	-0.0003262	1.30419	-0.0009902	1.62895	1.791e-05
1.33439	-0.0003262	1.30318	-0.0009813	1.62795	1.578e-05
1.33339	-0.0003273	1.30217	-0.0009767	1.62696	1.403e-05
1.33239	-0.0003271	1.30117	-0.0009782	1.62596	1.253e-05
1.33139	-0.0003253	1.30017	-0.0009711	1.62497	1.103e-05
1.33039	-0.0003266	1.29916	-0.0009648	1.62398	8.157e-06
1.32939	-0.0003279	1.29816	-0.0009664	1.62298	7.032e-06
1.32839	-0.0003282	1.29716	-0.0009648	1.62198	5.594e-06
1.32739	-0.0003266	1.29613	-0.0009435	1.62099	4.032e-06
1.32639	-0.0003283	1.29514	-0.000947	1.61999	3.344e-06
1.3254	-0.0003301	1.29414	-0.0009486	1.619	3.125e-08
1.32439	-0.000329	1.29313	-0.0009405	1.618	-2.813e-07
1.32339	-0.000328	1.29213	-0.0009382	1.61701	-1.906e-06
1.3224	-0.0003308	1.29113	-0.0009384	1.61601	-3.782e-06
1.32139	-0.0003289	1.29012	-0.0009337	1.61501	-4.282e-06
1.3204	-0.0003294	1.28911	-0.0009277	1.61402	-6.657e-06
1.3194	-0.0003319	1.28811	-0.0009275	1.61302	-7.907e-06
1.3184	-0.0003319	1.2871	-0.0009195	1.61203	-9.783e-06
1.3174	-0.0003321	1.2861	-0.0009168	1.61103	-1.103e-05
1.3164	-0.0003343	1.2851	-0.0009168	1.61004	-1.191e-05
1.3154	-0.0003351	1.2841	-0.0009136	1.60904	-1.347e-05
1.3144	-0.0003338	1.2831	-0.0009142	1.60804	-1.41e-05
1.3134	-0.0003361	1.28209	-0.0009093	1.60705	-1.585e-05
1.3124	-0.0003364	1.28109	-0.0009082	1.60605	-1.76e-05
1.3114	-0.0003366	1.28007	-0.0008956	1.60506	-1.86e-05
1.31041	-0.0003386	1.27908	-0.000896	1.60406	-1.941e-05
1.30941	-0.0003387	1.27807	-0.0008941	1.60306	-2.085e-05
1.30841	-0.0003379	1.27707	-0.0008886	1.60206	-2.147e-05
1.30741	-0.0003406	1.27606	-0.0008846	1.60107	-2.335e-05
1.30641	-0.0003428	1.27507	-0.0008888	1.60007	-2.441e-05
1.30541	-0.0003408	1.27406	-0.0008801	1.59907	-2.485e-05
1.30441	-0.0003413	1.27305	-0.0008763	1.59808	-2.641e-05
1.30341	-0.0003443	1.27206	-0.0008793	1.59708	-2.741e-05
1.30241	-0.0003436	1.27104	-0.0008679	1.59608	-2.753e-05
1.30141	-0.0003449	1.27003	-0.0008615	1.59509	-2.922e-05
1.30042	-0.0003482	1.26904	-0.0008678	1.59409	-2.997e-05
1.29942	-0.000347	1.26804	-0.0008647	1.59309	-3.01e-05
1.29842	-0.0003477	1.26703	-0.0008608	1.5921	-3.291e-05
1.29742	-0.0003499	1.26603	-0.0008598	1.5911	-3.285e-05
1.29642	-0.0003515	1.26503	-0.0008573	1.5901	-3.454e-05
1.29542	-0.0003486	1.26403	-0.0008556	1.5891	-3.485e-05
1.29442	-0.00035	1.26302	-0.0008537	1.58811	-3.541e-05
1.29342	-0.0003534	1.26202	-0.0008533	1.58711	-3.622e-05
1.29242	-0.0003532	1.26102	-0.0008491	1.58611	-3.71e-05
1.29143	-0.0003561	1.26002	-0.0008493	1.58511	-3.791e-05
1.29043	-0.0003572	1.25902	-0.0008483	1.58411	-3.81e-05
1.28943	-0.0003573	1.25802	-0.0008471	1.58312	-3.935e-05
1.28843	-0.0003584	1.25701	-0.0008456	1.58211	-3.822e-05
1.28743	-0.0003623	1.25602	-0.0008473	1.58112	-3.947e-05
1.28643	-0.0003617	1.25501	-0.0008391	1.58012	-4.085e-05
1.28543	-0.0003612	1.254	-0.0008368	1.57912	-4.047e-05
1.28444	-0.000367	1.25301	-0.0008406	1.57812	-4.104e-05
1.28344	-0.0003665	1.25201	-0.000838	1.57713	-4.241e-05
1.28244	-0.0003707	1.251	-0.0008348	1.57613	-4.316e-05
1.28144	-0.0003693	1.25	-0.0008336	1.57513	-4.285e-05
1.28045	-0.0003723	1.249	-0.0008335	1.57413	-4.36e-05
1.27944	-0.0003707	1.24799	-0.0008288	1.57313	-4.397e-05
1.27845	-0.0003736	1.247	-0.0008315	1.57213	-4.422e-05
1.27745	-0.0003751	1.246	-0.0008338	1.57113	-4.429e-05
1.27645	-0.0003768	1.24499	-0.0008226	1.57014	-4.51e-05
1.27545	-0.0003785	1.24399	-0.0008236	1.56913	-4.466e-05
1.27446	-0.0003794	1.243	-0.0008303	1.56814	-4.516e-05
1.27346	-0.000381	1.24199	-0.0008251	1.56714	-4.591e-05
1.27246	-0.0003839	1.24099	-0.0008247	1.56614	-4.66e-05
1.27146	-0.0003857	1.24	-0.0008295	1.56514	-4.572e-05
1.27046	-0.0003851	1.23899	-0.0008234	1.56414	-4.697e-05
1.26946	-0.0003855	1.23799	-0.0008242	1.56314	-4.666e-05
1.26847	-0.0003908	1.23699	-0.0008289	1.56214	-4.735e-05
1.26747	-0.0003921	1.23599	-0.0008271	1.56114	-4.71e-05
1.26647	-0.0003935	1.23499	-0.0008248	1.56014	-4.722e-05
1.26548	-0.000397	1.23399	-0.0008284	1.55914	-4.685e-05
1.26448	-0.0003995	1.23299	-0.0008288	1.55815	-4.854e-05
1.26348	-0.0003996	1.232	-0.0008344	1.55714	-4.81e-05
1.26248	-0.000402	1.231	-0.0008313	1.55614	-4.779e-05
1.26149	-0.0004064	1.23	-0.000833	1.55514	-4.81e-05
1.26049	-0.0004068	1.22899	-0.0008288	1.55415	-4.904e-05
1.25949	-0.000411	1.22799	-0.0008273	1.55314	-4.81e-05
1.2585	-0.0004157	1.227	-0.000833	1.55214	-4.829e-05
1.2575	-0.0004168	1.226	-0.0008318	1.55115	-4.916e-05
1.2565	-0.0004195	1.225	-0.0008335	1.55015	-4.872e-05
1.25551	-0.0004247	1.22401	-0.0008381	1.54915	-4.904e-05
1.25451	-0.0004235	1.223	-0.0008368	1.54815	-4.841e-05
1.25351	-0.0004257	1.222	-0.0008364	1.54715	-4.923e-05
1.25252	-0.0004295	1.22101	-0.0008418	1.54615	-4.96e-05
1.25152	-0.0004314	1.22001	-0.00084	1.54515	-4.91e-05
1.25052	-0.0004346	1.219	-0.0008348	1.54415	-4.923e-05
1.24953	-0.0004387	1.21801	-0.0008431	1.54315	-4.891e-05
1.24853	-0.0004428	1.21702	-0.0008465	1.54215	-4.954e-05
1.24753	-0.0004434	1.21602	-0.0008471	1.54115	-4.96e-05
1.24654	-0.0004469	1.21502	-0.0008497	1.54015	-4.954e-05
1.24554	-0.0004505	1.21403	-0.000855	1.53915	-4.866e-05
1.24454	-0.0004493	1.21303	-0.0008555	1.53815	-4.998e-05
1.24354	-0.0004535	1.21203	-0.0008573	1.53715	-4.991e-05
1.24255	-0.00046	1.21104	-0.0008637	1.53615	-4.973e-05
1.24155	-0.0004613	1.21004	-0.0008638	1.53515	-4.985e-05
1.24056	-0.0004642	1.20904	-0.0008667	1.53415	-5.029e-05
1.23956	-0.0004698	1.20805	-0.0008741	1.53315	-4.991e-05
1.23857	-0.0004724	1.20705	-0.0008736	1.53215	-4.898e-05
1.23757	-0.0004748	1.20605	-0.0008779	1.53115	-5.023e-05
1.23657	-0.0004788	1.20506	-0.0008854	1.53015	-5.029e-05
1.23558	-0.0004827	1.20407	-0.000889	1.52915	-5.098e-05
1.23458	-0.000485	1.20307	-0.00089	1.52815	-4.973e-05
1.23359	-0.0004902	1.20208	-0.000897	1.52715	-4.985e-05
1.23259	-0.0004946	1.20109	-0.0009047	1.52615	-4.998e-05
1.2316	-0.0005013	1.20009	-0.0009083	1.52515	-5.029e-05
1.23061	-0.0005042	1.1991	-0.0009168	1.52415	-5.079e-05
1.22961	-0.0005067	1.19811	-0.0009214	1.52315	-5.085e-05
1.22861	-0.0005087	1.19711	-0.0009253	1.52215	-5.085e-05
1.22762	-0.0005135	1.19612	-0.0009328	1.52115	-5.023e-05
1.22663	-0.0005217	1.19514	-0.0009473	1.52015	-5.016e-05
1.22563	-0.0005242	1.19414	-0.0009472	1.51915	-5.016e-05
1.22463	-0.0005283	1.19315	-0.0009545	1.51815	-5.035e-05
1.22364	-0.0005348	1.19216	-0.0009705	1.51715	-5.073e-05
1.22265	-0.000538	1.19117	-0.0009772	1.51615	-4.966e-05
1.22165	-0.0005422	1.19018	-0.0009871	1.51515	-5.16e-05
1.22066	-0.0005509	1.1892	-0.001	1.51415	-5.166e-05
1.21966	-0.0005522	1.18821	-0.00101	1.51315	-5.135e-05
1.21867	-0.0005549	1.18723	-0.00102	1.51215	-5.16e-05
1.21768	-0.0005634	1.18625	-0.00104	1.51115	-5.098e-05
1.21668	-0.0005682	1.18526	-0.00105	1.51015	-5.091e-05
1.21569	-0.0005744	1.18428	-0.00107	1.50915	-5.079e-05
1.2147	-0.00058	1.1833	-0.00108	1.50815	-5.123e-05
1.2137	-0.0005853	1.18232	-0.0011	1.50715	-5.098e-05
1.21271	-0.0005901	1.18135	-0.00112	1.50615	-5.148e-05
1.21171	-0.0005955	1.18037	-0.00114	1.50515	-5.166e-05
1.21072	-0.0006034	1.17939	-0.00116	1.50415	-5.029e-05
1.20973	-0.0006075	1.17841	-0.00117	1.50315	-5.154e-05
1.20874	-0.0006139	1.17744	-0.0012	1.50215	-5.066e-05
1.20774	-0.00062	1.17647	-0.00122	1.50115	-5.11e-05
1.20675	-0.0006247	1.17549	-0.00124	1.50015	-5.148e-05
1.20576	-0.0006303	1.17452	-0.00127	1.49915	-5.141e-05
1.20477	-0.0006394	1.17356	-0.0013	1.49815	-5.116e-05
1.20377	-0.0006454	1.1726	-0.00133	1.49716	-5.179e-05
1.20278	-0.0006539	1.17163	-0.00136	1.49615	-5.098e-05
1.2018	-0.0006632	1.17066	-0.00139	1.49516	-5.248e-05
1.20081	-0.0006726	1.1697	-0.00142	1.49415	-5.123e-05
1.19981	-0.000678	1.16873	-0.00144	1.49316	-5.204e-05
1.19883	-0.0006886	1.16777	-0.00148	1.49216	-5.26e-05
1.19784	-0.0006986	1.16682	-0.00152	1.49115	-5.154e-05
1.19685	-0.0007044	1.16587	-0.00156	1.49016	-5.273e-05
1.19585	-0.0007119	1.16491	-0.00159	1.48915	-5.141e-05
1.19487	-0.000724	1.16396	-0.00163	1.48815	-5.148e-05
1.19387	-0.0007286	1.16301	-0.00167	1.48716	-5.173e-05
1.19288	-0.0007354	1.16205	-0.00171	1.48615	-5.104e-05
1.1919	-0.0007507	1.16111	-0.00176	1.48515	-5.141e-05
1.19091	-0.0007615	1.16016	-0.0018	1.48416	-5.191e-05
1.18993	-0.0007718	1.15921	-0.00184	1.48316	-5.235e-05
1.18894	-0.0007857	1.15826	-0.00189	1.48216	-5.266e-05
1.18796	-0.000799	1.15731	-0.00193	1.48116	-5.179e-05
1.18697	-0.0008074	1.15637	-0.00197	1.48015	-5.16e-05
1.18598	-0.0008199	1.15542	-0.00202	1.47916	-5.216e-05
1.185	-0.0008313	1.15447	-0.00206	1.47816	-5.185e-05
1.18401	-0.0008402	1.15352	-0.0021	1.47716	-5.21e-05
1.18302	-0.0008535	1.15257	-0.00214	1.47615	-5.129e-05
1.18204	-0.0008662	1.15162	-0.00218	1.47515	-5.129e-05
1.18106	-0.0008805	1.15067	-0.00222	1.47415	-5.123e-05
1.18007	-0.0008935	1.14971	-0.00226	1.47315	-5.11e-05
1.17909	-0.0009095	1.14876	-0.0023	1.47215	-5.166e-05
1.17811	-0.0009231	1.1478	-0.00234	1.47115	-5.116e-05
1.17712	-0.0009361	1.14683	-0.00236	1.47015	-5.116e-05
1.17615	-0.0009548	1.14587	-0.00239	1.46916	-5.235e-05
1.17517	-0.0009713	1.14489	-0.00241	1.46815	-5.135e-05
1.17418	-0.0009864	1.14392	-0.00243	1.46715	-5.079e-05
1.17321	-0.00101	1.14296	-0.00246	1.46616	-5.223e-05
1.17223	-0.00102	1.14198	-0.00248	1.46516	-5.229e-05
1.17125	-0.00104	1.141	-0.0025	1.46415	-5.16e-05
1.17028	-0.00106	1.14002	-0.00252	1.46316	-5.216e-05
1.1693	-0.00108	1.13904	-0.00253	1.46216	-5.235e-05
1.16832	-0.0011	1.13804	-0.00254	1.46116	-5.173e-05
1.16734	-0.00112	1.13705	-0.00255	1.46015	-5.141e-05
1.16637	-0.00114	1.13606	-0.00255	1.45915	-5.16e-05
1.1654	-0.00116	1.13506	-0.00255	1.45816	-5.216e-05
1.16442	-0.00119	1.13406	-0.00255	1.45716	-5.204e-05
1.16346	-0.00121	1.13305	-0.00254	1.45615	-5.129e-05
1.16249	-0.00124	1.13205	-0.00254	1.45515	-5.141e-05
1.16152	-0.00127	1.13104	-0.00253	1.45416	-5.198e-05
1.16056	-0.0013	1.13003	-0.00252	1.45316	-5.191e-05
1.15959	-0.00132	1.129	-0.0025	1.45215	-5.141e-05
1.15862	-0.00135	1.12797	-0.00248	1.45115	-5.166e-05
1.15765	-0.00138	1.12695	-0.00246	1.45015	-5.16e-05
1.15669	-0.00141	1.12592	-0.00243	1.44915	-5.16e-05
1.15572	-0.00144	1.12489	-0.00241	1.44816	-5.216e-05
1.15476	-0.00147	1.12387	-0.00239	1.44715	-5.135e-05
1.1538	-0.0015	1.12283	-0.00236	1.44615	-5.154e-05
1.15285	-0.00154	1.1218	-0.00233	1.44515	-5.141e-05
1.15189	-0.00157	1.12076	-0.0023	1.44416	-5.21e-05
1.15093	-0.00161	1.11972	-0.00227	1.44316	-5.185e-05
1.14997	-0.00164	1.11867	-0.00222	1.44216	-5.279e-05
1.14902	-0.00168	1.11762	-0.00219	1.44116	-5.223e-05
1.14807	-0.00172	1.11659	-0.00216	1.44016	-5.173e-05
1.14712	-0.00177	1.11555	-0.00212	1.43916	-5.173e-05
1.14617	-0.00181	1.11451	-0.00209	1.43816	-5.21e-05
1.14522	-0.00185	1.11348	-0.00206	1.43716	-5.179e-05
1.14427	-0.00189	1.11243	-0.00203	1.43615	-5.135e-05
1.14332	-0.00193	1.11139	-0.00199	1.43515	-5.148e-05
1.14238	-0.00199	1.11036	-0.00197	1.43416	-5.26e-05
1.14144	-0.00204	1.10932	-0.00193	1.43315	-5.166e-05
1.1405	-0.00208	1.10828	-0.0019	1.43215	-5.141e-05
1.13956	-0.00214	1.10725	-0.00188	1.43116	-5.273e-05
1.13862	-0.00219	1.10622	-0.00185	1.43016	-5.254e-05
1.13769	-0.00224	1.10517	-0.00181	1.42916	-5.248e-05
1.13676	-0.0023	1.10415	-0.00179	1.42816	-5.241e-05
1.13583	-0.00236	1.10313	-0.00178	1.42716	-5.179e-05
1.13489	-0.00241	1.1021	-0.00175	1.42616	-5.241e-05
1.13396	-0.00246	1.10107	-0.00173	1.42516	-5.198e-05
1.13303	-0.00253	1.10005	-0.00171	1.42415	-5.123e-05
1.1321	-0.00258	1.09903	-0.00169	1.42316	-5.223e-05
1.13117	-0.00264	1.09801	-0.00168	1.42216	-5.179e-05
1.13024	-0.0027	1.097	-0.00166	1.42116	-5.273e-05
1.12931	-0.00276	1.09597	-0.00165	1.42016	-5.198e-05
1.12836	-0.0028	1.09496	-0.00163	1.41916	-5.21e-05
1.12742	-0.00285	1.09395	-0.00163	1.41815	-5.16e-05
1.12648	-0.0029	1.09293	-0.00161	1.41716	-5.223e-05
1.12552	-0.00293	1.09191	-0.00159	1.41616	-5.191e-05
1.12456	-0.00297	1.09091	-0.00159	1.41515	-5.123e-05
1.12359	-0.003	1.0899	-0.00158	1.41416	-5.298e-05
1.12261	-0.00301	1.08889	-0.00157	1.41315	-5.141e-05
1.12162	-0.00301	1.08789	-0.00157	1.41215	-5.148e-05
1.12061	-0.00301	1.08688	-0.00157	1.41116	-5.279e-05
1.11957	-0.00298	1.08588	-0.00157	1.41016	-5.254e-05
1.11852	-0.00293	1.08487	-0.00156	1.40916	-5.191e-05
1.11746	-0.00288	1.08388	-0.00156	1.40816	-5.21e-05
1.11638	-0.00282	1.08287	-0.00156	1.40715	-5.166e-05
1.11529	-0.00274	1.08187	-0.00156	1.40616	-5.329e-05
1.11418	-0.00265	1.08087	-0.00156	1.40516	-5.291e-05
1.11307	-0.00256	1.07988	-0.00157	1.40416	-5.223e-05
1.11195	-0.00246	1.07888	-0.00157	1.40316	-5.266e-05
1.11084	-0.00237	1.07789	-0.00157	1.40216	-5.304e-05
1.10973	-0.00228	1.07689	-0.00157	1.40116	-5.254e-05
1.10862	-0.00218	1.07589	-0.00157	1.40016	-5.204e-05
1.10751	-0.00209	1.0749	-0.00158	1.39916	-5.229e-05
1.10641	-0.00201	1.0739	-0.00159	1.39816	-5.185e-05
1.10531	-0.00193	1.07291	-0.00159	1.39716	-5.273e-05
1.10422	-0.00185	1.07191	-0.0016	1.39616	-5.204e-05
1.10315	-0.00179	1.07092	-0.0016	1.39516	-5.185e-05
1.10206	-0.00171	1.06993	-0.00161	1.39416	-5.204e-05
1.10098	-0.00165	1.06894	-0.00162	1.39316	-5.329e-05
1.09991	-0.00159	1.06796	-0.00163	1.39216	-5.285e-05
1.09884	-0.00153	1.06696	-0.00163	1.39116	-5.198e-05
1.09777	-0.00147	1.06597	-0.00164	1.39016	-5.235e-05
1.0967	-0.00142	1.06499	-0.00166	1.38915	-5.135e-05
1.09565	-0.00137	1.064	-0.00167	1.38816	-5.26e-05
1.09459	-0.00133	1.06301	-0.00168	1.38716	-5.26e-05
1.09353	-0.00128	1.06203	-0.00169	1.38616	-5.179e-05
1.09247	-0.00123	1.06105	-0.00171	1.38516	-5.235e-05
1.09142	-0.00118	1.06007	-0.00173	1.38416	-5.235e-05
1.09037	-0.00114	1.05909	-0.00174	1.38316	-5.266e-05
1.08933	-0.00111	1.05811	-0.00176	1.38216	-5.21e-05
1.08828	-0.00107	1.05713	-0.00178	1.38116	-5.235e-05
1.08724	-0.00104	1.05615	-0.00179	1.38016	-5.291e-05
1.0862	-0.001	1.05517	-0.00181	1.37916	-5.254e-05
1.08516	-0.0009681	1.05419	-0.00183	1.37816	-5.304e-05
1.08413	-0.0009388	1.05322	-0.00185	1.37716	-5.26e-05
1.0831	-0.0009128	1.05224	-0.00187	1.37616	-5.329e-05
1.08206	-0.0008855	1.05126	-0.00189	1.37516	-5.298e-05
1.08104	-0.000864	1.05028	-0.0019	1.37416	-5.204e-05
1.08001	-0.000843	1.04931	-0.00193	1.37315	-5.135e-05
1.07899	-0.0008257	1.04833	-0.00194	1.37216	-5.216e-05
1.07797	-0.0008061	1.04736	-0.00197	1.37116	-5.241e-05
1.07694	-0.0007853	1.04639	-0.00199	1.37016	-5.179e-05
1.07592	-0.0007669	1.04542	-0.00202	1.36916	-5.204e-05
1.0749	-0.0007484	1.04444	-0.00204	1.36816	-5.198e-05
1.07388	-0.0007317	1.04347	-0.00206	1.36716	-5.273e-05
1.07286	-0.0007174	1.04251	-0.00209	1.36616	-5.26e-05
1.07185	-0.0007045	1.04153	-0.00211	1.36516	-5.241e-05
1.07083	-0.0006909	1.04056	-0.00213	1.36415	-5.16e-05
1.06981	-0.0006769	1.0396	-0.00217	1.36315	-5.123e-05
1.0688	-0.0006666	1.03864	-0.0022	1.36215	-5.166e-05
1.06779	-0.0006546	1.03767	-0.00223	1.36115	-5.141e-05
1.06677	-0.0006409	1.03672	-0.00227	1.36016	-5.235e-05
1.06576	-0.0006334	1.03575	-0.00229	1.35916	-5.191e-05
1.06475	-0.0006244	1.03479	-0.00233	1.35816	-5.21e-05
1.06374	-0.0006142	1.03384	-0.00236	1.35716	-5.223e-05
1.06273	-0.0006077	1.03287	-0.00239	1.35616	-5.235e-05
1.06172	-0.0005987	1.03191	-0.00242	1.35516	-5.21e-05
1.06071	-0.0005929	1.03095	-0.00246	1.35416	-5.198e-05
1.0597	-0.0005855	1.03001	-0.00251	1.35316	-5.185e-05
1.05869	-0.0005783	1.02906	-0.00255	1.35216	-5.216e-05
1.05769	-0.0005726	1.0281	-0.00259	1.35116	-5.198e-05
1.05668	-0.0005669	1.02715	-0.00263	1.35016	-5.266e-05
1.05567	-0.0005602	1.02619	-0.00266	1.34915	-5.166e-05
1.05466	-0.0005531	1.02525	-0.00271	1.34816	-5.298e-05
1.05366	-0.0005465	1.02431	-0.00276	1.34716	-5.254e-05
1.05265	-0.0005412	1.02336	-0.0028	1.34616	-5.185e-05
1.05164	-0.0005343	1.02241	-0.00284	1.34515	-5.123e-05
1.05063	-0.000529	1.02148	-0.0029	1.34415	-5.129e-05
1.04963	-0.0005248	1.02053	-0.00294	1.34315	-5.141e-05
1.04862	-0.0005194	1.01959	-0.00299	1.34216	-5.235e-05
1.04762	-0.0005138	1.01866	-0.00305	1.34115	-5.148e-05
1.04661	-0.0005092	1.01771	-0.00309	1.34015	-5.148e-05
1.04561	-0.0005051	1.01677	-0.00314	1.33916	-5.291e-05
1.0446	-0.000503	1.01585	-0.00321	1.33816	-5.229e-05
1.0436	-0.0004987	1.01492	-0.00327	1.33715	-5.141e-05
1.04259	-0.0004945	1.01398	-0.00332	1.33615	-5.129e-05
1.04159	-0.0004914	1.01307	-0.00339	1.33516	-5.198e-05
1.04058	-0.0004867	1.01214	-0.00345	1.33415	-5.154e-05
1.03958	-0.0004841	1.01121	-0.00351	1.33316	-5.173e-05
1.03858	-0.0004805	1.01029	-0.00358	1.33216	-5.198e-05
1.03757	-0.0004768	1.00938	-0.00365	1.33116	-5.273e-05
1.03657	-0.0004746	1.00846	-0.00372	1.33016	-5.191e-05
1.03556	-0.0004702	1.00598	-0.00249	1.32916	-5.185e-05
1.03456	-0.000469			1.32816	-5.185e-05
1.03356	-0.0004661			1.32716	-5.298e-05
1.03256	-0.000464			1.32616	-5.198e-05
1.03155	-0.0004615			1.32516	-5.235e-05
1.03055	-0.0004594			1.32416	-5.26e-05
1.02955	-0.0004565			1.32316	-5.229e-05
1.02855	-0.0004547			1.32216	-5.241e-05
1.02754	-0.0004523			1.32116	-5.223e-05
1.02654	-0.0004485			1.32016	-5.279e-05
1.02554	-0.0004479			1.31915	-5.154e-05
1.02453	-0.0004451			1.31815	-5.16e-05
1.02353	-0.0004432			1.31716	-5.285e-05
1.02253	-0.0004414			1.31616	-5.26e-05
1.02153	-0.0004395			1.31516	-5.204e-05
1.02052	-0.0004369			1.31416	-5.229e-05
1.01952	-0.0004339			1.31316	-5.216e-05
1.01852	-0.0004328			1.31216	-5.241e-05
1.01752	-0.0004312			1.31115	-5.148e-05
1.01651	-0.0004287			1.31016	-5.26e-05
1.01551	-0.0004275			1.30915	-5.141e-05
1.01451	-0.0004258			1.30816	-5.235e-05
1.01351	-0.0004246			1.30716	-5.254e-05
1.01251	-0.0004227			1.30616	-5.248e-05
1.0115	-0.0004205			1.30516	-5.21e-05
1.0105	-0.00042			1.30415	-5.129e-05
1.0095	-0.0004169			1.30316	-5.279e-05
1.0085	-0.000416			1.30216	-5.26e-05
1.0075	-0.0004158			1.30115	-5.148e-05
1.0065	-0.0004142			1.30016	-5.173e-05
1.00549	-0.0004116			1.29916	-5.216e-05
1.00449	-0.00041			1.29816	-5.235e-05
				1.29716	-5.235e-05
				1.29616	-5.266e-05
				1.29516	-5.185e-05
				1.29416	-5.235e-05
				1.29316	-5.198e-05
				1.29216	-5.191e-05
				1.29116	-5.241e-05
				1.29016	-5.179e-05
				1.28916	-5.179e-05
				1.28816	-5.273e-05
				1.28716	-5.216e-05
				1.28616	-5.21e-05
				1.28516	-5.216e-05
				1.28416	-5.248e-05
				1.28316	-5.223e-05
				1.28216	-5.179e-05
				1.28116	-5.204e-05
				1.28015	-5.148e-05
				1.27916	-5.229e-05
				1.27816	-5.229e-05
				1.27716	-5.241e-05
				1.27616	-5.204e-05
				1.27515	-5.123e-05
				1.27416	-5.248e-05
				1.27316	-5.216e-05
				1.27216	-5.21e-05
				1.27116	-5.266e-05
				1.27016	-5.26e-05
				1.26916	-5.279e-05
				1.26815	-5.166e-05
				1.26716	-5.229e-05
				1.26616	-5.191e-05
				1.26516	-5.216e-05
				1.26416	-5.273e-05
				1.26315	-5.129e-05
				1.26215	-5.166e-05
				1.26115	-5.079e-05
				1.26016	-5.285e-05
				1.25916	-5.223e-05
				1.25815	-5.135e-05
				1.25716	-5.185e-05
				1.25616	-5.179e-05
				1.25515	-5.116e-05
				1.25416	-5.248e-05
				1.25316	-5.21e-05
				1.25216	-5.223e-05
				1.25116	-5.21e-05
				1.25016	-5.26e-05
				1.24915	-5.141e-05
				1.24816	-5.229e-05
				1.24716	-5.173e-05
				1.24616	-5.229e-05
				1.24516	-5.223e-05
				1.24416	-5.179e-05
				1.24315	-5.123e-05
				1.24215	-5.141e-05
				1.24116	-5.285e-05
				1.24016	-5.191e-05
				1.23916	-5.216e-05
				1.23816	-5.298e-05
				1.23716	-5.198e-05
				1.23616	-5.335e-05
				1.23516	-5.204e-05
				1.23416	-5.248e-05
				1.23316	-5.204e-05
				1.23216	-5.173e-05
				1.23115	-5.154e-05
				1.23016	-5.229e-05
				1.22916	-5.26e-05
				1.22815	-5.148e-05
				1.22716	-5.273e-05
				1.22616	-5.273e-05
				1.22516	-5.31e-05
				1.22416	-5.254e-05
				1.22316	-5.348e-05
				1.22216	-5.323e-05
				1.22116	-5.21e-05
				1.22016	-5.285e-05
				1.21916	-5.216e-05
				1.21815	-5.154e-05
				1.21716	-5.31e-05
				1.21616	-5.329e-05
				1.21516	-5.179e-05
				1.21415	-5.16e-05
				1.21316	-5.304e-05
				1.21216	-5.254e-05
				1.21116	-5.279e-05
				1.21016	-5.21e-05
				1.20916	-5.235e-05
				1.20816	-5.248e-05
				1.20716	-5.198e-05
				1.20616	-5.229e-05
				1.20516	-5.266e-05
				1.20416	-5.254e-05
				1.20316	-5.223e-05
				1.20216	-5.26e-05
				1.20116	-5.266e-05
				1.20016	-5.235e-05
				1.19916	-5.248e-05
				1.19816	-5.266e-05
				1.19716	-5.248e-05
				1.19616	-5.266e-05
				1.19516	-5.26e-05
				1.19416	-5.21e-05
				1.19316	-5.21e-05
				1.19216	-5.21e-05
				1.19116	-5.179e-05
				1.19016	-5.298e-05
				1.18916	-5.21e-05
				1.18816	-5.216e-05
				1.18716	-5.248e-05
				1.18616	-5.241e-05
				1.18516	-5.298e-05
				1.18416	-5.26e-05
				1.18316	-5.26e-05
				1.18216	-5.223e-05
				1.18116	-5.198e-05
				1.18016	-5.216e-05
				1.17916	-5.248e-05
				1.17816	-5.298e-05
				1.17716	-5.26e-05
				1.17616	-5.26e-05
				1.17515	-5.129e-05
				1.17416	-5.298e-05
				1.17316	-5.291e-05
				1.17216	-5.266e-05
				1.17116	-5.266e-05
				1.17016	-5.204e-05
				1.16916	-5.241e-05
				1.16816	-5.191e-05
				1.16716	-5.26e-05
				1.16616	-5.21e-05
				1.16516	-5.223e-05
				1.16416	-5.285e-05
				1.16316	-5.223e-05
				1.16216	-5.241e-05
				1.16116	-5.273e-05
				1.16016	-5.241e-05
				1.15915	-5.148e-05
				1.15815	-5.166e-05
				1.15716	-5.229e-05
				1.15615	-5.166e-05
				1.15516	-5.291e-05
				1.15416	-5.223e-05
				1.15316	-5.31e-05
				1.15216	-5.229e-05
				1.15116	-5.248e-05
				1.15016	-5.279e-05
				1.14916	-5.216e-05
				1.14816	-5.223e-05
				1.14716	-5.285e-05
				1.14616	-5.198e-05
				1.14516	-5.235e-05
				1.14416	-5.248e-05
				1.14316	-5.185e-05
				1.14216	-5.241e-05
				1.14116	-5.216e-05
				1.14016	-5.235e-05
				1.13916	-5.241e-05
				1.13816	-5.185e-05
				1.13715	-5.154e-05
				1.13616	-5.173e-05
				1.13516	-5.229e-05
				1.13416	-5.298e-05
				1.13316	-5.335e-05
				1.13216	-5.223e-05
				1.13116	-5.279e-05
				1.13016	-5.248e-05
				1.12916	-5.191e-05
				1.12816	-5.191e-05
				1.12716	-5.185e-05
				1.12616	-5.241e-05
				1.12515	-5.129e-05
				1.12415	-5.11e-05
				1.12316	-5.304e-05
				1.12216	-5.241e-05
				1.12116	-5.254e-05
				1.12016	-5.235e-05
				1.11916	-5.31e-05
				1.11816	-5.291e-05
				1.11716	-5.266e-05
				1.11616	-5.31e-05
				1.11516	-5.229e-05
				1.11416	-5.235e-05
				1.11316	-5.298e-05
				1.11216	-5.329e-05
				1.11116	-5.279e-05
				1.11016	-5.329e-05
				1.10916	-5.291e-05
				1.10816	-5.204e-05
				1.10716	-5.248e-05
				1.10616	-5.291e-05
				1.10516	-5.216e-05
				1.10416	-5.241e-05
				1.10316	-5.235e-05
				1.10216	-5.279e-05
				1.10116	-5.279e-05
				1.10016	-5.248e-05
				1.09916	-5.26e-05
				1.09816	-5.26e-05
				1.09716	-5.185e-05
				1.09616	-5.329e-05
				1.09516	-5.473e-05
				1.09416	-5.354e-05
				1.09316	-5.416e-05
				1.09216	-5.391e-05
				1.09116	-5.391e-05
				1.09016	-5.398e-05
				1.08916	-5.404e-05
				1.08816	-5.373e-05
				1.08716	-5.304e-05
				1.08616	-5.385e-05
				1.08516	-5.423e-05
				1.08416	-5.354e-05
				1.08316	-5.466e-05
				1.08216	-5.391e-05
				1.08116	-5.448e-05
				1.08016	-5.341e-05
				1.07916	-5.41e-05
				1.07816	-5.435e-05
				1.07716	-5.379e-05
				1.07616	-5.398e-05
				1.07516	-5.435e-05
				1.07416	-5.391e-05
				1.07316	-5.441e-05
				1.07216	-5.448e-05
				1.07116	-5.423e-05
				1.07016	-5.335e-05
				1.06916	-5.279e-05
				1.06816	-5.423e-05
				1.06716	-5.335e-05
				1.06616	-5.366e-05
				1.06516	-5.448e-05
				1.06416	-5.354e-05
				1.06316	-5.366e-05
				1.06216	-5.304e-05
				1.06116	-5.291e-05
				1.06016	-5.335e-05
				1.05916	-5.335e-05
				1.05816	-5.304e-05
				1.05716	-5.448e-05
				1.05616	-5.36e-05
				1.05516	-5.335e-05
				1.05416	-5.285e-05
				1.05316	-5.448e-05
				1.05216	-5.316e-05
				1.05116	-5.36e-05
				1.05016	-5.416e-05
				1.04916	-5.385e-05
				1.04816	-5.329e-05
				1.04716	-5.316e-05
				1.04616	-5.416e-05
				1.04516	-5.466e-05
				1.04416	-5.341e-05
				1.04316	-5.335e-05
				1.04216	-5.385e-05
				1.04116	-5.354e-05
				1.04016	-5.404e-05
				1.03916	-5.21e-05
				1.03816	-5.398e-05
				1.03716	-5.26e-05
				1.03616	-5.441e-05
				1.03516	-5.429e-05
				1.03416	-5.479e-05
				1.03316	-5.329e-05
				1.03216	-5.379e-05
				1.03116	-5.485e-05
				1.03016	-5.429e-05
				1.02916	-5.385e-05
				1.02817	-5.51e-05
				1.02716	-5.329e-05
				1.02616	-5.404e-05
				1.02516	-5.479e-05
				1.02416	-5.423e-05
				1.02316	-5.373e-05
				1.02216	-5.404e-05
				1.02116	-5.354e-05
				1.02016	-5.423e-05
				1.01916	-5.398e-05
				1.01816	-5.441e-05
				1.01716	-5.498e-05
				1.01616	-5.473e-05
				1.01516	-5.36e-05
				1.01416	-5.41e-05
				1.01316	-5.41e-05
				1.01216	-5.323e-05
				1.01116	-5.423e-05
				1.01016	-5.385e-05
				1.00916	-5.441e-05
				1.00816	-5.404e-05
				1.00716	-5.429e-05
				1.00616	-5.385e-05
				1.00516	-5.304e-05
				1.00416	-5.404e-05
				1.00316	-5.448e-05
				1.00217	-5.523e-05
				1.00116	-5.423e-05
				1.00017	-5.504e-05
				0.99916	-5.429e-05
				0.99816	-5.485e-05
				0.99716	-5.441e-05
				0.99617	-5.523e-05

## Sheet: Fig2.b
	6 M NaOH+2.8 M NaCl		6 M NaOH	TOF	6 M NaOH+2.8 M NaCl	TOF	6 M NaOH
1.02044	-0.0012	1.02062	0.00115	1.02044	-0.05265	1.02062	0.05063
1.0212	-0.001	1.02161	0.00116	1.0212	-0.04395	1.02161	0.05089
1.02199	-0.0008243	1.02259	0.00117	1.02199	-0.03619	1.02259	0.05142
1.02281	-0.0006739	1.02359	0.00118	1.02281	-0.02959	1.02359	0.05173
1.02366	-0.000547	1.02457	0.00119	1.02366	-0.02402	1.02457	0.05225
1.02452	-0.0004306	1.02557	0.00119	1.02452	-0.01891	1.02557	0.05243
1.02539	-0.0003269	1.02657	0.0012	1.02539	-0.01435	1.02657	0.05247
1.02629	-0.0002411	1.02757	0.00119	1.02629	-0.01059	1.02757	0.0523
1.0272	-0.0001634	1.02857	0.00119	1.0272	-0.00717	1.02857	0.05216
1.02811	-8.992e-05	1.02958	0.00119	1.02811	-0.00395	1.02958	0.05212
1.02903	-2.36e-05	1.03058	0.00118	1.02903	-0.00104	1.03058	0.05186
1.02997	2.472e-05	1.03159	0.00118	1.02997	0.00109	1.03159	0.05159
1.03089	8.973e-05	1.03258	0.00118	1.03089	0.00394	1.03258	0.05181
1.03185	0.0001255	1.03359	0.00118	1.03185	0.00551	1.03359	0.05164
1.0328	0.0001633	1.0346	0.00117	1.0328	0.00717	1.0346	0.05124
1.03375	0.0002059	1.03561	0.00116	1.03375	0.00904	1.03561	0.05089
1.03471	0.0002418	1.03661	0.00116	1.03471	0.01062	1.03661	0.0508
1.03567	0.0002724	1.03762	0.00115	1.03567	0.01196	1.03762	0.05032
1.03664	0.0003031	1.03863	0.00114	1.03664	0.01331	1.03863	0.05006
1.0376	0.0003314	1.03963	0.00115	1.0376	0.01455	1.03963	0.05028
1.03857	0.0003553	1.04063	0.00114	1.03857	0.0156	1.04063	0.04997
1.03955	0.0003766	1.04164	0.00113	1.03955	0.01654	1.04164	0.04979
1.04052	0.000403	1.04264	0.00114	1.04052	0.0177	1.04264	0.04984
1.04151	0.0004101	1.04365	0.00113	1.04151	0.01801	1.04365	0.04957
1.04248	0.0004301	1.04465	0.00113	1.04248	0.01889	1.04465	0.04957
1.04345	0.0004603	1.04565	0.00113	1.04345	0.02021	1.04565	0.04953
1.04443	0.000472	1.04665	0.00112	1.04443	0.02073	1.04665	0.04935
1.04542	0.0004839	1.04765	0.00112	1.04542	0.02125	1.04765	0.04922
1.0464	0.0005017	1.04865	0.00112	1.0464	0.02203	1.04865	0.04927
1.04739	0.0005113	1.04966	0.00112	1.04739	0.02245	1.04966	0.04918
1.04837	0.0005265	1.05065	0.00112	1.04837	0.02312	1.05065	0.04931
1.04935	0.0005394	1.05166	0.00112	1.04935	0.02368	1.05166	0.04918
1.05035	0.0005455	1.05265	0.00112	1.05035	0.02395	1.05265	0.04927
1.05134	0.0005534	1.05366	0.00112	1.05134	0.0243	1.05366	0.04896
1.05232	0.0005642	1.05466	0.00111	1.05232	0.02477	1.05466	0.04887
1.05331	0.0005714	1.05566	0.00112	1.05331	0.02509	1.05566	0.04909
1.0543	0.0005853	1.05666	0.00111	1.0543	0.0257	1.05666	0.04892
1.05528	0.0005962	1.05767	0.00111	1.05528	0.02618	1.05767	0.04878
1.05628	0.0006024	1.05866	0.00112	1.05628	0.02645	1.05866	0.04913
1.05728	0.0006031	1.05966	0.00112	1.05728	0.02648	1.05966	0.04896
1.05827	0.0006086	1.06066	0.00111	1.05827	0.02672	1.06066	0.04892
1.05926	0.0006204	1.06166	0.00112	1.05926	0.02724	1.06166	0.04909
1.06025	0.0006219	1.06266	0.00112	1.06025	0.02731	1.06266	0.04909
1.06125	0.0006215	1.06366	0.00111	1.06125	0.02729	1.06366	0.04887
1.06224	0.0006305	1.06465	0.00112	1.06224	0.02769	1.06465	0.04927
1.06324	0.0006304	1.06565	0.00113	1.06324	0.02768	1.06565	0.04944
1.06424	0.0006362	1.06665	0.00113	1.06424	0.02794	1.06665	0.0494
1.06523	0.0006427	1.06764	0.00113	1.06523	0.02822	1.06764	0.04975
1.06623	0.0006414	1.06864	0.00114	1.06623	0.02816	1.06864	0.04988
1.06724	0.0006364	1.06964	0.00114	1.06724	0.02794	1.06964	0.04988
1.06822	0.0006497	1.07063	0.00114	1.06822	0.02853	1.07063	0.05014
1.06922	0.0006521	1.07162	0.00115	1.06922	0.02863	1.07162	0.05041
1.07021	0.0006554	1.07262	0.00115	1.07021	0.02878	1.07262	0.05054
1.07121	0.0006574	1.07361	0.00116	1.07121	0.02887	1.07361	0.05076
1.0722	0.0006644	1.0746	0.00117	1.0722	0.02917	1.0746	0.05115
1.0732	0.0006653	1.07559	0.00117	1.0732	0.02921	1.07559	0.05142
1.0742	0.0006654	1.07659	0.00118	1.0742	0.02922	1.07659	0.05168
1.0752	0.0006705	1.07758	0.00119	1.0752	0.02944	1.07758	0.05203
1.07619	0.0006729	1.07858	0.00118	1.07619	0.02955	1.07858	0.05199
1.07719	0.0006743	1.07958	0.00119	1.07719	0.02961	1.07958	0.05203
1.07818	0.0006816	1.08056	0.0012	1.07818	0.02993	1.08056	0.05265
1.07918	0.0006814	1.08156	0.0012	1.07918	0.02992	1.08156	0.05274
1.08017	0.0006898	1.08255	0.00121	1.08017	0.03029	1.08255	0.05296
1.08117	0.0006886	1.08355	0.00121	1.08117	0.03024	1.08355	0.05322
1.08218	0.0006836	1.08453	0.00122	1.08218	0.03002	1.08453	0.05361
1.08318	0.0006852	1.08553	0.00122	1.08318	0.03009	1.08553	0.0537
1.08417	0.0006906	1.08653	0.00123	1.08417	0.03032	1.08653	0.05388
1.08517	0.0006911	1.08751	0.00124	1.08517	0.03035	1.08751	0.0544
1.08617	0.0006911	1.08852	0.00124	1.08617	0.03035	1.08852	0.05432
1.08717	0.0006916	1.08951	0.00124	1.08717	0.03037	1.08951	0.05449
1.08816	0.0006969	1.09049	0.00126	1.08816	0.0306	1.09049	0.05515
1.08916	0.0006986	1.09149	0.00126	1.08916	0.03068	1.09149	0.05533
1.09016	0.0006969	1.09248	0.00126	1.09016	0.0306	1.09248	0.05546
1.09116	0.0007035	1.09347	0.00127	1.09116	0.03089	1.09347	0.0559
1.09216	0.0006969	1.09447	0.00128	1.09216	0.0306	1.09447	0.05616
1.09316	0.0006992	1.09546	0.00128	1.09316	0.0307	1.09546	0.05629
1.09415	0.0007066	1.09645	0.00129	1.09415	0.03103	1.09645	0.05673
1.09516	0.0007029	1.09744	0.0013	1.09516	0.03086	1.09744	0.05699
1.09616	0.0007034	1.09844	0.0013	1.09616	0.03089	1.09844	0.05726
1.09715	0.000712	1.09943	0.00131	1.09715	0.03126	1.09943	0.05748
1.09815	0.0007076	1.10042	0.00132	1.09815	0.03107	1.10042	0.05783
1.09915	0.0007064	1.10144	0.0013	1.09915	0.03102	1.10144	0.05726
1.10015	0.0007114	1.10242	0.00132	1.10015	0.03124	1.10242	0.05774
1.10114	0.0007146	1.10341	0.00133	1.10114	0.03138	1.10341	0.05836
1.10214	0.0007154	1.1044	0.00134	1.10214	0.03141	1.1044	0.05862
1.10314	0.0007152	1.10539	0.00134	1.10314	0.0314	1.10539	0.05888
1.10414	0.0007178	1.10638	0.00135	1.10414	0.03152	1.10638	0.05941
1.10516	0.0007002	1.10738	0.00135	1.10516	0.03075	1.10738	0.05928
1.10615	0.0007087	1.10837	0.00136	1.10615	0.03112	1.10837	0.05963
1.10714	0.0007167	1.10935	0.00137	1.10714	0.03147	1.10935	0.06024
1.10814	0.0007159	1.11036	0.00137	1.10814	0.03143	1.11036	0.06007
1.10914	0.0007146	1.11135	0.00137	1.10914	0.03138	1.11135	0.06024
1.11013	0.0007244	1.11235	0.00138	1.11013	0.03181	1.11235	0.06051
1.11114	0.0007204	1.11334	0.00139	1.11114	0.03163	1.11334	0.06081
1.11214	0.0007207	1.11435	0.00138	1.11214	0.03165	1.11435	0.06038
1.11313	0.0007278	1.11533	0.00139	1.11313	0.03196	1.11533	0.06095
1.11413	0.0007254	1.11632	0.0014	1.11413	0.03185	1.11632	0.0613
1.11513	0.0007231	1.11732	0.0014	1.11513	0.03175	1.11732	0.06134
1.11612	0.0007299	1.11832	0.0014	1.11612	0.03205	1.11832	0.06134
1.11712	0.0007305	1.11931	0.00141	1.11712	0.03208	1.11931	0.062
1.11814	0.0007192	1.12031	0.00141	1.11814	0.03158	1.12031	0.06187
1.11913	0.0007281	1.12131	0.00141	1.11913	0.03197	1.12131	0.06196
1.12012	0.0007318	1.1223	0.00142	1.12012	0.03213	1.1223	0.06235
1.12112	0.0007301	1.1233	0.00142	1.12112	0.03206	1.1233	0.06226
1.12213	0.0007272	1.1243	0.00142	1.12213	0.03193	1.1243	0.06235
1.12312	0.0007327	1.12529	0.00143	1.12312	0.03217	1.12529	0.0627
1.12412	0.0007294	1.12628	0.00143	1.12412	0.03203	1.12628	0.06288
1.12512	0.0007312	1.12728	0.00144	1.12512	0.03211	1.12728	0.0631
1.12612	0.0007361	1.12828	0.00144	1.12612	0.03232	1.12828	0.06305
1.12712	0.0007319	1.12927	0.00144	1.12712	0.03214	1.12927	0.06327
1.12812	0.0007334	1.13028	0.00144	1.12812	0.0322	1.13028	0.0631
1.12911	0.0007398	1.13128	0.00144	1.12911	0.03248	1.13128	0.0631
1.13011	0.0007381	1.13227	0.00144	1.13011	0.03241	1.13227	0.06327
1.13111	0.0007419	1.13328	0.00144	1.13111	0.03258	1.13328	0.06305
1.13211	0.0007421	1.13427	0.00144	1.13211	0.03259	1.13427	0.06314
1.13311	0.0007388	1.13527	0.00144	1.13311	0.03244	1.13527	0.06332
1.13412	0.0007368	1.13628	0.00144	1.13412	0.03235	1.13628	0.06305
1.13511	0.0007389	1.13728	0.00143	1.13511	0.03244	1.13728	0.06292
1.13611	0.0007428	1.13827	0.00144	1.13611	0.03262	1.13827	0.06336
1.13712	0.0007358	1.13928	0.00143	1.13712	0.03231	1.13928	0.06283
1.13811	0.0007403	1.14029	0.00143	1.13811	0.03251	1.14029	0.06262
1.13911	0.0007422	1.14128	0.00143	1.13911	0.03259	1.14128	0.06292
1.14011	0.0007392	1.14228	0.00143	1.14011	0.03246	1.14228	0.06279
1.14111	0.0007394	1.14329	0.00143	1.14111	0.03247	1.14329	0.06257
1.14211	0.0007458	1.14429	0.00143	1.14211	0.03275	1.14429	0.0627
1.14312	0.0007339	1.1453	0.00142	1.14312	0.03223	1.1453	0.06235
1.14412	0.0007316	1.1463	0.00142	1.14412	0.03212	1.1463	0.06213
1.14511	0.0007422	1.1473	0.00141	1.14511	0.03259	1.1473	0.06204
1.14611	0.0007414	1.1483	0.00141	1.14611	0.03255	1.1483	0.06209
1.14711	0.00074	1.14932	0.0014	1.14711	0.03249	1.14932	0.06161
1.14811	0.0007433	1.15032	0.0014	1.14811	0.03264	1.15032	0.06152
1.14911	0.0007428	1.15132	0.0014	1.14911	0.03262	1.15132	0.06147
1.15011	0.0007422	1.15232	0.0014	1.15011	0.03259	1.15232	0.06139
1.1511	0.000746	1.15334	0.00139	1.1511	0.03276	1.15334	0.06086
1.1521	0.0007479	1.15434	0.00139	1.1521	0.03284	1.15434	0.0609
1.15311	0.0007447	1.15535	0.00138	1.15311	0.0327	1.15535	0.06046
1.15411	0.0007433	1.15636	0.00137	1.15411	0.03264	1.15636	0.06007
1.1551	0.0007459	1.15736	0.00137	1.1551	0.03275	1.15736	0.06007
1.1561	0.0007479	1.15837	0.00136	1.1561	0.03284	1.15837	0.05963
1.1571	0.0007469	1.15938	0.00135	1.1571	0.0328	1.15938	0.05915
1.1581	0.0007514	1.16038	0.00135	1.1581	0.03299	1.16038	0.05923
1.1591	0.0007486	1.16139	0.00134	1.1591	0.03287	1.16139	0.05901
1.16011	0.0007446	1.1624	0.00133	1.16011	0.0327	1.1624	0.05853
1.1611	0.000749	1.16341	0.00133	1.1611	0.03289	1.16341	0.05822
1.16211	0.0007458	1.16441	0.00132	1.16211	0.03275	1.16441	0.05805
1.16311	0.0007444	1.16543	0.00131	1.16311	0.03269	1.16543	0.05739
1.1641	0.0007484	1.16644	0.0013	1.1641	0.03286	1.16644	0.05717
1.1651	0.0007483	1.16743	0.00131	1.1651	0.03286	1.16743	0.0573
1.16611	0.0007454	1.16844	0.0013	1.16611	0.03273	1.16844	0.05691
1.1671	0.0007476	1.16946	0.00129	1.1671	0.03283	1.16946	0.05647
1.1681	0.0007504	1.17046	0.00129	1.1681	0.03295	1.17046	0.05651
1.16911	0.0007418	1.17147	0.00128	1.16911	0.03257	1.17147	0.05612
1.17011	0.000745	1.17247	0.00127	1.17011	0.03271	1.17247	0.0559
1.1711	0.0007474	1.17348	0.00127	1.1711	0.03282	1.17348	0.05577
1.1721	0.0007469	1.17449	0.00126	1.1721	0.0328	1.17449	0.05541
1.1731	0.0007477	1.1755	0.00125	1.1731	0.03283	1.1755	0.05506
1.17409	0.0007546	1.1765	0.00125	1.17409	0.03313	1.1765	0.05506
1.1751	0.0007491	1.1775	0.00125	1.1751	0.03289	1.1775	0.0548
1.1761	0.0007489	1.1785	0.00125	1.1761	0.03288	1.1785	0.05493
1.1771	0.0007533	1.17951	0.00124	1.1771	0.03308	1.17951	0.05458
1.1781	0.0007511	1.18051	0.00124	1.1781	0.03298	1.18051	0.0544
1.1791	0.0007483	1.18153	0.00123	1.1791	0.03286	1.18153	0.05397
1.1801	0.0007513	1.18253	0.00122	1.1801	0.03299	1.18253	0.0537
1.1811	0.0007534	1.18353	0.00122	1.1811	0.03308	1.18353	0.05375
1.18208	0.0007629	1.18454	0.00122	1.18208	0.0335	1.18454	0.05344
1.18309	0.0007573	1.18555	0.00121	1.18309	0.03325	1.18555	0.05313
1.18409	0.000757	1.18655	0.00121	1.18409	0.03324	1.18655	0.05322
1.18509	0.0007544	1.18755	0.00121	1.18509	0.03313	1.18755	0.05296
1.1861	0.000753	1.18856	0.0012	1.1861	0.03306	1.18856	0.0526
1.18709	0.0007593	1.18956	0.0012	1.18709	0.03334	1.18956	0.05278
1.18809	0.0007584	1.19057	0.0012	1.18809	0.0333	1.19057	0.05247
1.18909	0.0007544	1.19158	0.00119	1.18909	0.03313	1.19158	0.05203
1.19009	0.0007601	1.19258	0.00119	1.19009	0.03338	1.19258	0.05212
1.19109	0.0007579	1.19358	0.00118	1.19109	0.03328	1.19358	0.05199
1.19209	0.0007554	1.19458	0.00118	1.19209	0.03317	1.19458	0.05195
1.19309	0.0007593	1.19558	0.00118	1.19309	0.03334	1.19558	0.05186
1.19409	0.0007558	1.19658	0.00118	1.19409	0.03319	1.19658	0.0519
1.1951	0.0007465	1.19759	0.00118	1.1951	0.03278	1.19759	0.05168
1.19609	0.0007586	1.19859	0.00118	1.19609	0.03331	1.19859	0.05168
1.19709	0.0007598	1.19959	0.00117	1.19709	0.03336	1.19959	0.05155
1.19809	0.0007595	1.2006	0.00117	1.19809	0.03335	1.2006	0.05137
1.19909	0.0007611	1.2016	0.00117	1.19909	0.03342	1.2016	0.05133
1.20008	0.0007626	1.20259	0.00117	1.20008	0.03349	1.20259	0.05142
1.20108	0.000763	1.2036	0.00116	1.20108	0.0335	1.2036	0.05111
1.20208	0.0007636	1.2046	0.00117	1.20208	0.03353	1.2046	0.05115
1.20308	0.0007668	1.2056	0.00117	1.20308	0.03367	1.2056	0.05129
1.20408	0.0007681	1.20661	0.00116	1.20408	0.03373	1.20661	0.05102
1.20508	0.000766	1.20761	0.00116	1.20508	0.03363	1.20761	0.05098
1.20607	0.0007724	1.2086	0.00117	1.20607	0.03392	1.2086	0.05115
1.20708	0.000768	1.2096	0.00117	1.20708	0.03372	1.2096	0.0512
1.20808	0.0007653	1.21061	0.00116	1.20808	0.0336	1.21061	0.05102
1.20907	0.0007745	1.2116	0.00116	1.20907	0.03401	1.2116	0.05107
1.21007	0.0007711	1.21261	0.00116	1.21007	0.03386	1.21261	0.05094
1.21107	0.0007715	1.21361	0.00116	1.21107	0.03388	1.21361	0.05098
1.21207	0.0007775	1.21461	0.00116	1.21207	0.03414	1.21461	0.05094
1.21307	0.0007754	1.2156	0.00116	1.21307	0.03405	1.2156	0.05111
1.21407	0.0007767	1.21661	0.00116	1.21407	0.0341	1.21661	0.05089
1.21507	0.0007759	1.21761	0.00116	1.21507	0.03407	1.21761	0.05072
1.21606	0.0007803	1.2186	0.00116	1.21606	0.03426	1.2186	0.05111
1.21707	0.0007788	1.21961	0.00116	1.21707	0.0342	1.21961	0.05098
1.21806	0.0007807	1.22061	0.00116	1.21806	0.03428	1.22061	0.05098
1.21906	0.0007852	1.2216	0.00117	1.21906	0.03448	1.2216	0.05137
1.22007	0.0007779	1.2226	0.00117	1.22007	0.03416	1.2226	0.0512
1.22107	0.0007779	1.2236	0.00117	1.22107	0.03416	1.2236	0.05137
1.22205	0.0007883	1.22459	0.00117	1.22205	0.03461	1.22459	0.05151
1.22306	0.0007855	1.22559	0.00117	1.22306	0.03449	1.22559	0.05151
1.22406	0.0007869	1.22659	0.00117	1.22406	0.03455	1.22659	0.05151
1.22505	0.0007933	1.22759	0.00118	1.22505	0.03483	1.22759	0.05173
1.22605	0.0007905	1.22858	0.00118	1.22605	0.03471	1.22858	0.05195
1.22705	0.0007907	1.22957	0.00119	1.22705	0.03472	1.22957	0.05243
1.22804	0.0007971	1.23057	0.00119	1.22804	0.035	1.23057	0.05238
1.22904	0.0007964	1.23156	0.0012	1.22904	0.03497	1.23156	0.05252
1.23005	0.0007955	1.23257	0.00119	1.23005	0.03493	1.23257	0.05238
1.23104	0.0007995	1.23357	0.00119	1.23104	0.03511	1.23357	0.05238
1.23204	0.0008039	1.23456	0.0012	1.23204	0.0353	1.23456	0.05278
1.23303	0.0008118	1.23556	0.0012	1.23303	0.03565	1.23556	0.05282
1.23403	0.0008123	1.23655	0.00121	1.23403	0.03567	1.23655	0.05291
1.23502	0.0008146	1.23754	0.00122	1.23502	0.03577	1.23754	0.05335
1.23603	0.0008097	1.23854	0.00122	1.23603	0.03555	1.23854	0.05344
1.23703	0.0008121	1.23954	0.00122	1.23703	0.03566	1.23954	0.05348
1.23802	0.0008184	1.24053	0.00123	1.23802	0.03594	1.24053	0.05397
1.23902	0.0008134	1.24153	0.00123	1.23902	0.03572	1.24153	0.05388
1.24002	0.0008138	1.24254	0.00122	1.24002	0.03573	1.24254	0.05353
1.24102	0.0008199	1.24352	0.00123	1.24102	0.036	1.24352	0.05414
1.24202	0.0008203	1.24451	0.00124	1.24202	0.03602	1.24451	0.05454
1.24302	0.0008183	1.24551	0.00124	1.24302	0.03593	1.24551	0.05454
1.24401	0.0008235	1.2465	0.00125	1.24401	0.03616	1.2465	0.0548
1.24501	0.0008266	1.24749	0.00126	1.24501	0.0363	1.24749	0.05511
1.24602	0.0008171	1.24849	0.00126	1.24602	0.03588	1.24849	0.05515
1.24701	0.0008283	1.24949	0.00126	1.24701	0.03637	1.24949	0.05511
1.248	0.0008348	1.25048	0.00126	1.248	0.03666	1.25048	0.0555
1.249	0.0008349	1.25148	0.00127	1.249	0.03666	1.25148	0.05563
1.25	0.0008365	1.25248	0.00127	1.25	0.03673	1.25248	0.05572
1.25099	0.0008421	1.25347	0.00128	1.25099	0.03698	1.25347	0.05607
1.25199	0.0008437	1.25447	0.00128	1.25199	0.03705	1.25447	0.05607
1.25299	0.0008416	1.25546	0.00128	1.25299	0.03695	1.25546	0.05634
1.25398	0.0008501	1.25646	0.00128	1.25398	0.03733	1.25646	0.05634
1.25498	0.0008486	1.25746	0.00129	1.25498	0.03726	1.25746	0.05642
1.25598	0.0008522	1.25846	0.00128	1.25598	0.03742	1.25846	0.05638
1.25697	0.0008568	1.25946	0.00129	1.25697	0.03762	1.25946	0.05651
1.25797	0.0008598	1.26046	0.00129	1.25797	0.03775	1.26046	0.05647
1.25896	0.000864	1.26145	0.00129	1.25896	0.03794	1.26145	0.05656
1.25996	0.000869	1.26246	0.00129	1.25996	0.03816	1.26246	0.05651
1.26096	0.0008677	1.26345	0.00129	1.26096	0.0381	1.26345	0.05669
1.26196	0.000869	1.26446	0.00129	1.26196	0.03816	1.26446	0.05647
1.26295	0.0008722	1.26546	0.00129	1.26295	0.0383	1.26546	0.05642
1.26395	0.0008768	1.26645	0.00129	1.26395	0.0385	1.26645	0.05678
1.26495	0.0008768	1.26746	0.00128	1.26495	0.0385	1.26746	0.05625
1.26595	0.0008788	1.26847	0.00128	1.26595	0.03859	1.26847	0.05607
1.26694	0.0008857	1.26946	0.00129	1.26694	0.03889	1.26946	0.05642
1.26793	0.0008882	1.27046	0.00128	1.26793	0.039	1.27046	0.05625
1.26893	0.0008881	1.27147	0.00128	1.26893	0.039	1.27147	0.05616
1.26992	0.000898	1.27246	0.00128	1.26992	0.03943	1.27246	0.05625
1.27093	0.0008893	1.27346	0.00128	1.27093	0.03905	1.27346	0.05625
1.27193	0.0008901	1.27447	0.00127	1.27193	0.03908	1.27447	0.05594
1.27292	0.0009036	1.27547	0.00128	1.27292	0.03968	1.27547	0.05607
1.27391	0.0009047	1.27647	0.00128	1.27391	0.03973	1.27647	0.05612
1.27491	0.0009048	1.27747	0.00127	1.27491	0.03973	1.27747	0.05594
1.2759	0.0009148	1.27847	0.00127	1.2759	0.04017	1.27847	0.05581
1.2769	0.000918	1.27947	0.00127	1.2769	0.04031	1.27947	0.05594
1.2779	0.000919	1.28046	0.00128	1.2779	0.04035	1.28046	0.05629
1.27889	0.0009245	1.28147	0.00128	1.27889	0.04059	1.28147	0.05616
1.27988	0.0009304	1.28246	0.00128	1.27988	0.04085	1.28246	0.0562
1.28088	0.0009298	1.28347	0.00127	1.28088	0.04083	1.28347	0.05594
1.28188	0.000934	1.28447	0.00127	1.28188	0.04101	1.28447	0.05585
1.28287	0.0009426	1.28547	0.00128	1.28287	0.04139	1.28547	0.05598
1.28386	0.00095	1.28647	0.00127	1.28386	0.04171	1.28647	0.0559
1.28485	0.0009571	1.28747	0.00127	1.28485	0.04203	1.28747	0.05594
1.28585	0.0009623	1.28846	0.00128	1.28585	0.04225	1.28846	0.0562
1.28685	0.0009607	1.28947	0.00128	1.28685	0.04218	1.28947	0.05612
1.28784	0.000963	1.29046	0.00128	1.28784	0.04229	1.29046	0.05625
1.28883	0.0009718	1.29146	0.00128	1.28883	0.04267	1.29146	0.05625
1.28983	0.0009744	1.29245	0.00129	1.28983	0.04279	1.29245	0.05656
1.29082	0.0009798	1.29347	0.00128	1.29082	0.04302	1.29347	0.05612
1.29181	0.0009887	1.29446	0.00129	1.29181	0.04341	1.29446	0.05647
1.29281	0.0009887	1.29544	0.0013	1.29281	0.04341	1.29544	0.05699
1.29381	0.0009882	1.29644	0.0013	1.29381	0.04339	1.29644	0.05691
1.2948	0.0009988	1.29744	0.0013	1.2948	0.04386	1.29744	0.05713
1.29579	0.00101	1.29842	0.00131	1.29579	0.04417	1.29842	0.0577
1.2968	0.0009963	1.29943	0.00131	1.2968	0.04375	1.29943	0.05752
1.2978	0.001	1.30042	0.00132	1.2978	0.04404	1.30042	0.05783
1.29878	0.00102	1.30141	0.00133	1.29878	0.04474	1.30141	0.05831
1.29977	0.00102	1.3024	0.00134	1.29977	0.04483	1.3024	0.05862
1.30077	0.00103	1.30339	0.00134	1.30077	0.04501	1.30339	0.05875
1.30176	0.00103	1.30438	0.00135	1.30176	0.0454	1.30438	0.05932
1.30275	0.00104	1.30537	0.00136	1.30275	0.04562	1.30537	0.05963
1.30374	0.00105	1.30636	0.00137	1.30374	0.04593	1.30636	0.06007
1.30473	0.00106	1.30734	0.00138	1.30473	0.04641	1.30734	0.06068
1.30573	0.00106	1.30833	0.00139	1.30573	0.04646	1.30833	0.06117
1.30673	0.00106	1.30932	0.0014	1.30673	0.04659	1.30932	0.06147
1.30771	0.00107	1.31031	0.00141	1.30771	0.04716	1.31031	0.062
1.3087	0.00108	1.31128	0.00143	1.3087	0.04742	1.31128	0.06279
1.3097	0.00109	1.31227	0.00144	1.3097	0.04764	1.31227	0.06341
1.31069	0.00109	1.31325	0.00146	1.31069	0.04777	1.31325	0.06406
1.31168	0.0011	1.31422	0.00148	1.31168	0.04817	1.31422	0.06499
1.31268	0.0011	1.31521	0.00149	1.31268	0.04826	1.31521	0.06556
1.31367	0.00111	1.31618	0.00152	1.31367	0.04856	1.31618	0.06652
1.31466	0.00111	1.31715	0.00154	1.31466	0.04892	1.31715	0.06766
1.31566	0.00111	1.31813	0.00156	1.31566	0.04887	1.31813	0.0685
1.31666	0.00112	1.31911	0.00157	1.31666	0.04905	1.31911	0.06907
1.31765	0.00113	1.32007	0.00161	1.31765	0.04953	1.32007	0.07061
1.31865	0.00113	1.32104	0.00163	1.31865	0.04957	1.32104	0.07175
1.31964	0.00113	1.32201	0.00166	1.31964	0.04966	1.32201	0.07293
1.32063	0.00114	1.32296	0.0017	1.32063	0.05023	1.32296	0.07451
1.32163	0.00114	1.32392	0.00173	1.32163	0.05023	1.32392	0.07605
1.32264	0.00114	1.32489	0.00176	1.32264	0.04988	1.32489	0.07728
1.32362	0.00115	1.32584	0.0018	1.32362	0.05054	1.32584	0.07891
1.32462	0.00115	1.3268	0.00184	1.32462	0.05067	1.3268	0.08057
1.32561	0.00116	1.32776	0.00186	1.32561	0.05085	1.32776	0.08185
1.3266	0.00117	1.32872	0.0019	1.3266	0.05115	1.32872	0.08338
1.32759	0.00117	1.32967	0.00194	1.32759	0.05146	1.32967	0.08523
1.32859	0.00117	1.33063	0.00198	1.32859	0.05155	1.33063	0.08685
1.32959	0.00118	1.33157	0.00202	1.32959	0.05164	1.33157	0.08879
1.33058	0.00119	1.33253	0.00206	1.33058	0.05208	1.33253	0.09045
1.33158	0.00118	1.33349	0.00209	1.33158	0.05199	1.33349	0.09177
1.33257	0.00119	1.33445	0.00212	1.33257	0.05216	1.33445	0.09313
1.33356	0.0012	1.3354	0.00216	1.33356	0.05265	1.3354	0.09502
1.33455	0.00121	1.33636	0.0022	1.33455	0.05291	1.33636	0.0966
1.33555	0.00121	1.33732	0.00223	1.33555	0.05317	1.33732	0.09792
1.33654	0.00121	1.33828	0.00226	1.33654	0.05326	1.33828	0.09941
1.33754	0.00121	1.33925	0.00229	1.33754	0.05331	1.33925	0.10073
1.33854	0.00121	1.34021	0.00232	1.33854	0.05331	1.34021	0.10196
1.33953	0.00122	1.34118	0.00235	1.33953	0.05366	1.34118	0.1031
1.34053	0.00123	1.34215	0.00238	1.34053	0.05388	1.34215	0.10437
1.34153	0.00123	1.34313	0.00239	1.34153	0.05388	1.34313	0.10508
1.34252	0.00123	1.34411	0.00241	1.34252	0.0541	1.34411	0.10591
1.34351	0.00124	1.34507	0.00244	1.34351	0.05436	1.34507	0.10718
1.34452	0.00124	1.34606	0.00245	1.34452	0.05432	1.34606	0.10771
1.34551	0.00124	1.34704	0.00247	1.34551	0.05458	1.34704	0.10837
1.3465	0.00125	1.34802	0.00248	1.3465	0.0548	1.34802	0.10907
1.34751	0.00124	1.349	0.0025	1.34751	0.05454	1.349	0.10969
1.34851	0.00124	1.34999	0.00251	1.34851	0.05462	1.34999	0.11004
1.34949	0.00126	1.35098	0.00252	1.34949	0.05541	1.35098	0.11056
1.35049	0.00126	1.35197	0.00252	1.35049	0.05528	1.35197	0.1107
1.35148	0.00127	1.35297	0.00252	1.35148	0.05559	1.35297	0.1107
1.35247	0.00128	1.35397	0.00253	1.35247	0.05603	1.35397	0.11092
1.35347	0.00127	1.35497	0.00253	1.35347	0.05594	1.35497	0.11087
1.35447	0.00128	1.35596	0.00253	1.35447	0.05598	1.35596	0.11118
1.35545	0.00129	1.35697	0.00253	1.35545	0.05656	1.35697	0.111
1.35645	0.0013	1.35798	0.00252	1.35645	0.05686	1.35798	0.11065
1.35744	0.0013	1.35899	0.00251	1.35744	0.05699	1.35899	0.11013
1.35844	0.0013	1.36	0.0025	1.35844	0.05717	1.36	0.10969
1.35942	0.00131	1.36101	0.00249	1.35942	0.05765	1.36101	0.10947
1.36041	0.00132	1.36202	0.00248	1.36041	0.05805	1.36202	0.1089
1.36141	0.00132	1.36304	0.00247	1.36141	0.05805	1.36304	0.10824
1.3624	0.00133	1.36405	0.00246	1.3624	0.05858	1.36405	0.10793
1.36339	0.00134	1.36507	0.00244	1.36339	0.05875	1.36507	0.10723
1.36439	0.00134	1.36609	0.00243	1.36439	0.05875	1.36609	0.10648
1.36538	0.00135	1.3671	0.00242	1.36538	0.05945	1.3671	0.10604
1.36637	0.00136	1.36813	0.00239	1.36637	0.05967	1.36813	0.10508
1.36736	0.00137	1.36917	0.00236	1.36736	0.06002	1.36917	0.10371
1.36835	0.00138	1.37018	0.00235	1.36835	0.06051	1.37018	0.10323
1.36934	0.00139	1.37119	0.00234	1.36934	0.06081	1.37119	0.10266
1.37033	0.00139	1.37222	0.00232	1.37033	0.06099	1.37222	0.10187
1.37132	0.0014	1.37324	0.0023	1.37132	0.06165	1.37324	0.10108
1.3723	0.00141	1.37425	0.00229	1.3723	0.06204	1.37425	0.10055
1.3733	0.00141	1.37528	0.00227	1.3733	0.06209	1.37528	0.0995
1.37428	0.00143	1.37631	0.00224	1.37428	0.06279	1.37631	0.09853
1.37526	0.00145	1.37732	0.00223	1.37526	0.06354	1.37732	0.09801
1.37625	0.00146	1.37835	0.00221	1.37625	0.06406	1.37835	0.09708
1.37723	0.00147	1.37937	0.00219	1.37723	0.06459	1.37937	0.09612
1.37821	0.00149	1.38039	0.00218	1.37821	0.06543	1.38039	0.0955
1.3792	0.0015	1.38141	0.00216	1.3792	0.06595	1.38141	0.09471
1.38018	0.00152	1.38243	0.00214	1.38018	0.06661	1.38243	0.0941
1.38115	0.00154	1.38345	0.00213	1.38115	0.06775	1.38345	0.0934
1.38213	0.00156	1.38447	0.00211	1.38213	0.06846	1.38447	0.09247
1.38311	0.00158	1.3855	0.00209	1.38311	0.06916	1.3855	0.0916
1.38408	0.0016	1.38652	0.00207	1.38408	0.0703	1.38652	0.09089
1.38505	0.00163	1.38753	0.00206	1.38505	0.0714	1.38753	0.09037
1.38601	0.00166	1.38856	0.00204	1.38601	0.07267	1.38856	0.08936
1.38698	0.00168	1.38958	0.00202	1.38698	0.07377	1.38958	0.08857
1.38796	0.0017	1.39059	0.00201	1.38796	0.07482	1.39059	0.08804
1.38893	0.00173	1.39161	0.00199	1.38893	0.07583	1.39161	0.08729
1.38989	0.00176	1.39264	0.00197	1.38989	0.07719	1.39264	0.08637
1.39085	0.00179	1.39365	0.00196	1.39085	0.07877	1.39365	0.08615
1.39181	0.00183	1.39467	0.00194	1.39181	0.08014	1.39467	0.08514
1.39277	0.00186	1.3957	0.00192	1.39277	0.08167	1.3957	0.08417
1.39372	0.0019	1.3967	0.00192	1.39372	0.08343	1.3967	0.08413
1.39468	0.00194	1.39772	0.0019	1.39468	0.08501	1.39772	0.08352
1.39563	0.00198	1.39874	0.00189	1.39563	0.08672	1.39874	0.08286
1.39657	0.00203	1.39974	0.00188	1.39657	0.08909	1.39974	0.08259
1.39752	0.00206	1.40076	0.00187	1.39752	0.09059	1.40076	0.08211
1.39847	0.00211	1.40177	0.00186	1.39847	0.09247	1.40177	0.08163
1.3994	0.00217	1.40278	0.00185	1.3994	0.09511	1.40278	0.08123
1.40034	0.00222	1.40379	0.00184	1.40034	0.09726	1.40379	0.08093
1.40127	0.00227	1.4048	0.00183	1.40127	0.09976	1.4048	0.08044
1.4022	0.00233	1.40581	0.00182	1.4022	0.10235	1.40581	0.08009
1.40313	0.00239	1.40682	0.00182	1.40313	0.10499	1.40682	0.07974
1.40406	0.00245	1.40784	0.0018	1.40406	0.10771	1.40784	0.07913
1.40498	0.00252	1.40885	0.00179	1.40498	0.11061	1.40885	0.07873
1.40589	0.00259	1.40985	0.00179	1.40589	0.11364	1.40985	0.07873
1.40681	0.00266	1.41086	0.00178	1.40681	0.11658	1.41086	0.0782
1.40773	0.00273	1.41187	0.00178	1.40773	0.11979	1.41187	0.07794
1.40863	0.00281	1.41287	0.00177	1.40863	0.12334	1.41287	0.07781
1.40954	0.00289	1.41388	0.00177	1.40954	0.12672	1.41388	0.0775
1.41044	0.00297	1.41489	0.00176	1.41044	0.13028	1.41489	0.07706
1.41133	0.00306	1.41589	0.00176	1.41133	0.13441	1.41589	0.07728
1.41222	0.00315	1.41689	0.00176	1.41222	0.13832	1.41689	0.07711
1.41311	0.00324	1.4179	0.00175	1.41311	0.1424	1.4179	0.07667
1.41398	0.00335	1.41891	0.00175	1.41398	0.14697	1.41891	0.07662
1.41486	0.00345	1.4199	0.00175	1.41486	0.15136	1.4199	0.07675
1.41573	0.00356	1.42092	0.00173	1.41573	0.15619	1.42092	0.0761
1.41659	0.00367	1.42192	0.00174	1.41659	0.16132	1.42192	0.07623
1.41745	0.00379	1.4229	0.00175	1.41745	0.16646	1.4229	0.07671
1.4183	0.00392	1.42391	0.00175	1.4183	0.17199	1.42391	0.07662
1.41914	0.00405	1.4249	0.00175	1.41914	0.17779	1.4249	0.0768
1.41997	0.00419	1.42589	0.00176	1.41997	0.18398	1.42589	0.07737
1.42081	0.00433	1.42689	0.00176	1.42081	0.19	1.42689	0.07737
1.42162	0.00448	1.42788	0.00177	1.42162	0.19689	1.42788	0.07772
1.42242	0.00465	1.42886	0.00179	1.42242	0.20418	1.42886	0.07847
1.42322	0.00482	1.42984	0.0018	1.42322	0.21156	1.42984	0.07886
1.424	0.005	1.43084	0.0018	1.424	0.21937	1.43084	0.07921
1.42478	0.00519	1.43181	0.00183	1.42478	0.22772	1.43181	0.08018
1.42555	0.00537	1.43279	0.00185	1.42555	0.23593	1.43279	0.08101
1.42631	0.00558	1.43375	0.00187	1.42631	0.2448	1.43375	0.08229
1.42706	0.00579	1.43473	0.00189	1.42706	0.25411	1.43473	0.08303
1.4278	0.006	1.4357	0.00192	1.4278	0.2635	1.4357	0.08426
1.42853	0.00623	1.43667	0.00194	1.42853	0.27343	1.43667	0.08536
1.42924	0.00647	1.43763	0.00198	1.42924	0.28388	1.43763	0.08677
1.42995	0.00671	1.43858	0.00202	1.42995	0.29459	1.43858	0.08852
1.43064	0.00697	1.43953	0.00206	1.43064	0.30605	1.43953	0.09023
1.43133	0.00723	1.44048	0.0021	1.43133	0.31742	1.44048	0.09203
1.432	0.0075	1.44142	0.00215	1.432	0.32932	1.44142	0.09454
1.43268	0.00777	1.44235	0.00221	1.43268	0.34113	1.44235	0.09686
1.43334	0.00805	1.44328	0.00227	1.43334	0.35343	1.44328	0.09954
1.43399	0.00834	1.4442	0.00234	1.43399	0.36638	1.4442	0.10262
1.43463	0.00864	1.44511	0.00241	1.43463	0.37956	1.44511	0.1056
1.43526	0.00895	1.44604	0.00247	1.43526	0.39299	1.44604	0.10846
1.43588	0.00927	1.44692	0.00257	1.43588	0.40696	1.44692	0.11272
1.4365	0.00958	1.4478	0.00267	1.4365	0.42079	1.4478	0.11702
1.43711	0.00991	1.44869	0.00276	1.43711	0.43501	1.44869	0.12119
1.4377	0.01025	1.44955	0.00287	1.4377	0.45007	1.44955	0.12606
1.43829	0.01059	1.45041	0.00299	1.43829	0.465	1.45041	0.13133
1.4389	0.01092	1.45127	0.00311	1.4389	0.47949	1.45127	0.13665
1.43946	0.01128	1.4521	0.00325	1.43946	0.4953	1.4521	0.14262
1.44002	0.01165	1.45292	0.0034	1.44002	0.51155	1.45292	0.14912
1.44059	0.01201	1.45375	0.00354	1.44059	0.52736	1.45375	0.15562
1.44113	0.01239	1.45456	0.0037	1.44113	0.54404	1.45456	0.16255
1.44168	0.01277	1.45535	0.00388	1.44168	0.56073	1.45535	0.17033
1.44222	0.01315	1.45614	0.00405	1.44222	0.57741	1.45614	0.17797
1.44275	0.01354	1.45691	0.00425	1.44275	0.59454	1.45691	0.1864
1.44327	0.01394	1.45766	0.00445	1.44327	0.6121	1.45766	0.19531
1.44379	0.01434	1.45842	0.00465	1.44379	0.62967	1.45842	0.20427
1.44431	0.01474	1.45916	0.00487	1.44431	0.64723	1.45916	0.2138
1.44481	0.01516	1.45988	0.0051	1.44481	0.66567	1.45988	0.22385
1.4453	0.01558	1.4606	0.00534	1.4453	0.68411	1.4606	0.2343
1.4458	0.016	1.46131	0.00558	1.4458	0.70256	1.46131	0.24488
1.44628	0.01643	1.462	0.00583	1.44628	0.72144	1.462	0.25608
1.44677	0.01686	1.46268	0.0061	1.44677	0.74032	1.46268	0.26772
1.44725	0.01729	1.46336	0.00637	1.44725	0.7592	1.46336	0.27957
1.44772	0.01773	1.46402	0.00665	1.44772	0.77852	1.46402	0.29191
1.4482	0.01817	1.46467	0.00694	1.4482	0.79784	1.46467	0.30487
1.44866	0.01862	1.46532	0.00723	1.44866	0.8176	1.46532	0.3176
1.44912	0.01907	1.46596	0.00754	1.44912	0.83736	1.46596	0.3309
1.44956	0.01953	1.46658	0.00785	1.44956	0.85756	1.46658	0.34487
1.45001	0.01999	1.46719	0.00818	1.45001	0.87776	1.46719	0.35896
1.4532	0.01983	1.46779	0.00851	1.4532	0.87073	1.46779	0.3735
1.45273	0.01939	1.46838	0.00885	1.45273	0.85141	1.46838	0.38869
1.45226	0.01895	1.46896	0.0092	1.45226	0.83209	1.46896	0.40401
1.45179	0.01851	1.46953	0.00956	1.45179	0.81277	1.46953	0.4196
1.45132	0.01807	1.4701	0.00992	1.45132	0.79345	1.4701	0.43545
1.45083	0.01764	1.47066	0.01028	1.45083	0.77457	1.47066	0.45139
1.45034	0.01722	1.47121	0.01066	1.45034	0.75613	1.47121	0.46808
1.44984	0.0168	1.47174	0.01105	1.44984	0.73768	1.47174	0.4852
1.44936	0.01637	1.47226	0.01145	1.44936	0.7188	1.47226	0.50277
1.44885	0.01596	1.47278	0.01185	1.44885	0.7008	1.47278	0.52033
1.44834	0.01555	1.47329	0.01226	1.44834	0.6828	1.47329	0.53833
1.44783	0.01514	1.47378	0.01268	1.44783	0.66479	1.47378	0.55678
1.44732	0.01473	1.47429	0.01309	1.44732	0.64679	1.47429	0.57478
1.4468	0.01433	1.47479	0.01351	1.4468	0.62923	1.47479	0.59322
1.44628	0.01393	1.47526	0.01395	1.44628	0.61166	1.47526	0.61254
1.44575	0.01354	1.47576	0.01437	1.44575	0.59454	1.47576	0.63098
1.44522	0.01315	1.47623	0.01481	1.44522	0.57741	1.47623	0.6503
1.44468	0.01277	1.47668	0.01527	1.44468	0.56073	1.47668	0.6705
1.44413	0.01239	1.47715	0.01571	1.44413	0.54404	1.47715	0.68982
1.44358	0.01202	1.47761	0.01616	1.44358	0.52779	1.47761	0.70958
1.44302	0.01165	1.47804	0.01663	1.44302	0.51155	1.47804	0.73022
1.44248	0.01127	1.47848	0.0171	1.44248	0.49486	1.47848	0.75086
1.4419	0.01092	1.47894	0.01755	1.4419	0.47949	1.47894	0.77062
1.44132	0.01057	1.47936	0.01803	1.44132	0.46413	1.47936	0.79169
1.44075	0.01021	1.47979	0.01851	1.44075	0.44832	1.47979	0.81277
1.44015	0.00987	1.48021	0.01899	1.44015	0.43343	1.48021	0.83385
1.43955	0.00954	1.48062	0.01948	1.43955	0.41894	1.48062	0.85536
1.43896	0.0092	1.48102	0.01998	1.43896	0.40393	1.48102	0.87732
1.43836	0.00886	1.47726	0.01978	1.43836	0.38917	1.47726	0.86853
1.43775	0.00854	1.47682	0.01932	1.43775	0.37495	1.47682	0.84834
1.43714	0.00822	1.47637	0.01886	1.43714	0.36072	1.47637	0.82814
1.43652	0.0079	1.47593	0.01839	1.43652	0.34671	1.47593	0.8075
1.43588	0.0076	1.47548	0.01793	1.43588	0.33354	1.47548	0.7873
1.43526	0.00729	1.47504	0.01747	1.43526	0.31997	1.47504	0.7671
1.43462	0.00699	1.47458	0.01702	1.43462	0.3068	1.47458	0.74734
1.43397	0.00669	1.47412	0.01657	1.43397	0.29389	1.47412	0.72758
1.43331	0.00641	1.47364	0.01613	1.43331	0.28133	1.47364	0.70826
1.43266	0.00612	1.47317	0.01569	1.43266	0.26868	1.47317	0.68894
1.43199	0.00584	1.47269	0.01526	1.43199	0.25643	1.47269	0.67006
1.43131	0.00557	1.4722	0.01483	1.43131	0.24466	1.4722	0.65118
1.43064	0.0053	1.47172	0.0144	1.43064	0.2329	1.47172	0.6323
1.42994	0.00505	1.47122	0.01398	1.42994	0.2217	1.47122	0.61386
1.42924	0.0048	1.47074	0.01355	1.42924	0.21063	1.47074	0.59498
1.42854	0.00455	1.47023	0.01314	1.42854	0.19966	1.47023	0.57697
1.42783	0.00431	1.46972	0.01273	1.42783	0.18912	1.46972	0.55897
1.42711	0.00408	1.46919	0.01234	1.42711	0.17893	1.46919	0.54185
1.42639	0.00384	1.46867	0.01194	1.42639	0.1687	1.46867	0.52428
1.42565	0.00362	1.46815	0.01154	1.42565	0.15908	1.46815	0.50672
1.4249	0.00341	1.46761	0.01116	1.4249	0.14991	1.46761	0.49003
1.42416	0.0032	1.46706	0.01078	1.42416	0.14056	1.46706	0.47335
1.42341	0.003	1.46652	0.0104	1.42341	0.13151	1.46652	0.45666
1.42262	0.00281	1.46596	0.01003	1.42262	0.12352	1.46596	0.44041
1.42186	0.00262	1.46539	0.00967	1.42186	0.11504	1.46539	0.42465
1.42108	0.00243	1.46483	0.00931	1.42108	0.10679	1.46483	0.40876
1.42029	0.00226	1.46425	0.00896	1.42029	0.09906	1.46425	0.39352
1.4195	0.00208	1.46365	0.00863	1.4195	0.09146	1.46365	0.37877
1.4187	0.00192	1.46306	0.00828	1.4187	0.08409	1.46306	0.36357
1.41789	0.00176	1.46247	0.00794	1.41789	0.07733	1.46247	0.34877
1.41707	0.00161	1.46185	0.00762	1.41707	0.07065	1.46185	0.33477
1.41625	0.00146	1.46124	0.0073	1.41625	0.06402	1.46124	0.32067
1.41542	0.00132	1.46062	0.00699	1.41542	0.05787	1.46062	0.30675
1.41458	0.00119	1.45999	0.00668	1.41458	0.05203	1.45999	0.29323
1.41374	0.00105	1.45935	0.00638	1.41374	0.04619	1.45935	0.27992
1.41288	0.00093	1.45871	0.00607	1.41288	0.04084	1.45871	0.26666
1.41203	0.0008114	1.45805	0.00579	1.41203	0.03563	1.45805	0.25424
1.41117	0.0006943	1.45739	0.00551	1.41117	0.03049	1.45739	0.24199
1.41029	0.0005889	1.45673	0.00523	1.41029	0.02586	1.45673	0.2296
1.40941	0.0004887	1.45605	0.00496	1.40941	0.02146	1.45605	0.21779
1.40853	0.000392	1.45537	0.00469	1.40853	0.01721	1.45537	0.20598
1.40764	0.0002964	1.45468	0.00444	1.40764	0.01301	1.45468	0.19474
1.40675	0.0002084	1.45397	0.00419	1.40675	0.00915	1.45397	0.18389
1.40585	0.0001276	1.45326	0.00395	1.40585	0.0056	1.45326	0.1734
1.40495	4.266e-05	1.45255	0.00371	1.40495	0.00187	1.45255	0.16295
1.40403	-2.578e-05	1.45181	0.00349	1.40403	-0.00113	1.45181	0.15316
1.40311	-9.042e-05	1.45108	0.00327	1.40311	-0.00397	1.45108	0.14354
1.40219	-0.000158	1.45034	0.00305	1.40219	-0.00694	1.45034	0.13392
1.40126	-0.0002174	1.44959	0.00284	1.40126	-0.00955	1.44959	0.12466
1.40032	-0.0002706	1.44883	0.00265	1.40032	-0.01188	1.44883	0.11614
1.3994	-0.0003348	1.44806	0.00245	1.3994	-0.0147	1.44806	0.10767
1.39845	-0.0003791	1.44729	0.00226	1.39845	-0.01665	1.44729	0.09919
1.39751	-0.0004279	1.44649	0.00209	1.39751	-0.01879	1.44649	0.09173
1.39657	-0.0004791	1.44569	0.00192	1.39657	-0.02104	1.44569	0.08439
1.39563	-0.0005248	1.4449	0.00175	1.39563	-0.02304	1.4449	0.07689
1.39468	-0.0005627	1.44409	0.00159	1.39468	-0.02471	1.44409	0.06986
1.39372	-0.0006002	1.44327	0.00144	1.39372	-0.02635	1.44327	0.06332
1.39277	-0.0006381	1.44245	0.00129	1.39277	-0.02802	1.44245	0.0566
1.3918	-0.0006692	1.44162	0.00115	1.3918	-0.02938	1.44162	0.0505
1.39084	-0.0006977	1.44078	0.00102	1.39084	-0.03064	1.44078	0.04474
1.38988	-0.0007327	1.43993	0.000889	1.38988	-0.03217	1.43993	0.03904
1.38892	-0.0007627	1.43908	0.0007648	1.38892	-0.03349	1.43908	0.03358
1.38795	-0.0007936	1.43822	0.0006486	1.38795	-0.03485	1.43822	0.02848
1.38698	-0.0008181	1.43735	0.0005392	1.38698	-0.03592	1.43735	0.02368
1.386	-0.0008314	1.43648	0.0004305	1.386	-0.03651	1.43648	0.0189
1.38502	-0.0008468	1.43561	0.0003237	1.38502	-0.03718	1.43561	0.01421
1.38404	-0.0008697	1.43472	0.0002335	1.38404	-0.03819	1.43472	0.01025
1.38306	-0.0008848	1.43383	0.0001405	1.38306	-0.03885	1.43383	0.00617
1.38207	-0.0008958	1.43293	6.06e-05	1.38207	-0.03933	1.43293	0.00266
1.38109	-0.0009117	1.43202	-1.51e-05	1.38109	-0.04003	1.43202	-0.000663037
1.38011	-0.0009279	1.43111	-9.223e-05	1.38011	-0.04074	1.43111	-0.00405
1.37913	-0.000939	1.43019	-0.0001599	1.37913	-0.04123	1.43019	-0.00702
1.37814	-0.0009514	1.42927	-0.0002253	1.37814	-0.04178	1.42927	-0.00989
1.37716	-0.0009655	1.42836	-0.0002983	1.37716	-0.04239	1.42836	-0.0131
1.37616	-0.0009675	1.42742	-0.0003523	1.37616	-0.04248	1.42742	-0.01547
1.37517	-0.0009762	1.42648	-0.0004023	1.37517	-0.04286	1.42648	-0.01766
1.37419	-0.0009917	1.42555	-0.000459	1.37419	-0.04355	1.42555	-0.02015
1.3732	-0.000997	1.42461	-0.0005101	1.3732	-0.04378	1.42461	-0.0224
1.3722	-0.001	1.42365	-0.0005432	1.3722	-0.04404	1.42365	-0.02385
1.37122	-0.00102	1.42271	-0.0005922	1.37122	-0.04474	1.42271	-0.026
1.37023	-0.00102	1.42176	-0.0006374	1.37023	-0.04483	1.42176	-0.02799
1.36923	-0.00103	1.42081	-0.0006734	1.36923	-0.0451	1.42081	-0.02957
1.36824	-0.00104	1.41985	-0.0007124	1.36824	-0.04549	1.41985	-0.03128
1.36724	-0.00104	1.4189	-0.0007491	1.36724	-0.04549	1.4189	-0.03289
1.36625	-0.00104	1.41794	-0.0007811	1.36625	-0.04575	1.41794	-0.0343
1.36526	-0.00105	1.41697	-0.0008121	1.36526	-0.04593	1.41697	-0.03566
1.36426	-0.00105	1.41601	-0.0008397	1.36426	-0.04624	1.41601	-0.03687
1.36327	-0.00106	1.41503	-0.0008619	1.36327	-0.04659	1.41503	-0.03785
1.36227	-0.00106	1.41406	-0.0008821	1.36227	-0.04659	1.41406	-0.03873
1.36128	-0.00106	1.41309	-0.0009089	1.36128	-0.04672	1.41309	-0.03991
1.36028	-0.00106	1.41211	-0.0009266	1.36028	-0.04668	1.41211	-0.04069
1.35928	-0.00106	1.41113	-0.000943	1.35928	-0.04668	1.41113	-0.04141
1.35829	-0.00107	1.41016	-0.0009658	1.35829	-0.04707	1.41016	-0.04241
1.35728	-0.00107	1.40918	-0.0009855	1.35728	-0.04694	1.40918	-0.04327
1.35628	-0.00107	1.4082	-0.0009976	1.35628	-0.04694	1.4082	-0.0438
1.35529	-0.00108	1.40721	-0.00101	1.35529	-0.04729	1.40721	-0.04444
1.35429	-0.00107	1.40623	-0.00103	1.35429	-0.04716	1.40623	-0.04518
1.35329	-0.00108	1.40525	-0.00104	1.35329	-0.0472	1.40525	-0.04567
1.3523	-0.00108	1.40426	-0.00105	1.3523	-0.04755	1.40426	-0.04615
1.3513	-0.00108	1.40328	-0.00107	1.3513	-0.04742	1.40328	-0.04676
1.35029	-0.00107	1.40229	-0.00108	1.35029	-0.04703	1.40229	-0.0472
1.34929	-0.00108	1.40129	-0.00108	1.34929	-0.04738	1.40129	-0.04733
1.3483	-0.00108	1.40031	-0.00109	1.3483	-0.04751	1.40031	-0.04804
1.3473	-0.00108	1.39931	-0.00109	1.3473	-0.04747	1.39931	-0.04804
1.3463	-0.00108	1.39831	-0.00109	1.3463	-0.04747	1.39831	-0.04799
1.3453	-0.00109	1.39733	-0.00111	1.3453	-0.04773	1.39733	-0.0487
1.34431	-0.00109	1.39634	-0.00111	1.34431	-0.04786	1.39634	-0.04892
1.3433	-0.00109	1.39534	-0.00112	1.3433	-0.04764	1.39534	-0.04909
1.34231	-0.00109	1.39435	-0.00113	1.34231	-0.04786	1.39435	-0.0494
1.3413	-0.00109	1.39336	-0.00113	1.3413	-0.04764	1.39336	-0.04962
1.3403	-0.00109	1.39236	-0.00113	1.3403	-0.04769	1.39236	-0.04971
1.33931	-0.00109	1.39136	-0.00114	1.33931	-0.04795	1.39136	-0.04984
1.33831	-0.00109	1.39037	-0.00114	1.33831	-0.04791	1.39037	-0.0501
1.33732	-0.0011	1.38937	-0.00114	1.33732	-0.04817	1.38937	-0.05014
1.33632	-0.0011	1.38837	-0.00114	1.33632	-0.04817	1.38837	-0.05014
1.33531	-0.00109	1.38738	-0.00115	1.33531	-0.04795	1.38738	-0.05054
1.33431	-0.00109	1.38638	-0.00115	1.33431	-0.04786	1.38638	-0.05063
1.33331	-0.00109	1.38539	-0.00116	1.33331	-0.04799	1.38539	-0.05089
1.33231	-0.00109	1.38439	-0.00116	1.33231	-0.04791	1.38439	-0.05094
1.33131	-0.00109	1.38339	-0.00116	1.33131	-0.04777	1.38339	-0.05072
1.33031	-0.00109	1.38238	-0.00115	1.33031	-0.04782	1.38238	-0.05054
1.32932	-0.0011	1.38139	-0.00116	1.32932	-0.04813	1.38139	-0.05085
1.32831	-0.00109	1.38039	-0.00116	1.32831	-0.04786	1.38039	-0.0508
1.32731	-0.00109	1.37939	-0.00116	1.32731	-0.04782	1.37939	-0.05076
1.32631	-0.00109	1.37839	-0.00116	1.32631	-0.04804	1.37839	-0.05089
1.3253	-0.00109	1.37739	-0.00116	1.3253	-0.04764	1.37739	-0.05085
1.32429	-0.00108	1.37638	-0.00115	1.32429	-0.04738	1.37638	-0.05067
1.32331	-0.00109	1.37539	-0.00116	1.32331	-0.04782	1.37539	-0.0508
1.3223	-0.00109	1.37439	-0.00116	1.3223	-0.04769	1.37439	-0.05098
1.3213	-0.00108	1.37338	-0.00115	1.3213	-0.04751	1.37338	-0.0505
1.32031	-0.00109	1.37238	-0.00115	1.32031	-0.04782	1.37238	-0.0505
1.3193	-0.00109	1.37139	-0.00116	1.3193	-0.04769	1.37139	-0.05085
1.3183	-0.00108	1.37039	-0.00116	1.3183	-0.0476	1.37039	-0.05072
1.3173	-0.00109	1.36938	-0.00115	1.3173	-0.04773	1.36938	-0.05041
1.3163	-0.00109	1.36839	-0.00116	1.3163	-0.04773	1.36839	-0.05072
1.3153	-0.00108	1.36738	-0.00115	1.3153	-0.04751	1.36738	-0.05063
1.3143	-0.00108	1.36638	-0.00115	1.3143	-0.04742	1.36638	-0.05045
1.3133	-0.00109	1.36538	-0.00115	1.3133	-0.04764	1.36538	-0.05067
1.3123	-0.00109	1.36438	-0.00115	1.3123	-0.04773	1.36438	-0.05054
1.3113	-0.00108	1.36338	-0.00115	1.3113	-0.04742	1.36338	-0.05041
1.3103	-0.00109	1.36238	-0.00115	1.3103	-0.04764	1.36238	-0.05041
1.30929	-0.00108	1.36138	-0.00115	1.30929	-0.04733	1.36138	-0.05041
1.30829	-0.00108	1.36038	-0.00115	1.30829	-0.04733	1.36038	-0.0505
1.3073	-0.00108	1.35938	-0.00115	1.3073	-0.04751	1.35938	-0.05041
1.30629	-0.00108	1.35837	-0.00115	1.30629	-0.04729	1.35837	-0.05028
1.30529	-0.00107	1.35737	-0.00114	1.30529	-0.04712	1.35737	-0.05019
1.3043	-0.00108	1.35637	-0.00114	1.3043	-0.04747	1.35637	-0.04997
1.30329	-0.00108	1.35537	-0.00114	1.30329	-0.04725	1.35537	-0.05019
1.30229	-0.00107	1.35436	-0.00114	1.30229	-0.04703	1.35436	-0.04993
1.30129	-0.00107	1.35336	-0.00113	1.30129	-0.04716	1.35336	-0.04975
1.30029	-0.00107	1.35236	-0.00114	1.30029	-0.04716	1.35236	-0.04988
1.29927	-0.00106	1.35136	-0.00113	1.29927	-0.04663	1.35136	-0.04966
1.29828	-0.00106	1.35035	-0.00113	1.29828	-0.04672	1.35035	-0.0494
1.29728	-0.00107	1.34935	-0.00113	1.29728	-0.04694	1.34935	-0.04953
1.29628	-0.00107	1.34835	-0.00113	1.29628	-0.04694	1.34835	-0.0494
1.29528	-0.00107	1.34734	-0.00111	1.29528	-0.04676	1.34734	-0.04892
1.29428	-0.00107	1.34634	-0.00112	1.29428	-0.0469	1.34634	-0.04909
1.29328	-0.00106	1.34534	-0.00112	1.29328	-0.04668	1.34534	-0.04918
1.29228	-0.00106	1.34433	-0.00111	1.29228	-0.04668	1.34433	-0.04883
1.29128	-0.00107	1.34333	-0.00111	1.29128	-0.04694	1.34333	-0.04883
1.29027	-0.00106	1.34234	-0.00111	1.29027	-0.04659	1.34234	-0.04892
1.28927	-0.00106	1.34133	-0.00111	1.28927	-0.04663	1.34133	-0.04865
1.28828	-0.00107	1.34032	-0.0011	1.28828	-0.04681	1.34032	-0.04839
1.28728	-0.00106	1.33933	-0.00111	1.28728	-0.04672	1.33933	-0.04861
1.28628	-0.00107	1.33832	-0.0011	1.28628	-0.04698	1.33832	-0.0483
1.28528	-0.00107	1.33731	-0.00109	1.28528	-0.04685	1.33731	-0.04804
1.28428	-0.00106	1.33632	-0.0011	1.28428	-0.04668	1.33632	-0.04826
1.28327	-0.00106	1.33532	-0.0011	1.28327	-0.04654	1.33532	-0.04817
1.28227	-0.00106	1.33432	-0.0011	1.28227	-0.04663	1.33432	-0.04826
1.28128	-0.00107	1.33331	-0.0011	1.28128	-0.04681	1.33331	-0.04808
1.28027	-0.00106	1.33231	-0.00109	1.28027	-0.04659	1.33231	-0.04777
1.27927	-0.00106	1.3313	-0.00108	1.27927	-0.04654	1.3313	-0.04755
1.27828	-0.00106	1.3303	-0.00108	1.27828	-0.04672	1.3303	-0.04747
1.27728	-0.00106	1.32929	-0.00108	1.27728	-0.04668	1.32929	-0.04733
1.27627	-0.00106	1.32829	-0.00107	1.27627	-0.04663	1.32829	-0.04707
1.27528	-0.00107	1.32729	-0.00107	1.27528	-0.0469	1.32729	-0.04707
1.27428	-0.00107	1.32629	-0.00107	1.27428	-0.04681	1.32629	-0.04703
1.27327	-0.00106	1.32528	-0.00106	1.27327	-0.04646	1.32528	-0.04668
1.27228	-0.00107	1.32427	-0.00106	1.27228	-0.0469	1.32427	-0.0465
1.27128	-0.00107	1.32327	-0.00106	1.27128	-0.04698	1.32327	-0.0465
1.27028	-0.00107	1.32226	-0.00105	1.27028	-0.04698	1.32226	-0.04602
1.26929	-0.00108	1.32125	-0.00104	1.26929	-0.04725	1.32125	-0.04567
1.26829	-0.00108	1.32026	-0.00105	1.26829	-0.04729	1.32026	-0.04593
1.26729	-0.00108	1.31925	-0.00104	1.26729	-0.04738	1.31925	-0.04562
1.2663	-0.00109	1.31824	-0.00103	1.2663	-0.04764	1.31824	-0.04536
1.26531	-0.00109	1.31725	-0.00104	1.26531	-0.04782	1.31725	-0.04558
1.26431	-0.00109	1.31624	-0.00103	1.26431	-0.04804	1.31624	-0.04527
1.26332	-0.0011	1.31523	-0.00103	1.26332	-0.04817	1.31523	-0.04501
1.26233	-0.00111	1.31423	-0.00103	1.26233	-0.04856	1.31423	-0.04514
1.26133	-0.00111	1.31323	-0.00102	1.26133	-0.04883	1.31323	-0.04496
1.26034	-0.00112	1.31222	-0.00102	1.26034	-0.04905	1.31222	-0.04466
1.25935	-0.00113	1.31121	-0.00101	1.25935	-0.04944	1.31121	-0.04444
1.25835	-0.00113	1.31021	-0.00101	1.25835	-0.04949	1.31021	-0.04444
1.25736	-0.00114	1.30921	-0.00101	1.25736	-0.04984	1.30921	-0.0443
1.25638	-0.00115	1.3082	-0.001	1.25638	-0.05032	1.3082	-0.044
1.25538	-0.00115	1.3072	-0.001	1.25538	-0.0505	1.3072	-0.04409
1.25439	-0.00116	1.30619	-0.0009952	1.25439	-0.05098	1.30619	-0.0437
1.25341	-0.00117	1.30519	-0.0009893	1.25341	-0.05142	1.30519	-0.04344
1.25242	-0.00118	1.30419	-0.0009902	1.25242	-0.0519	1.30419	-0.04348
1.25143	-0.00119	1.30318	-0.0009813	1.25143	-0.05216	1.30318	-0.04309
1.25044	-0.0012	1.30217	-0.0009767	1.25044	-0.05274	1.30217	-0.04289
1.24946	-0.00122	1.30117	-0.0009782	1.24946	-0.05357	1.30117	-0.04295
1.24847	-0.00122	1.30017	-0.0009711	1.24847	-0.05375	1.30017	-0.04264
1.24749	-0.00124	1.29916	-0.0009648	1.24749	-0.05449	1.29916	-0.04236
1.24651	-0.00126	1.29816	-0.0009664	1.24651	-0.05541	1.29816	-0.04243
1.24554	-0.00128	1.29716	-0.0009648	1.24554	-0.0562	1.29716	-0.04236
1.24456	-0.0013	1.29613	-0.0009435	1.24456	-0.05691	1.29613	-0.04143
1.24358	-0.00132	1.29514	-0.000947	1.24358	-0.05787	1.29514	-0.04158
1.2426	-0.00134	1.29414	-0.0009486	1.2426	-0.05862	1.29414	-0.04165
1.24162	-0.00135	1.29313	-0.0009405	1.24162	-0.05945	1.29313	-0.0413
1.24065	-0.00138	1.29213	-0.0009382	1.24065	-0.06038	1.29213	-0.0412
1.23967	-0.00139	1.29113	-0.0009384	1.23967	-0.06108	1.29113	-0.0412
1.23869	-0.00141	1.29012	-0.0009337	1.23869	-0.06187	1.29012	-0.041
1.23772	-0.00143	1.28911	-0.0009277	1.23772	-0.06283	1.28911	-0.04074
1.23675	-0.00146	1.28811	-0.0009275	1.23675	-0.06398	1.28811	-0.04073
1.23579	-0.00149	1.2871	-0.0009195	1.23579	-0.06543	1.2871	-0.04037
1.23481	-0.00151	1.2861	-0.0009168	1.23481	-0.06639	1.2861	-0.04026
1.23384	-0.00154	1.2851	-0.0009168	1.23384	-0.06749	1.2851	-0.04026
1.23287	-0.00156	1.2841	-0.0009136	1.23287	-0.06828	1.2841	-0.04012
1.23189	-0.00158	1.2831	-0.0009142	1.23189	-0.0692	1.2831	-0.04014
1.23093	-0.00161	1.28209	-0.0009093	1.23093	-0.07048	1.28209	-0.03993
1.22995	-0.00163	1.28109	-0.0009082	1.22995	-0.0714	1.28109	-0.03988
1.22898	-0.00165	1.28007	-0.0008956	1.22898	-0.07232	1.28007	-0.03933
1.22801	-0.00167	1.27908	-0.000896	1.22801	-0.07337	1.27908	-0.03934
1.22703	-0.00169	1.27807	-0.0008941	1.22703	-0.07421	1.27807	-0.03926
1.22605	-0.00171	1.27707	-0.0008886	1.22605	-0.075	1.27707	-0.03902
1.22509	-0.00174	1.27606	-0.0008846	1.22509	-0.07636	1.27606	-0.03884
1.22411	-0.00176	1.27507	-0.0008888	1.22411	-0.07711	1.27507	-0.03903
1.22312	-0.00177	1.27406	-0.0008801	1.22312	-0.07754	1.27406	-0.03864
1.22215	-0.00179	1.27305	-0.0008763	1.22215	-0.07877	1.27305	-0.03848
1.22117	-0.00181	1.27206	-0.0008793	1.22117	-0.07952	1.27206	-0.03861
1.22019	-0.00182	1.27104	-0.0008679	1.22019	-0.08009	1.27104	-0.03811
1.21921	-0.00184	1.27003	-0.0008615	1.21921	-0.08084	1.27003	-0.03783
1.21823	-0.00186	1.26904	-0.0008678	1.21823	-0.08154	1.26904	-0.0381
1.21724	-0.00187	1.26804	-0.0008647	1.21724	-0.08207	1.26804	-0.03797
1.21625	-0.00188	1.26703	-0.0008608	1.21625	-0.08251	1.26703	-0.0378
1.21527	-0.00189	1.26603	-0.0008598	1.21527	-0.08308	1.26603	-0.03775
1.21428	-0.0019	1.26503	-0.0008573	1.21428	-0.08343	1.26503	-0.03764
1.21329	-0.00191	1.26403	-0.0008556	1.21329	-0.08369	1.26403	-0.03757
1.2123	-0.00192	1.26302	-0.0008537	1.2123	-0.08413	1.26302	-0.03749
1.2113	-0.00192	1.26202	-0.0008533	1.2113	-0.08426	1.26202	-0.03747
1.21031	-0.00192	1.26102	-0.0008491	1.21031	-0.08439	1.26102	-0.03728
1.20931	-0.00193	1.26002	-0.0008493	1.20931	-0.0847	1.26002	-0.03729
1.20831	-0.00193	1.25902	-0.0008483	1.20831	-0.0847	1.25902	-0.03725
1.20731	-0.00193	1.25802	-0.0008471	1.20731	-0.08466	1.25802	-0.0372
1.20632	-0.00193	1.25701	-0.0008456	1.20632	-0.08479	1.25701	-0.03713
1.20531	-0.00193	1.25602	-0.0008473	1.20531	-0.08466	1.25602	-0.0372
1.20431	-0.00192	1.25501	-0.0008391	1.20431	-0.08444	1.25501	-0.03684
1.2033	-0.00192	1.254	-0.0008368	1.2033	-0.08431	1.254	-0.03674
1.2023	-0.00192	1.25301	-0.0008406	1.2023	-0.08409	1.25301	-0.03691
1.20129	-0.00191	1.25201	-0.000838	1.20129	-0.08378	1.25201	-0.0368
1.20028	-0.0019	1.251	-0.0008348	1.20028	-0.08343	1.251	-0.03666
1.19928	-0.0019	1.25	-0.0008336	1.19928	-0.08338	1.25	-0.0366
1.19826	-0.00188	1.249	-0.0008335	1.19826	-0.08264	1.249	-0.0366
1.19724	-0.00187	1.24799	-0.0008288	1.19724	-0.08202	1.24799	-0.03639
1.19624	-0.00186	1.247	-0.0008315	1.19624	-0.0818	1.247	-0.03651
1.19522	-0.00185	1.246	-0.0008338	1.19522	-0.08123	1.246	-0.03661
1.19421	-0.00184	1.24499	-0.0008226	1.19421	-0.08071	1.24499	-0.03612
1.1932	-0.00183	1.24399	-0.0008236	1.1932	-0.08049	1.24399	-0.03616
1.19218	-0.00182	1.243	-0.0008303	1.19218	-0.0797	1.243	-0.03646
1.19116	-0.0018	1.24199	-0.0008251	1.19116	-0.07908	1.24199	-0.03623
1.19015	-0.00179	1.24099	-0.0008247	1.19015	-0.07869	1.24099	-0.03621
1.18913	-0.00178	1.24	-0.0008295	1.18913	-0.07803	1.24	-0.03642
1.18811	-0.00176	1.23899	-0.0008234	1.18811	-0.07715	1.23899	-0.03616
1.18709	-0.00174	1.23799	-0.0008242	1.18709	-0.0764	1.23799	-0.03619
1.18607	-0.00173	1.23699	-0.0008289	1.18607	-0.07574	1.23699	-0.0364
1.18505	-0.00171	1.23599	-0.0008271	1.18505	-0.07517	1.23599	-0.03632
1.18403	-0.00169	1.23499	-0.0008248	1.18403	-0.07425	1.23499	-0.03622
1.18301	-0.00168	1.23399	-0.0008284	1.18301	-0.07359	1.23399	-0.03637
1.18198	-0.00165	1.23299	-0.0008288	1.18198	-0.07263	1.23299	-0.03639
1.18096	-0.00164	1.232	-0.0008344	1.18096	-0.07188	1.232	-0.03664
1.17995	-0.00163	1.231	-0.0008313	1.17995	-0.0714	1.231	-0.0365
1.17892	-0.0016	1.23	-0.000833	1.17892	-0.07039	1.23	-0.03658
1.1779	-0.00159	1.22899	-0.0008288	1.1779	-0.06968	1.22899	-0.03639
1.17689	-0.00158	1.22799	-0.0008273	1.17689	-0.06916	1.22799	-0.03633
1.17586	-0.00155	1.227	-0.000833	1.17586	-0.06824	1.227	-0.03658
1.17484	-0.00153	1.226	-0.0008318	1.17484	-0.06736	1.226	-0.03652
1.17382	-0.00152	1.225	-0.0008335	1.17382	-0.06674	1.225	-0.0366
1.1728	-0.0015	1.22401	-0.0008381	1.1728	-0.06591	1.22401	-0.0368
1.17177	-0.00147	1.223	-0.0008368	1.17177	-0.06459	1.223	-0.03674
1.17075	-0.00146	1.222	-0.0008364	1.17075	-0.06402	1.222	-0.03673
1.16974	-0.00145	1.22101	-0.0008418	1.16974	-0.06363	1.22101	-0.03696
1.16872	-0.00143	1.22001	-0.00084	1.16872	-0.06283	1.22001	-0.03688
1.1677	-0.00141	1.219	-0.0008348	1.1677	-0.06204	1.219	-0.03666
1.16669	-0.00141	1.21801	-0.0008431	1.16669	-0.06178	1.21801	-0.03702
1.16567	-0.00139	1.21702	-0.0008465	1.16567	-0.06095	1.21702	-0.03717
1.16465	-0.00138	1.21602	-0.0008471	1.16465	-0.06051	1.21602	-0.0372
1.16364	-0.00137	1.21502	-0.0008497	1.16364	-0.06007	1.21502	-0.03731
1.16262	-0.00135	1.21403	-0.000855	1.16262	-0.05928	1.21403	-0.03754
1.16161	-0.00134	1.21303	-0.0008555	1.16161	-0.0588	1.21303	-0.03756
1.16059	-0.00133	1.21203	-0.0008573	1.16059	-0.05827	1.21203	-0.03764
1.15958	-0.00132	1.21104	-0.0008637	1.15958	-0.05774	1.21104	-0.03792
1.15857	-0.00131	1.21004	-0.0008638	1.15857	-0.05743	1.21004	-0.03793
1.15755	-0.00129	1.20904	-0.0008667	1.15755	-0.05678	1.20904	-0.03806
1.15654	-0.00128	1.20805	-0.0008741	1.15654	-0.05625	1.20805	-0.03838
1.15552	-0.00127	1.20705	-0.0008736	1.15552	-0.05555	1.20705	-0.03836
1.1545	-0.00125	1.20605	-0.0008779	1.1545	-0.05497	1.20605	-0.03855
1.15349	-0.00125	1.20506	-0.0008854	1.15349	-0.05467	1.20506	-0.03888
1.15248	-0.00123	1.20407	-0.000889	1.15248	-0.05401	1.20407	-0.03904
1.15147	-0.00122	1.20307	-0.00089	1.15147	-0.05375	1.20307	-0.03908
1.15046	-0.00122	1.20208	-0.000897	1.15046	-0.05339	1.20208	-0.03939
1.14945	-0.00121	1.20109	-0.0009047	1.14945	-0.05296	1.20109	-0.03973
1.14844	-0.0012	1.20009	-0.0009083	1.14844	-0.05256	1.20009	-0.03988
1.14743	-0.00119	1.1991	-0.0009168	1.14743	-0.05234	1.1991	-0.04026
1.14641	-0.00118	1.19811	-0.0009214	1.14641	-0.05159	1.19811	-0.04046
1.1454	-0.00116	1.19711	-0.0009253	1.1454	-0.05111	1.19711	-0.04063
1.1444	-0.00117	1.19612	-0.0009328	1.1444	-0.05129	1.19612	-0.04096
1.14339	-0.00116	1.19514	-0.0009473	1.14339	-0.05085	1.19514	-0.0416
1.14238	-0.00115	1.19414	-0.0009472	1.14238	-0.05045	1.19414	-0.04159
1.14138	-0.00115	1.19315	-0.0009545	1.14138	-0.05036	1.19315	-0.04191
1.14037	-0.00114	1.19216	-0.0009705	1.14037	-0.0501	1.19216	-0.04261
1.13936	-0.00113	1.19117	-0.0009772	1.13936	-0.04979	1.19117	-0.04291
1.13836	-0.00113	1.19018	-0.0009871	1.13836	-0.04962	1.19018	-0.04334
1.13735	-0.00113	1.1892	-0.001	1.13735	-0.04953	1.1892	-0.04409
1.13634	-0.00112	1.18821	-0.00101	1.13634	-0.04909	1.18821	-0.04444
1.13534	-0.00111	1.18723	-0.00102	1.13534	-0.04892	1.18723	-0.04492
1.13434	-0.00112	1.18625	-0.00104	1.13434	-0.04896	1.18625	-0.04562
1.13333	-0.00111	1.18526	-0.00105	1.13333	-0.04883	1.18526	-0.04624
1.13233	-0.00111	1.18428	-0.00107	1.13233	-0.0487	1.18428	-0.04676
1.13133	-0.00111	1.1833	-0.00108	1.13133	-0.04861	1.1833	-0.04755
1.13032	-0.0011	1.18232	-0.0011	1.13032	-0.04817	1.18232	-0.04839
1.12931	-0.00109	1.18135	-0.00112	1.12931	-0.04804	1.18135	-0.04931
1.12831	-0.00109	1.18037	-0.00114	1.12831	-0.04804	1.18037	-0.04997
1.12731	-0.00109	1.17939	-0.00116	1.12731	-0.04777	1.17939	-0.05085
1.1263	-0.00109	1.17841	-0.00117	1.1263	-0.04769	1.17841	-0.05151
1.1253	-0.00108	1.17744	-0.0012	1.1253	-0.0476	1.17744	-0.05256
1.1243	-0.00108	1.17647	-0.00122	1.1243	-0.04747	1.17647	-0.0537
1.12329	-0.00108	1.17549	-0.00124	1.12329	-0.04725	1.17549	-0.05458
1.12229	-0.00107	1.17452	-0.00127	1.12229	-0.04712	1.17452	-0.05568
1.12129	-0.00108	1.17356	-0.0013	1.12129	-0.04725	1.17356	-0.05717
1.12028	-0.00107	1.1726	-0.00133	1.12028	-0.04676	1.1726	-0.0584
1.11928	-0.00106	1.17163	-0.00136	1.11928	-0.04668	1.17163	-0.05959
1.11828	-0.00107	1.17066	-0.00139	1.11828	-0.04698	1.17066	-0.06086
1.11728	-0.00107	1.1697	-0.00142	1.11728	-0.04685	1.1697	-0.06222
1.11628	-0.00106	1.16873	-0.00144	1.11628	-0.04668	1.16873	-0.06314
1.11528	-0.00107	1.16777	-0.00148	1.11528	-0.04685	1.16777	-0.0649
1.11428	-0.00106	1.16682	-0.00152	1.11428	-0.04672	1.16682	-0.06674
1.11327	-0.00106	1.16587	-0.00156	1.11327	-0.04663	1.16587	-0.06828
1.11228	-0.00106	1.16491	-0.00159	1.11228	-0.04672	1.16491	-0.06982
1.11128	-0.00106	1.16396	-0.00163	1.11128	-0.04668	1.16396	-0.0717
1.11027	-0.00106	1.16301	-0.00167	1.11027	-0.04654	1.16301	-0.07337
1.10927	-0.00106	1.16205	-0.00171	1.10927	-0.04663	1.16205	-0.07504
1.10827	-0.00106	1.16111	-0.00176	1.10827	-0.04654	1.16111	-0.07737
1.10725	-0.00104	1.16016	-0.0018	1.10725	-0.0458	1.16016	-0.07904
1.10626	-0.00105	1.15921	-0.00184	1.10626	-0.04624	1.15921	-0.08079
1.10527	-0.00106	1.15826	-0.00189	1.10527	-0.0465	1.15826	-0.08281
1.10427	-0.00106	1.15731	-0.00193	1.10427	-0.04641	1.15731	-0.08466
1.10327	-0.00106	1.15637	-0.00197	1.10327	-0.0465	1.15637	-0.08668
1.10228	-0.00107	1.15542	-0.00202	1.10228	-0.04676	1.15542	-0.0887
1.10128	-0.00106	1.15447	-0.00206	1.10128	-0.04672	1.15447	-0.09054
1.10028	-0.00106	1.15352	-0.0021	1.10028	-0.04668	1.15352	-0.09225
1.09928	-0.00107	1.15257	-0.00214	1.09928	-0.04698	1.15257	-0.09401
1.09828	-0.00107	1.15162	-0.00218	1.09828	-0.04681	1.15162	-0.09581
1.09728	-0.00107	1.15067	-0.00222	1.09728	-0.04676	1.15067	-0.09752
1.09629	-0.00107	1.14971	-0.00226	1.09629	-0.04703	1.14971	-0.09928
1.09528	-0.00107	1.14876	-0.0023	1.09528	-0.04681	1.14876	-0.10108
1.09427	-0.00106	1.1478	-0.00234	1.09427	-0.04663	1.1478	-0.10253
1.09328	-0.00107	1.14683	-0.00236	1.09328	-0.04694	1.14683	-0.10367
1.09229	-0.00108	1.14587	-0.00239	1.09229	-0.0472	1.14587	-0.10499
1.09129	-0.00108	1.14489	-0.00241	1.09129	-0.04725	1.14489	-0.10587
1.09029	-0.00108	1.14392	-0.00243	1.09029	-0.04729	1.14392	-0.1067
1.0893	-0.00108	1.14296	-0.00246	1.0893	-0.0476	1.14296	-0.10819
1.0883	-0.00108	1.14198	-0.00248	1.0883	-0.04747	1.14198	-0.10898
1.0873	-0.00108	1.141	-0.0025	1.0873	-0.04755	1.141	-0.10977
1.08631	-0.00109	1.14002	-0.00252	1.08631	-0.04786	1.14002	-0.11056
1.08531	-0.00109	1.13904	-0.00253	1.08531	-0.04777	1.13904	-0.11122
1.08431	-0.00109	1.13804	-0.00254	1.08431	-0.04777	1.13804	-0.11136
1.08332	-0.0011	1.13705	-0.00255	1.08332	-0.04813	1.13705	-0.11175
1.08232	-0.0011	1.13606	-0.00255	1.08232	-0.0483	1.13606	-0.11188
1.08132	-0.0011	1.13506	-0.00255	1.08132	-0.04848	1.13506	-0.11188
1.08033	-0.00111	1.13406	-0.00255	1.08033	-0.04865	1.13406	-0.11184
1.07933	-0.00111	1.13305	-0.00254	1.07933	-0.04861	1.13305	-0.11171
1.07833	-0.00111	1.13205	-0.00254	1.07833	-0.04852	1.13205	-0.11153
1.07733	-0.00111	1.13104	-0.00253	1.07733	-0.04878	1.13104	-0.11109
1.07634	-0.00112	1.13003	-0.00252	1.07634	-0.04896	1.13003	-0.1107
1.07534	-0.00112	1.129	-0.0025	1.07534	-0.04905	1.129	-0.10982
1.07434	-0.00112	1.12797	-0.00248	1.07434	-0.04918	1.12797	-0.10881
1.07335	-0.00112	1.12695	-0.00246	1.07335	-0.04935	1.12695	-0.10802
1.07235	-0.00113	1.12592	-0.00243	1.07235	-0.0494	1.12592	-0.10688
1.07135	-0.00113	1.12489	-0.00241	1.07135	-0.04957	1.12489	-0.10569
1.07036	-0.00113	1.12387	-0.00239	1.07036	-0.04979	1.12387	-0.10486
1.06935	-0.00113	1.12283	-0.00236	1.06935	-0.04957	1.12283	-0.10367
1.06836	-0.00113	1.1218	-0.00233	1.06836	-0.04971	1.1218	-0.10235
1.06738	-0.00115	1.12076	-0.0023	1.06738	-0.05032	1.12076	-0.10095
1.06638	-0.00115	1.11972	-0.00227	1.06638	-0.05032	1.11972	-0.09963
1.06538	-0.00115	1.11867	-0.00222	1.06538	-0.05041	1.11867	-0.09761
1.06439	-0.00116	1.11762	-0.00219	1.06439	-0.05085	1.11762	-0.09603
1.06339	-0.00116	1.11659	-0.00216	1.06339	-0.05094	1.11659	-0.0948
1.06239	-0.00116	1.11555	-0.00212	1.06239	-0.05094	1.11555	-0.09326
1.0614	-0.00117	1.11451	-0.00209	1.0614	-0.05137	1.11451	-0.0919
1.06041	-0.00117	1.11348	-0.00206	1.06041	-0.05155	1.11348	-0.09063
1.05941	-0.00118	1.11243	-0.00203	1.05941	-0.05177	1.11243	-0.08905
1.05842	-0.00118	1.11139	-0.00199	1.05842	-0.0519	1.11139	-0.08756
1.05743	-0.00119	1.11036	-0.00197	1.05743	-0.05221	1.11036	-0.08628
1.05644	-0.0012	1.10932	-0.00193	1.05644	-0.05256	1.10932	-0.08488
1.05544	-0.0012	1.10828	-0.0019	1.05544	-0.05278	1.10828	-0.08347
1.05445	-0.00121	1.10725	-0.00188	1.05445	-0.05313	1.10725	-0.08246
1.05345	-0.00121	1.10622	-0.00185	1.05345	-0.05309	1.10622	-0.08132
1.05246	-0.00122	1.10517	-0.00181	1.05246	-0.05344	1.10517	-0.07939
1.05147	-0.00123	1.10415	-0.00179	1.05147	-0.05379	1.10415	-0.07877
1.05047	-0.00123	1.10313	-0.00178	1.05047	-0.05388	1.10313	-0.07803
1.04948	-0.00123	1.1021	-0.00175	1.04948	-0.05405	1.1021	-0.07689
1.04849	-0.00124	1.10107	-0.00173	1.04849	-0.05454	1.10107	-0.07588
1.0475	-0.00125	1.10005	-0.00171	1.0475	-0.05489	1.10005	-0.07517
1.04651	-0.00126	1.09903	-0.00169	1.04651	-0.05511	1.09903	-0.07425
1.04552	-0.00127	1.09801	-0.00168	1.04552	-0.05555	1.09801	-0.07355
1.04453	-0.00127	1.097	-0.00166	1.04453	-0.05581	1.097	-0.07302
1.04352	-0.00127	1.09597	-0.00165	1.04352	-0.05568	1.09597	-0.07223
1.04253	-0.00128	1.09496	-0.00163	1.04253	-0.05616	1.09496	-0.0717
1.04155	-0.00129	1.09395	-0.00163	1.04155	-0.05669	1.09395	-0.07135
1.04056	-0.0013	1.09293	-0.00161	1.04056	-0.05691	1.09293	-0.07074
1.03956	-0.0013	1.09191	-0.00159	1.03956	-0.05726	1.09191	-0.06986
1.03859	-0.00132	1.09091	-0.00159	1.03859	-0.058	1.09091	-0.06986
1.03759	-0.00132	1.0899	-0.00158	1.03759	-0.05805	1.0899	-0.06955
1.0366	-0.00133	1.08889	-0.00157	1.0366	-0.05844	1.08889	-0.06907
1.03561	-0.00134	1.08789	-0.00157	1.03561	-0.05893	1.08789	-0.06903
1.03462	-0.00135	1.08688	-0.00157	1.03462	-0.05919	1.08688	-0.06894
1.03363	-0.00136	1.08588	-0.00157	1.03363	-0.05954	1.08588	-0.06872
1.03264	-0.00137	1.08487	-0.00156	1.03264	-0.05998	1.08487	-0.0685
1.03165	-0.00137	1.08388	-0.00156	1.03165	-0.06033	1.08388	-0.06863
1.03067	-0.00139	1.08287	-0.00156	1.03067	-0.06103	1.08287	-0.06837
1.02968	-0.0014	1.08187	-0.00156	1.02968	-0.0613	1.08187	-0.06828
1.02868	-0.0014	1.08087	-0.00156	1.02868	-0.06161	1.08087	-0.06854
1.02769	-0.00141	1.07988	-0.00157	1.02769	-0.06187	1.07988	-0.06872
1.02671	-0.00142	1.07888	-0.00157	1.02671	-0.0624	1.07888	-0.06889
1.02572	-0.00143	1.07789	-0.00157	1.02572	-0.06288	1.07789	-0.06898
1.02472	-0.00144	1.07689	-0.00157	1.02472	-0.06301	1.07689	-0.06898
1.02374	-0.00145	1.07589	-0.00157	1.02374	-0.06349	1.07589	-0.06907
1.02276	-0.00146	1.0749	-0.00158	1.02276	-0.06428	1.0749	-0.06942
1.02177	-0.00147	1.0739	-0.00159	1.02177	-0.06468	1.0739	-0.06968
1.02078	-0.00149	1.07291	-0.00159	1.02078	-0.06525	1.07291	-0.06977
		1.07191	-0.0016	--	--	1.07191	-0.07004
		1.07092	-0.0016	--	--	1.07092	-0.07043
		1.06993	-0.00161	--	--	1.06993	-0.07078
		1.06894	-0.00162	--	--	1.06894	-0.07091
		1.06796	-0.00163	--	--	1.06796	-0.07166
		1.06696	-0.00163	--	--	1.06696	-0.07175
		1.06597	-0.00164	--	--	1.06597	-0.07192
		1.06499	-0.00166	--	--	1.06499	-0.07285
		1.064	-0.00167	--	--	1.064	-0.07324
		1.06301	-0.00168	--	--	1.06301	-0.07372
		1.06203	-0.00169	--	--	1.06203	-0.07438
		1.06105	-0.00171	--	--	1.06105	-0.07509
		1.06007	-0.00173	--	--	1.06007	-0.07579
		1.05909	-0.00174	--	--	1.05909	-0.07649
		1.05811	-0.00176	--	--	1.05811	-0.07724
		1.05713	-0.00178	--	--	1.05713	-0.07798
		1.05615	-0.00179	--	--	1.05615	-0.07869
		1.05517	-0.00181	--	--	1.05517	-0.07948
		1.05419	-0.00183	--	--	1.05419	-0.08031
		1.05322	-0.00185	--	--	1.05322	-0.08106
		1.05224	-0.00187	--	--	1.05224	-0.08211
		1.05126	-0.00189	--	--	1.05126	-0.08281
		1.05028	-0.0019	--	--	1.05028	-0.08352
		1.04931	-0.00193	--	--	1.04931	-0.08461
		1.04833	-0.00194	--	--	1.04833	-0.08536
		1.04736	-0.00197	--	--	1.04736	-0.08633
		1.04639	-0.00199	--	--	1.04639	-0.08756
		1.04542	-0.00202	--	--	1.04542	-0.08848
		1.04444	-0.00204	--	--	1.04444	-0.08944
		1.04347	-0.00206	--	--	1.04347	-0.09054
		1.04251	-0.00209	--	--	1.04251	-0.09182
		1.04153	-0.00211	--	--	1.04153	-0.09247
		1.04056	-0.00213	--	--	1.04056	-0.0937
		1.0396	-0.00217	--	--	1.0396	-0.09524
		1.03864	-0.0022	--	--	1.03864	-0.09647
		1.03767	-0.00223	--	--	1.03767	-0.09783
		1.03672	-0.00227	--	--	1.03672	-0.09963
		1.03575	-0.00229	--	--	1.03575	-0.10068
		1.03479	-0.00233	--	--	1.03479	-0.10213
		1.03384	-0.00236	--	--	1.03384	-0.1038
		1.03287	-0.00239	--	--	1.03287	-0.10499
		1.03191	-0.00242	--	--	1.03191	-0.10635
		1.03095	-0.00246	--	--	1.03095	-0.10811
		1.03001	-0.00251	--	--	1.03001	-0.10999
		1.02906	-0.00255	--	--	1.02906	-0.11193
		1.0281	-0.00259	--	--	1.0281	-0.11351
		1.02715	-0.00263	--	--	1.02715	-0.11531
		1.02619	-0.00266	--	--	1.02619	-0.11689
		1.02525	-0.00271	--	--	1.02525	-0.11895
		1.02431	-0.00276	--	--	1.02431	-0.12128
		1.02336	-0.0028	--	--	1.02336	-0.12286
		1.02241	-0.00284	--	--	1.02241	-0.12488
		1.02148	-0.0029	--	--	1.02148	-0.12716
		1.02053	-0.00294	--	--	1.02053	-0.12905

## Sheet: Fig2.c
				Mean	Standard Deviation
1	1.455	1.458	1.457	1.45667	0.00153
2	1.458	1.457	1.453	1.456	0.00265
3	1.449	1.449	1.448	1.44867	0.00057735
4	1.447	1.44	1.443	1.44333	0.00351
5	1.44	1.439	1.44	1.43967	0.00057735
6	1.474	1.472	1.46	1.46867	0.00757

## Sheet: Fig2.c inset
	1 M		2 M		3 M		6 M
	Mean	Standard Deviation	Mean	Standard Deviation	Mean	Standard Deviation	Mean	Standard Deviation
0	1.45667	0.00153	1.45533	0.00666	1.44467	0.00416	1.441	0.00361
1	1.456	0.00265	1.44633	0.00404	1.442	0.00436	1.437	0.002
2	1.44867	0.00057735	1.44033	0.00351	1.43267	0.00651	1.42067	0.00115
3	1.44333	0.00351	1.436	0.001	1.427	0.00624	1.41667	0.00321
4	1.43967	0.00057735	1.42533	0.00153	1.421	0.006	1.411	0.00361
5	1.46867	0.00757	1.46133	0.00115	1.44367	0.0085	--	--

## Sheet: Fig2.d
	NaOH		add NaCl	TOF	NaOH	TOF	add NaCl
1	0.04302	25205	0.05612	1	0.00189	25205	0.00246
2	0.04343	25206	0.06917	2	0.00191	25206	0.00304
3	0.04369	25207	0.07983	3	0.00192	25207	0.00351
4	0.04387	25208	0.08288	4	0.00193	25208	0.00364
5	0.04402	25209	0.08241	5	0.00193	25209	0.00362
6	0.04414	25210	0.08225	6	0.00194	25210	0.00361
7	0.04424	25211	0.08217	7	0.00194	25211	0.00361
8	0.04433	25212	0.08211	8	0.00195	25212	0.00361
9	0.04441	25213	0.08211	9	0.00195	25213	0.00361
10	0.04448	25214	0.08211	10	0.00195	25214	0.00361
11	0.04455	25215	0.08212	11	0.00196	25215	0.00361
12	0.04462	25216	0.08216	12	0.00196	25216	0.00361
13	0.04466	25217	0.08224	13	0.00196	25217	0.00361
14	0.0447	25218	0.08231	14	0.00196	25218	0.00361
15	0.04474	25219	0.08235	15	0.00196	25219	0.00362
16	0.04478	25220	0.08243	16	0.00197	25220	0.00362
17	0.04482	25221	0.08252	17	0.00197	25221	0.00362
18	0.04485	25222	0.08261	18	0.00197	25222	0.00363
19	0.04489	25223	0.08266	19	0.00197	25223	0.00363
20	0.04492	25224	0.08271	20	0.00197	25224	0.00363
21	0.04495	25225	0.08277	21	0.00197	25225	0.00363
22	0.04497	25226	0.08281	22	0.00197	25226	0.00364
23	0.04499	25227	0.08286	23	0.00198	25227	0.00364
24	0.04502	25228	0.0829	24	0.00198	25228	0.00364
25	0.04505	25229	0.08295	25	0.00198	25229	0.00364
26	0.04507	25230	0.08298	26	0.00198	25230	0.00364
27	0.0451	25231	0.08302	27	0.00198	25231	0.00365
28	0.04511	25232	0.08308	28	0.00198	25232	0.00365
29	0.04513	25233	0.0831	29	0.00198	25233	0.00365
30	0.04515	25234	0.08314	30	0.00198	25234	0.00365
31	0.04517	25235	0.08315	31	0.00198	25235	0.00365
32	0.04518	25236	0.08319	32	0.00198	25236	0.00365
33	0.04519	25237	0.08322	33	0.00198	25237	0.00365
34	0.0452	25238	0.08328	34	0.00198	25238	0.00366
35	0.04522	25239	0.0833	35	0.00199	25239	0.00366
36	0.04523	25240	0.08332	36	0.00199	25240	0.00366
37	0.04525	25241	0.08335	37	0.00199	25241	0.00366
38	0.04526	25242	0.08336	38	0.00199	25242	0.00366
39	0.04527	25243	0.08339	39	0.00199	25243	0.00366
40	0.04529	25244	0.0834	40	0.00199	25244	0.00366
41	0.0453	25245	0.08345	41	0.00199	25245	0.00366
42	0.04532	25246	0.08345	42	0.00199	25246	0.00366
43	0.04533	25247	0.08345	43	0.00199	25247	0.00366
44	0.04535	25248	0.08349	44	0.00199	25248	0.00367
45	0.04536	25249	0.08353	45	0.00199	25249	0.00367
46	0.04537	25250	0.08355	46	0.00199	25250	0.00367
47	0.04538	25251	0.08354	47	0.00199	25251	0.00367
48	0.04539	25252	0.08351	48	0.00199	25252	0.00367
49	0.0454	25253	0.08349	49	0.00199	25253	0.00367
50	0.0454	25254	0.08351	50	0.00199	25254	0.00367
51	0.04541	25255	0.08354	51	0.00199	25255	0.00367
52	0.04542	25256	0.08355	52	0.00199	25256	0.00367
53	0.04543	25257	0.08356	53	0.00199	25257	0.00367
54	0.04544	25258	0.08364	54	0.002	25258	0.00367
55	0.04545	25259	0.08369	55	0.002	25259	0.00367
56	0.04546	25260	0.08364	56	0.002	25260	0.00367
57	0.04547	25261	0.0837	57	0.002	25261	0.00368
58	0.04548	25262	0.08371	58	0.002	25262	0.00368
59	0.04549	25263	0.08368	59	0.002	25263	0.00367
60	0.04551	25264	0.08368	60	0.002	25264	0.00367
61	0.04552	25265	0.0837	61	0.002	25265	0.00368
62	0.04554	25266	0.08372	62	0.002	25266	0.00368
63	0.04556	25267	0.08379	63	0.002	25267	0.00368
64	0.04557	25268	0.08376	64	0.002	25268	0.00368
65	0.04558	25269	0.08377	65	0.002	25269	0.00368
66	0.04559	25270	0.08382	66	0.002	25270	0.00368
67	0.0456	25271	0.08382	67	0.002	25271	0.00368
68	0.0456	25272	0.08382	68	0.002	25272	0.00368
69	0.04561	25273	0.08383	69	0.002	25273	0.00368
70	0.04562	25274	0.08384	70	0.002	25274	0.00368
71	0.04562	25275	0.08386	71	0.002	25275	0.00368
72	0.04563	25276	0.08386	72	0.002	25276	0.00368
73	0.04564	25277	0.08388	73	0.002	25277	0.00368
74	0.04565	25278	0.08389	74	0.002	25278	0.00368
75	0.04566	25279	0.08391	75	0.002	25279	0.00368
76	0.04567	25280	0.08394	76	0.00201	25280	0.00369
77	0.04567	25281	0.08395	77	0.00201	25281	0.00369
78	0.04568	25282	0.08396	78	0.00201	25282	0.00369
79	0.04569	25283	0.08397	79	0.00201	25283	0.00369
80	0.04569	25284	0.08399	80	0.00201	25284	0.00369
81	0.04569	25285	0.08399	81	0.00201	25285	0.00369
82	0.0457	25286	0.08401	82	0.00201	25286	0.00369
83	0.04571	25287	0.08402	83	0.00201	25287	0.00369
84	0.04572	25288	0.08403	84	0.00201	25288	0.00369
85	0.04572	25289	0.08403	85	0.00201	25289	0.00369
86	0.04573	25290	0.08405	86	0.00201	25290	0.00369
87	0.04574	25291	0.08407	87	0.00201	25291	0.00369
88	0.04578	25292	0.08408	88	0.00201	25292	0.00369
89	0.04579	25293	0.08408	89	0.00201	25293	0.00369
90	0.04579	25294	0.08411	90	0.00201	25294	0.00369
91	0.0458	25295	0.08412	91	0.00201	25295	0.00369
92	0.0458	25296	0.08412	92	0.00201	25296	0.00369
93	0.04581	25297	0.08413	93	0.00201	25297	0.00369
94	0.04581	25298	0.08414	94	0.00201	25298	0.00369
95	0.04582	25299	0.08415	95	0.00201	25299	0.0037
96	0.04582	25300	0.08416	96	0.00201	25300	0.0037
97	0.04583	25301	0.08417	97	0.00201	25301	0.0037
98	0.04583	25302	0.08418	98	0.00201	25302	0.0037
99	0.04584	25303	0.08415	99	0.00201	25303	0.0037
100	0.04584	25304	0.08411	100	0.00201	25304	0.00369
101	0.04585	25305	0.08414	101	0.00201	25305	0.00369
102	0.04585	25306	0.08413	102	0.00201	25306	0.00369
103	0.04586	25307	0.08416	103	0.00201	25307	0.0037
104	0.04587	25308	0.08417	104	0.00201	25308	0.0037
105	0.04587	25309	0.08418	105	0.00201	25309	0.0037
106	0.04587	25310	0.08418	106	0.00201	25310	0.0037
107	0.04588	25311	0.08419	107	0.00201	25311	0.0037
108	0.04589	25312	0.0842	108	0.00202	25312	0.0037
109	0.0459	25313	0.08424	109	0.00202	25313	0.0037
110	0.0459	25314	0.08422	110	0.00202	25314	0.0037
111	0.04592	25315	0.08423	111	0.00202	25315	0.0037
112	0.04593	25316	0.08426	112	0.00202	25316	0.0037
113	0.04594	25317	0.08426	113	0.00202	25317	0.0037
114	0.04594	25318	0.08426	114	0.00202	25318	0.0037
115	0.04594	25319	0.08427	115	0.00202	25319	0.0037
116	0.04595	25320	0.08425	116	0.00202	25320	0.0037
117	0.04595	25321	0.08426	117	0.00202	25321	0.0037
118	0.04591	25322	0.08429	118	0.00202	25322	0.0037
119	0.04587	25323	0.08427	119	0.00201	25323	0.0037
120	0.04588	25324	0.0843	120	0.00201	25324	0.0037
121	0.04587	25325	0.08433	121	0.00201	25325	0.0037
122	0.04588	25326	0.08431	122	0.00201	25326	0.0037
123	0.04588	25327	0.08433	123	0.00201	25327	0.0037
124	0.04589	25328	0.08433	124	0.00202	25328	0.0037
125	0.04589	25329	0.08434	125	0.00202	25329	0.0037
126	0.04589	25330	0.08435	126	0.00202	25330	0.0037
127	0.04589	25331	0.08435	127	0.00202	25331	0.0037
128	0.0459	25332	0.08437	128	0.00202	25332	0.0037
129	0.0459	25333	0.08437	129	0.00202	25333	0.0037
130	0.04591	25334	0.08439	130	0.00202	25334	0.00371
131	0.04591	25335	0.08439	131	0.00202	25335	0.00371
132	0.04591	25336	0.08438	132	0.00202	25336	0.00371
133	0.04592	25337	0.08438	133	0.00202	25337	0.00371
134	0.04592	25338	0.08437	134	0.00202	25338	0.0037
135	0.04595	25339	0.08439	135	0.00202	25339	0.00371
136	0.04595	25340	0.08439	136	0.00202	25340	0.00371
137	0.04595	25341	0.08439	137	0.00202	25341	0.00371
138	0.04595	25342	0.0844	138	0.00202	25342	0.00371
139	0.04596	25343	0.08442	139	0.00202	25343	0.00371
140	0.04596	25344	0.08442	140	0.00202	25344	0.00371
141	0.04596	25345	0.08444	141	0.00202	25345	0.00371
142	0.04597	25346	0.08443	142	0.00202	25346	0.00371
143	0.04597	25347	0.08443	143	0.00202	25347	0.00371
144	0.04598	25348	0.08445	144	0.00202	25348	0.00371
145	0.04598	25349	0.08446	145	0.00202	25349	0.00371
146	0.04598	25350	0.08446	146	0.00202	25350	0.00371
147	0.04599	25351	0.08449	147	0.00202	25351	0.00371
148	0.04599	25352	0.08449	148	0.00202	25352	0.00371
149	0.04599	25353	0.08449	149	0.00202	25353	0.00371
150	0.046	25354	0.0845	150	0.00202	25354	0.00371
151	0.046	25355	0.0845	151	0.00202	25355	0.00371
152	0.046	25356	0.08452	152	0.00202	25356	0.00371
153	0.04601	25357	0.08451	153	0.00202	25357	0.00371
154	0.04601	25358	0.08453	154	0.00202	25358	0.00371
155	0.04601	25359	0.08454	155	0.00202	25359	0.00371
156	0.04601	25360	0.08454	156	0.00202	25360	0.00371
157	0.04602	25361	0.08455	157	0.00202	25361	0.00371
158	0.04604	25362	0.08456	158	0.00202	25362	0.00371
159	0.04605	25363	0.08457	159	0.00202	25363	0.00371
160	0.04605	25364	0.08458	160	0.00202	25364	0.00371
161	0.04606	25365	0.08458	161	0.00202	25365	0.00371
162	0.04606	25366	0.08458	162	0.00202	25366	0.00371
163	0.04606	25367	0.08458	163	0.00202	25367	0.00371
164	0.04605	25368	0.08458	164	0.00202	25368	0.00371
165	0.04606	25369	0.0846	165	0.00202	25369	0.00371
166	0.04606	25370	0.08461	166	0.00202	25370	0.00372
167	0.04606	25371	0.08461	167	0.00202	25371	0.00372
168	0.04606	25372	0.08461	168	0.00202	25372	0.00372
169	0.04606	25373	0.08462	169	0.00202	25373	0.00372
170	0.04606	25374	0.08463	170	0.00202	25374	0.00372
171	0.04606	25375	0.08463	171	0.00202	25375	0.00372
172	0.04606	25376	0.08465	172	0.00202	25376	0.00372
173	0.04607	25377	0.08465	173	0.00202	25377	0.00372
174	0.04608	25378	0.08465	174	0.00202	25378	0.00372
175	0.0461	25379	0.08465	175	0.00202	25379	0.00372
176	0.0461	25380	0.08467	176	0.00202	25380	0.00372
177	0.0461	25381	0.08468	177	0.00202	25381	0.00372
178	0.0461	25382	0.08468	178	0.00202	25382	0.00372
179	0.04611	25383	0.0847	179	0.00202	25383	0.00372
180	0.04611	25384	0.0847	180	0.00202	25384	0.00372
181	0.04611	25385	0.0847	181	0.00202	25385	0.00372
182	0.04611	25386	0.08472	182	0.00202	25386	0.00372
183	0.04612	25387	0.08471	183	0.00203	25387	0.00372
184	0.04612	25388	0.08464	184	0.00203	25388	0.00372
185	0.04612	25389	0.08467	185	0.00203	25389	0.00372
186	0.04612	25390	0.08462	186	0.00203	25390	0.00372
187	0.04612	25391	0.08465	187	0.00203	25391	0.00372
188	0.04612	25392	0.08463	188	0.00203	25392	0.00372
189	0.04613	25393	0.08467	189	0.00203	25393	0.00372
190	0.04614	25394	0.08465	190	0.00203	25394	0.00372
191	0.04615	25395	0.08471	191	0.00203	25395	0.00372
192	0.04615	25396	0.08478	192	0.00203	25396	0.00372
193	0.04615	25397	0.08471	193	0.00203	25397	0.00372
194	0.04615	25398	0.08468	194	0.00203	25398	0.00372
195	0.04616	25399	0.08468	195	0.00203	25399	0.00372
196	0.04616	25400	0.08468	196	0.00203	25400	0.00372
197	0.04616	25401	0.0847	197	0.00203	25401	0.00372
198	0.04616	25402	0.08471	198	0.00203	25402	0.00372
199	0.04617	25403	0.08472	199	0.00203	25403	0.00372
200	0.04617	25404	0.08472	200	0.00203	25404	0.00372
201	0.04617	25405	0.08474	201	0.00203	25405	0.00372
202	0.04616	25406	0.08473	202	0.00203	25406	0.00372
203	0.04616	25407	0.08475	203	0.00203	25407	0.00372
204	0.04617	25408	0.08475	204	0.00203	25408	0.00372
205	0.04617	25409	0.08475	205	0.00203	25409	0.00372
206	0.04617	25410	0.08476	206	0.00203	25410	0.00372
207	0.04617	25411	0.08476	207	0.00203	25411	0.00372
208	0.04616	25412	0.08479	208	0.00203	25412	0.00372
209	0.04616	25413	0.08478	209	0.00203	25413	0.00372
210	0.04617	25414	0.08481	210	0.00203	25414	0.00372
211	0.04617	25415	0.08478	211	0.00203	25415	0.00372
212	0.04617	25416	0.08479	212	0.00203	25416	0.00372
213	0.04617	25417	0.08479	213	0.00203	25417	0.00372
214	0.04617	25418	0.08481	214	0.00203	25418	0.00372
215	0.04618	25419	0.08481	215	0.00203	25419	0.00372
216	0.04618	25420	0.08481	216	0.00203	25420	0.00372
217	0.04618	25421	0.08482	217	0.00203	25421	0.00372
218	0.04618	25422	0.08483	218	0.00203	25422	0.00372
219	0.04618	25423	0.08482	219	0.00203	25423	0.00372
220	0.04621	25424	0.08486	220	0.00203	25424	0.00373
221	0.04622	25425	0.08485	221	0.00203	25425	0.00373
222	0.04622	25426	0.08484	222	0.00203	25426	0.00373
223	0.04622	25427	0.08485	223	0.00203	25427	0.00373
224	0.04623	25428	0.08486	224	0.00203	25428	0.00373
225	0.04623	25429	0.08486	225	0.00203	25429	0.00373
226	0.04623	25430	0.08485	226	0.00203	25430	0.00373
227	0.04623	25431	0.08486	227	0.00203	25431	0.00373
228	0.04623	25432	0.08487	228	0.00203	25432	0.00373
229	0.04624	25433	0.08489	229	0.00203	25433	0.00373
230	0.04624	25434	0.08486	230	0.00203	25434	0.00373
231	0.04624	25435	0.08479	231	0.00203	25435	0.00372
232	0.04624	25436	0.0848	232	0.00203	25436	0.00372
233	0.04625	25437	0.08481	233	0.00203	25437	0.00372
234	0.04625	25438	0.08482	234	0.00203	25438	0.00372
235	0.04625	25439	0.08483	235	0.00203	25439	0.00372
236	0.04625	25440	0.08483	236	0.00203	25440	0.00372
237	0.04625	25441	0.08484	237	0.00203	25441	0.00373
238	0.04626	25442	0.08485	238	0.00203	25442	0.00373
239	0.04626	25443	0.08486	239	0.00203	25443	0.00373
240	0.04626	25444	0.08486	240	0.00203	25444	0.00373
241	0.04626	25445	0.08486	241	0.00203	25445	0.00373
242	0.04626	25446	0.08487	242	0.00203	25446	0.00373
243	0.04626	25447	0.08487	243	0.00203	25447	0.00373
244	0.04626	25448	0.08488	244	0.00203	25448	0.00373
245	0.04626	25449	0.08489	245	0.00203	25449	0.00373
246	0.04626	25450	0.08489	246	0.00203	25450	0.00373
247	0.04627	25451	0.0849	247	0.00203	25451	0.00373
248	0.04627	25452	0.0849	248	0.00203	25452	0.00373
249	0.04627	25453	0.08491	249	0.00203	25453	0.00373
250	0.04627	25454	0.08491	250	0.00203	25454	0.00373
251	0.04627	25455	0.08491	251	0.00203	25455	0.00373
252	0.04628	25456	0.08491	252	0.00203	25456	0.00373
253	0.04628	25457	0.08491	253	0.00203	25457	0.00373
254	0.04628	25458	0.08493	254	0.00203	25458	0.00373
255	0.04628	25459	0.08494	255	0.00203	25459	0.00373
256	0.04628	25460	0.08495	256	0.00203	25460	0.00373
257	0.04629	25461	0.08495	257	0.00203	25461	0.00373
258	0.04628	25462	0.08494	258	0.00203	25462	0.00373
259	0.04629	25463	0.08494	259	0.00203	25463	0.00373
260	0.04629	25464	0.08494	260	0.00203	25464	0.00373
261	0.0463	25465	0.08495	261	0.00203	25465	0.00373
262	0.0463	25466	0.08497	262	0.00203	25466	0.00373
263	0.0463	25467	0.08498	263	0.00203	25467	0.00373
264	0.0463	25468	0.08497	264	0.00203	25468	0.00373
265	0.0463	25469	0.08498	265	0.00203	25469	0.00373
266	0.0463	25470	0.08498	266	0.00203	25470	0.00373
267	0.04631	25471	0.08499	267	0.00203	25471	0.00373
268	0.04631	25472	0.08499	268	0.00203	25472	0.00373
269	0.04631	25473	0.085	269	0.00203	25473	0.00373
270	0.04631	25474	0.08499	270	0.00203	25474	0.00373
271	0.04631	25475	0.085	271	0.00203	25475	0.00373
272	0.04631	25476	0.08501	272	0.00203	25476	0.00373
273	0.04631	25477	0.08503	273	0.00203	25477	0.00373
274	0.04631	25478	0.085	274	0.00203	25478	0.00373
275	0.04631	25479	0.08503	275	0.00203	25479	0.00373
276	0.04636	25480	0.08502	276	0.00204	25480	0.00373
277	0.04636	25481	0.08502	277	0.00204	25481	0.00373
278	0.04637	25482	0.08503	278	0.00204	25482	0.00373
279	0.04637	25483	0.08504	279	0.00204	25483	0.00373
280	0.04637	25484	0.08506	280	0.00204	25484	0.00373
281	0.04637	25485	0.08504	281	0.00204	25485	0.00373
282	0.04637	25486	0.08505	282	0.00204	25486	0.00373
283	0.04636	25487	0.08496	283	0.00204	25487	0.00373
284	0.04636	25488	0.08497	284	0.00204	25488	0.00373
285	0.04637	25489	0.08497	285	0.00204	25489	0.00373
286	0.04637	25490	0.08497	286	0.00204	25490	0.00373
287	0.04637	25491	0.08499	287	0.00204	25491	0.00373
288	0.04637	25492	0.085	288	0.00204	25492	0.00373
289	0.04638	25493	0.08502	289	0.00204	25493	0.00373
290	0.04638	25494	0.08501	290	0.00204	25494	0.00373
291	0.04638	25495	0.08502	291	0.00204	25495	0.00373
292	0.04638	25496	0.08502	292	0.00204	25496	0.00373
293	0.04638	25497	0.08502	293	0.00204	25497	0.00373
294	0.04638	25498	0.08503	294	0.00204	25498	0.00373
295	0.04638	25499	0.08504	295	0.00204	25499	0.00373
296	0.04639	25500	0.08505	296	0.00204	25500	0.00373
297	0.04639	25501	0.08504	297	0.00204	25501	0.00373
298	0.0464	25502	0.08506	298	0.00204	25502	0.00373
299	0.0464	25503	0.08505	299	0.00204	25503	0.00373
300	0.0464	25504	0.08507	300	0.00204	25504	0.00374
301	0.0464	25505	0.08506	301	0.00204	25505	0.00373
302	0.04641	25506	0.08508	302	0.00204	25506	0.00374
303	0.04641	25507	0.08508	303	0.00204	25507	0.00374
304	0.04637	25508	0.08508	304	0.00204	25508	0.00374
305	0.04633	25509	0.08509	305	0.00203	25509	0.00374
306	0.04634	25510	0.0851	306	0.00203	25510	0.00374
307	0.04634	25511	0.08509	307	0.00203	25511	0.00374
308	0.04634	25512	0.08509	308	0.00203	25512	0.00374
309	0.04634	25513	0.08511	309	0.00203	25513	0.00374
310	0.04634	25514	0.0851	310	0.00203	25514	0.00374
311	0.04634	25515	0.08513	311	0.00203	25515	0.00374
312	0.04635	25516	0.08512	312	0.00204	25516	0.00374
313	0.04635	25517	0.08513	313	0.00204	25517	0.00374
314	0.04635	25518	0.08513	314	0.00204	25518	0.00374
315	0.04638	25519	0.08514	315	0.00204	25519	0.00374
316	0.04638	25520	0.08514	316	0.00204	25520	0.00374
317	0.04638	25521	0.08514	317	0.00204	25521	0.00374
318	0.04638	25522	0.08514	318	0.00204	25522	0.00374
319	0.04638	25523	0.08516	319	0.00204	25523	0.00374
320	0.04638	25524	0.08515	320	0.00204	25524	0.00374
321	0.04638	25525	0.08515	321	0.00204	25525	0.00374
322	0.04638	25526	0.08516	322	0.00204	25526	0.00374
323	0.04638	25527	0.08518	323	0.00204	25527	0.00374
324	0.04638	25528	0.08519	324	0.00204	25528	0.00374
325	0.04639	25529	0.08516	325	0.00204	25529	0.00374
326	0.04639	25530	0.08517	326	0.00204	25530	0.00374
327	0.04639	25531	0.08518	327	0.00204	25531	0.00374
328	0.04639	25532	0.08519	328	0.00204	25532	0.00374
329	0.04639	25533	0.08519	329	0.00204	25533	0.00374
330	0.0464	25534	0.08519	330	0.00204	25534	0.00374
331	0.0464	25535	0.08519	331	0.00204	25535	0.00374
332	0.0464	25536	0.08519	332	0.00204	25536	0.00374
333	0.0464	25537	0.08519	333	0.00204	25537	0.00374
334	0.0464	25538	0.08513	334	0.00204	25538	0.00374
335	0.0464	25539	0.08511	335	0.00204	25539	0.00374
336	0.0464	25540	0.08514	336	0.00204	25540	0.00374
337	0.0464	25541	0.08511	337	0.00204	25541	0.00374
338	0.0464	25542	0.08513	338	0.00204	25542	0.00374
339	0.0464	25543	0.08514	339	0.00204	25543	0.00374
340	0.0464	25544	0.08515	340	0.00204	25544	0.00374
341	0.0464	25545	0.08514	341	0.00204	25545	0.00374
342	0.0464	25546	0.08515	342	0.00204	25546	0.00374
343	0.0464	25547	0.08515	343	0.00204	25547	0.00374
344	0.0464	25548	0.08514	344	0.00204	25548	0.00374
345	0.0464	25549	0.08515	345	0.00204	25549	0.00374
346	0.0464	25550	0.08516	346	0.00204	25550	0.00374
347	0.0464	25551	0.08516	347	0.00204	25551	0.00374
348	0.0464	25552	0.08517	348	0.00204	25552	0.00374
349	0.0464	25553	0.08519	349	0.00204	25553	0.00374
350	0.0464	25554	0.08519	350	0.00204	25554	0.00374
351	0.0464	25555	0.08518	351	0.00204	25555	0.00374
352	0.0464	25556	0.08518	352	0.00204	25556	0.00374
353	0.0464	25557	0.0852	353	0.00204	25557	0.00374
354	0.04641	25558	0.08521	354	0.00204	25558	0.00374
355	0.04642	25559	0.0852	355	0.00204	25559	0.00374
356	0.04643	25560	0.0852	356	0.00204	25560	0.00374
357	0.04642	25561	0.08521	357	0.00204	25561	0.00374
358	0.04644	25562	0.08529	358	0.00204	25562	0.00375
359	0.04644	25563	0.08523	359	0.00204	25563	0.00374
360	0.04645	25564	0.08524	360	0.00204	25564	0.00374
361	0.04645	25565	0.08524	361	0.00204	25565	0.00374
362	0.04645	25566	0.08526	362	0.00204	25566	0.00374
363	0.04645	25567	0.08523	363	0.00204	25567	0.00374
364	0.04645	25568	0.08523	364	0.00204	25568	0.00374
365	0.04645	25569	0.08525	365	0.00204	25569	0.00374
366	0.04645	25570	0.08523	366	0.00204	25570	0.00374
367	0.04645	25571	0.08525	367	0.00204	25571	0.00374
368	0.04645	25572	0.08525	368	0.00204	25572	0.00374
369	0.04645	25573	0.08525	369	0.00204	25573	0.00374
370	0.04645	25574	0.08526	370	0.00204	25574	0.00374
371	0.04646	25575	0.08527	371	0.00204	25575	0.00374
372	0.04646	25576	0.08526	372	0.00204	25576	0.00374
373	0.04645	25577	0.08527	373	0.00204	25577	0.00374
374	0.04646	25578	0.08528	374	0.00204	25578	0.00374
375	0.04646	25579	0.08528	375	0.00204	25579	0.00374
376	0.04646	25580	0.08528	376	0.00204	25580	0.00374
377	0.04646	25581	0.08528	377	0.00204	25581	0.00374
378	0.04646	25582	0.08528	378	0.00204	25582	0.00374
379	0.04646	25583	0.08529	379	0.00204	25583	0.00375
380	0.04646	25584	0.08528	380	0.00204	25584	0.00374
381	0.04647	25585	0.0853	381	0.00204	25585	0.00375
382	0.04647	25586	0.08531	382	0.00204	25586	0.00375
383	0.04646	25587	0.08531	383	0.00204	25587	0.00375
384	0.04646	25588	0.08532	384	0.00204	25588	0.00375
385	0.04646	25589	0.08532	385	0.00204	25589	0.00375
386	0.04646	25590	0.08531	386	0.00204	25590	0.00375
387	0.04647	25591	0.08531	387	0.00204	25591	0.00375
388	0.04647	25592	0.08532	388	0.00204	25592	0.00375
389	0.04647	25593	0.08533	389	0.00204	25593	0.00375
390	0.04647	25594	0.08533	390	0.00204	25594	0.00375
391	0.04647	25595	0.08533	391	0.00204	25595	0.00375
392	0.04648	25596	0.08527	392	0.00204	25596	0.00374
393	0.04649	25597	0.08524	393	0.00204	25597	0.00374
394	0.04649	25598	0.08526	394	0.00204	25598	0.00374
395	0.0465	25599	0.08526	395	0.00204	25599	0.00374
396	0.04651	25600	0.08527	396	0.00204	25600	0.00374
397	0.04651	25601	0.08527	397	0.00204	25601	0.00374
398	0.04651	25602	0.08527	398	0.00204	25602	0.00374
399	0.04651	25603	0.08529	399	0.00204	25603	0.00375
400	0.04651	25604	0.08529	400	0.00204	25604	0.00375
401	0.04651	25605	0.08529	401	0.00204	25605	0.00375
402	0.04651	25606	0.0853	402	0.00204	25606	0.00375
403	0.04653	25607	0.08531	403	0.00204	25607	0.00375
404	0.04653	25608	0.08531	404	0.00204	25608	0.00375
405	0.04654	25609	0.08531	405	0.00204	25609	0.00375
406	0.04654	25610	0.08532	406	0.00204	25610	0.00375
407	0.04654	25611	0.08532	407	0.00204	25611	0.00375
408	0.04654	25612	0.08534	408	0.00204	25612	0.00375
409	0.04654	25613	0.08534	409	0.00204	25613	0.00375
410	0.04655	25614	0.08534	410	0.00204	25614	0.00375
411	0.04655	25615	0.08534	411	0.00204	25615	0.00375
412	0.04655	25616	0.08533	412	0.00204	25616	0.00375
413	0.04655	25617	0.08533	413	0.00204	25617	0.00375
414	0.04655	25618	0.08534	414	0.00204	25618	0.00375
415	0.04655	25619	0.08535	415	0.00204	25619	0.00375
416	0.04654	25620	0.08535	416	0.00204	25620	0.00375
417	0.04655	25621	0.08534	417	0.00204	25621	0.00375
418	0.04655	25622	0.08535	418	0.00204	25622	0.00375
419	0.04655	25623	0.08537	419	0.00204	25623	0.00375
420	0.04655	25624	0.08536	420	0.00204	25624	0.00375
421	0.04655	25625	0.08537	421	0.00204	25625	0.00375
422	0.04655	25626	0.08537	422	0.00204	25626	0.00375
423	0.04655	25627	0.08538	423	0.00204	25627	0.00375
424	0.04656	25628	0.08537	424	0.00204	25628	0.00375
425	0.04656	25629	0.08537	425	0.00204	25629	0.00375
426	0.04656	25630	0.08538	426	0.00204	25630	0.00375
427	0.04656	25631	0.08538	427	0.00204	25631	0.00375
428	0.04658	25632	0.08539	428	0.00205	25632	0.00375
429	0.04657	25633	0.08539	429	0.00204	25633	0.00375
430	0.04657	25634	0.08539	430	0.00204	25634	0.00375
431	0.04657	25635	0.08539	431	0.00204	25635	0.00375
432	0.04657	25636	0.08539	432	0.00204	25636	0.00375
433	0.04657	25637	0.0854	433	0.00204	25637	0.00375
434	0.04657	25638	0.0854	434	0.00204	25638	0.00375
435	0.04657	25639	0.08541	435	0.00204	25639	0.00375
436	0.04657	25640	0.08541	436	0.00204	25640	0.00375
437	0.04656	25641	0.08542	437	0.00204	25641	0.00375
438	0.04656	25642	0.08541	438	0.00204	25642	0.00375
439	0.04656	25643	0.08541	439	0.00204	25643	0.00375
440	0.04656	25644	0.08543	440	0.00204	25644	0.00375
441	0.04656	25645	0.08549	441	0.00204	25645	0.00375
442	0.04656	25646	0.08548	442	0.00204	25646	0.00375
443	0.04656	25647	0.08544	443	0.00204	25647	0.00375
444	0.04656	25648	0.08546	444	0.00204	25648	0.00375
445	0.04656	25649	0.08546	445	0.00204	25649	0.00375
446	0.04656	25650	0.08545	446	0.00204	25650	0.00375
447	0.04656	25651	0.08546	447	0.00204	25651	0.00375
448	0.04656	25652	0.08546	448	0.00204	25652	0.00375
449	0.04656	25653	0.08544	449	0.00204	25653	0.00375
450	0.04656	25654	0.08537	450	0.00204	25654	0.00375
451	0.04657	25655	0.08538	451	0.00204	25655	0.00375
452	0.04657	25656	0.08539	452	0.00204	25656	0.00375
453	0.04656	25657	0.08544	453	0.00204	25657	0.00375
454	0.04657	25658	0.0854	454	0.00204	25658	0.00375
455	0.04657	25659	0.08539	455	0.00204	25659	0.00375
456	0.04657	25660	0.0854	456	0.00204	25660	0.00375
457	0.04657	25661	0.08539	457	0.00204	25661	0.00375
458	0.04658	25662	0.08541	458	0.00205	25662	0.00375
459	0.04659	25663	0.08541	459	0.00205	25663	0.00375
460	0.04659	25664	0.0854	460	0.00205	25664	0.00375
461	0.04659	25665	0.08542	461	0.00205	25665	0.00375
462	0.04659	25666	0.08542	462	0.00205	25666	0.00375
463	0.04659	25667	0.08543	463	0.00205	25667	0.00375
464	0.04659	25668	0.08543	464	0.00205	25668	0.00375
465	0.04659	25669	0.08543	465	0.00205	25669	0.00375
466	0.04659	25670	0.08543	466	0.00205	25670	0.00375
467	0.04659	25671	0.08549	467	0.00205	25671	0.00375
468	0.04659	25672	0.08544	468	0.00205	25672	0.00375
469	0.0466	25673	0.08542	469	0.00205	25673	0.00375
470	0.0466	25674	0.08543	470	0.00205	25674	0.00375
471	0.04662	25675	0.08542	471	0.00205	25675	0.00375
472	0.04663	25676	0.08543	472	0.00205	25676	0.00375
473	0.04663	25677	0.08543	473	0.00205	25677	0.00375
474	0.04663	25678	0.08543	474	0.00205	25678	0.00375
475	0.04663	25679	0.08544	475	0.00205	25679	0.00375
476	0.04663	25680	0.08543	476	0.00205	25680	0.00375
477	0.04663	25681	0.08543	477	0.00205	25681	0.00375
478	0.04664	25682	0.08543	478	0.00205	25682	0.00375
479	0.04664	25683	0.08543	479	0.00205	25683	0.00375
480	0.04664	25684	0.08544	480	0.00205	25684	0.00375
481	0.04665	25685	0.08546	481	0.00205	25685	0.00375
482	0.04665	25686	0.08546	482	0.00205	25686	0.00375
483	0.04665	25687	0.08545	483	0.00205	25687	0.00375
484	0.04665	25688	0.08546	484	0.00205	25688	0.00375
485	0.04665	25689	0.08547	485	0.00205	25689	0.00375
486	0.04665	25690	0.08547	486	0.00205	25690	0.00375
487	0.04665	25691	0.08551	487	0.00205	25691	0.00375
488	0.04665	25692	0.08549	488	0.00205	25692	0.00375
489	0.04665	25693	0.08549	489	0.00205	25693	0.00375
490	0.04665	25694	0.08549	490	0.00205	25694	0.00375
491	0.04665	25695	0.08549	491	0.00205	25695	0.00375
492	0.04665	25696	0.08549	492	0.00205	25696	0.00375
493	0.04665	25697	0.0855	493	0.00205	25697	0.00375
494	0.04665	25698	0.0855	494	0.00205	25698	0.00375
495	0.04665	25699	0.0855	495	0.00205	25699	0.00375
496	0.04665	25700	0.08556	496	0.00205	25700	0.00376
497	0.04665	25701	0.08552	497	0.00205	25701	0.00376
498	0.04664	25702	0.08552	498	0.00205	25702	0.00376
499	0.04665	25703	0.08551	499	0.00205	25703	0.00375
500	0.04663	25704	0.08552	500	0.00205	25704	0.00376
501	0.04657	25705	0.08552	501	0.00204	25705	0.00376
502	0.04657	25706	0.08553	502	0.00204	25706	0.00376
503	0.04656	25707	0.08552	503	0.00204	25707	0.00376
504	0.04656	25708	0.08554	504	0.00204	25708	0.00376
505	0.04657	25709	0.08554	505	0.00204	25709	0.00376
506	0.04657	25710	0.08554	506	0.00204	25710	0.00376
507	0.04658	25711	0.08554	507	0.00205	25711	0.00376
508	0.04658	25712	0.08554	508	0.00205	25712	0.00376
509	0.04659	25713	0.08554	509	0.00205	25713	0.00376
510	0.04659	25714	0.08555	510	0.00205	25714	0.00376
511	0.04658	25715	0.08555	511	0.00205	25715	0.00376
512	0.04658	25716	0.08555	512	0.00205	25716	0.00376
513	0.04658	25717	0.08555	513	0.00205	25717	0.00376
514	0.04659	25718	0.08557	514	0.00205	25718	0.00376
515	0.04658	25719	0.08556	515	0.00205	25719	0.00376
516	0.04658	25720	0.08557	516	0.00205	25720	0.00376
517	0.04658	25721	0.08557	517	0.00205	25721	0.00376
518	0.04658	25722	0.08559	518	0.00205	25722	0.00376
519	0.04658	25723	0.08558	519	0.00205	25723	0.00376
520	0.04658	25724	0.08557	520	0.00205	25724	0.00376
521	0.04658	25725	0.08558	521	0.00205	25725	0.00376
522	0.04658	25726	0.08558	522	0.00205	25726	0.00376
523	0.04662	25727	0.08559	523	0.00205	25727	0.00376
524	0.04661	25728	0.08559	524	0.00205	25728	0.00376
525	0.04661	25729	0.08559	525	0.00205	25729	0.00376
526	0.04661	25730	0.08553	526	0.00205	25730	0.00376
527	0.04661	25731	0.08551	527	0.00205	25731	0.00375
528	0.04661	25732	0.08551	528	0.00205	25732	0.00375
529	0.04661	25733	0.08551	529	0.00205	25733	0.00375
530	0.04661	25734	0.08552	530	0.00205	25734	0.00376
531	0.04661	25735	0.08553	531	0.00205	25735	0.00376
532	0.04661	25736	0.08553	532	0.00205	25736	0.00376
533	0.04661	25737	0.08554	533	0.00205	25737	0.00376
534	0.04661	25738	0.08554	534	0.00205	25738	0.00376
535	0.04661	25739	0.08555	535	0.00205	25739	0.00376
536	0.04661	25740	0.08555	536	0.00205	25740	0.00376
537	0.04661	25741	0.08555	537	0.00205	25741	0.00376
538	0.04661	25742	0.08556	538	0.00205	25742	0.00376
539	0.04661	25743	0.08555	539	0.00205	25743	0.00376
540	0.04661	25744	0.08556	540	0.00205	25744	0.00376
541	0.04661	25745	0.08558	541	0.00205	25745	0.00376
542	0.04661	25746	0.08557	542	0.00205	25746	0.00376
543	0.04662	25747	0.08557	543	0.00205	25747	0.00376
544	0.04662	25748	0.08556	544	0.00205	25748	0.00376
545	0.04662	25749	0.08557	545	0.00205	25749	0.00376
546	0.04663	25750	0.08559	546	0.00205	25750	0.00376
547	0.04662	25751	0.08555	547	0.00205	25751	0.00376
548	0.04662	25752	0.08557	548	0.00205	25752	0.00376
549	0.04663	25753	0.08556	549	0.00205	25753	0.00376
550	0.04663	25754	0.08554	550	0.00205	25754	0.00376
551	0.04663	25755	0.08556	551	0.00205	25755	0.00376
552	0.04664	25756	0.08555	552	0.00205	25756	0.00376
553	0.04664	25757	0.08556	553	0.00205	25757	0.00376
554	0.04664	25758	0.0856	554	0.00205	25758	0.00376
555	0.04664	25759	0.08557	555	0.00205	25759	0.00376
556	0.04664	25760	0.08557	556	0.00205	25760	0.00376
557	0.04664	25761	0.08557	557	0.00205	25761	0.00376
558	0.04664	25762	0.08557	558	0.00205	25762	0.00376
559	0.04664	25763	0.08558	559	0.00205	25763	0.00376
560	0.04665	25764	0.08558	560	0.00205	25764	0.00376
561	0.04666	25765	0.08559	561	0.00205	25765	0.00376
562	0.04666	25766	0.08561	562	0.00205	25766	0.00376
563	0.04665	25767	0.0856	563	0.00205	25767	0.00376
564	0.04666	25768	0.08562	564	0.00205	25768	0.00376
565	0.04665	25769	0.0856	565	0.00205	25769	0.00376
566	0.04665	25770	0.08561	566	0.00205	25770	0.00376
567	0.04665	25771	0.08562	567	0.00205	25771	0.00376
568	0.04665	25772	0.08562	568	0.00205	25772	0.00376
569	0.04664	25773	0.08562	569	0.00205	25773	0.00376
570	0.04664	25774	0.08562	570	0.00205	25774	0.00376
571	0.04664	25775	0.08558	571	0.00205	25775	0.00376
572	0.04664	25776	0.08559	572	0.00205	25776	0.00376
573	0.04664	25777	0.08559	573	0.00205	25777	0.00376
574	0.04664	25778	0.0856	574	0.00205	25778	0.00376
575	0.04664	25779	0.08561	575	0.00205	25779	0.00376
576	0.04664	25780	0.08561	576	0.00205	25780	0.00376
577	0.04664	25781	0.08562	577	0.00205	25781	0.00376
578	0.04664	25782	0.08563	578	0.00205	25782	0.00376
579	0.04665	25783	0.08562	579	0.00205	25783	0.00376
580	0.04665	25784	0.08561	580	0.00205	25784	0.00376
581	0.04666	25785	0.08561	581	0.00205	25785	0.00376
582	0.04668	25786	0.08562	582	0.00205	25786	0.00376
583	0.04668	25787	0.08565	583	0.00205	25787	0.00376
584	0.04668	25788	0.08562	584	0.00205	25788	0.00376
585	0.04668	25789	0.0856	585	0.00205	25789	0.00376
586	0.04668	25790	0.08558	586	0.00205	25790	0.00376
587	0.04668	25791	0.0856	587	0.00205	25791	0.00376
588	0.04669	25792	0.08561	588	0.00205	25792	0.00376
589	0.04669	25793	0.0856	589	0.00205	25793	0.00376
590	0.04669	25794	0.08561	590	0.00205	25794	0.00376
591	0.0467	25795	0.08561	591	0.00205	25795	0.00376
592	0.04669	25796	0.08561	592	0.00205	25796	0.00376
593	0.04669	25797	0.08562	593	0.00205	25797	0.00376
594	0.04669	25798	0.08561	594	0.00205	25798	0.00376
595	0.0467	25799	0.08562	595	0.00205	25799	0.00376
596	0.0467	25800	0.08562	596	0.00205	25800	0.00376
597	0.04671	25801	0.08562	597	0.00205	25801	0.00376
598	0.04671	25802	0.08563	598	0.00205	25802	0.00376
599	0.04671	25803	0.08563	599	0.00205	25803	0.00376
600	0.04671	25804	0.08564	600	0.00205	25804	0.00376
601	0.04672	25805	0.08563	601	0.00205	25805	0.00376
602	0.04672	25806	0.08563	602	0.00205	25806	0.00376
603	0.04672	25807	0.08564	603	0.00205	25807	0.00376
604	0.04672	25808	0.08565	604	0.00205	25808	0.00376
605	0.04672	25809	0.08565	605	0.00205	25809	0.00376
606	0.04672	25810	0.08566	606	0.00205	25810	0.00376
607	0.04672	25811	0.08565	607	0.00205	25811	0.00376
608	0.04672	25812	0.08567	608	0.00205	25812	0.00376
609	0.04672	25813	0.08565	609	0.00205	25813	0.00376
610	0.04672	25814	0.08565	610	0.00205	25814	0.00376
611	0.04672	25815	0.08565	611	0.00205	25815	0.00376
612	0.04672	25816	0.08565	612	0.00205	25816	0.00376
613	0.04672	25817	0.08566	613	0.00205	25817	0.00376
614	0.04672	25818	0.08566	614	0.00205	25818	0.00376
615	0.04672	25819	0.08566	615	0.00205	25819	0.00376
616	0.04672	25820	0.08568	616	0.00205	25820	0.00376
617	0.04672	25821	0.08567	617	0.00205	25821	0.00376
618	0.04672	25822	0.08568	618	0.00205	25822	0.00376
619	0.04673	25823	0.08568	619	0.00205	25823	0.00376
620	0.04673	25824	0.0857	620	0.00205	25824	0.00376
621	0.04674	25825	0.0857	621	0.00205	25825	0.00376
622	0.04675	25826	0.0857	622	0.00205	25826	0.00376
623	0.04676	25827	0.0857	623	0.00205	25827	0.00376
624	0.04676	25828	0.08571	624	0.00205	25828	0.00376
625	0.04675	25829	0.08571	625	0.00205	25829	0.00376
626	0.04675	25830	0.08573	626	0.00205	25830	0.00376
627	0.04675	25831	0.08573	627	0.00205	25831	0.00376
628	0.04675	25832	0.08574	628	0.00205	25832	0.00376
629	0.04675	25833	0.08574	629	0.00205	25833	0.00376
630	0.04675	25834	0.08575	630	0.00205	25834	0.00377
631	0.04675	25835	0.08574	631	0.00205	25835	0.00376
632	0.04676	25836	0.08574	632	0.00205	25836	0.00376
633	0.04676	25837	0.08574	633	0.00205	25837	0.00376
634	0.04676	25838	0.08573	634	0.00205	25838	0.00376
635	0.04676	25839	0.08575	635	0.00205	25839	0.00377
636	0.04676	25840	0.08575	636	0.00205	25840	0.00377
637	0.04676	25841	0.08575	637	0.00205	25841	0.00377
638	0.04676	25842	0.08574	638	0.00205	25842	0.00376
639	0.04676	25843	0.08576	639	0.00205	25843	0.00377
640	0.04677	25844	0.08575	640	0.00205	25844	0.00377
641	0.04676	25845	0.08571	641	0.00205	25845	0.00376
642	0.04676	25846	0.08565	642	0.00205	25846	0.00376
643	0.04676	25847	0.08565	643	0.00205	25847	0.00376
644	0.0467	25848	0.08566	644	0.00205	25848	0.00376
645	0.04669	25849	0.08567	645	0.00205	25849	0.00376
646	0.04667	25850	0.08565	646	0.00205	25850	0.00376
647	0.04667	25851	0.08567	647	0.00205	25851	0.00376
648	0.04668	25852	0.08567	648	0.00205	25852	0.00376
649	0.04668	25853	0.08568	649	0.00205	25853	0.00376
650	0.04668	25854	0.08568	650	0.00205	25854	0.00376
651	0.04668	25855	0.08569	651	0.00205	25855	0.00376
652	0.04667	25856	0.08569	652	0.00205	25856	0.00376
653	0.04668	25857	0.08569	653	0.00205	25857	0.00376
654	0.04668	25858	0.08568	654	0.00205	25858	0.00376
655	0.04668	25859	0.0857	655	0.00205	25859	0.00376
656	0.04668	25860	0.08571	656	0.00205	25860	0.00376
657	0.04668	25861	0.0857	657	0.00205	25861	0.00376
658	0.04667	25862	0.0857	658	0.00205	25862	0.00376
659	0.04667	25863	0.08571	659	0.00205	25863	0.00376
660	0.04667	25864	0.08571	660	0.00205	25864	0.00376
661	0.04667	25865	0.08572	661	0.00205	25865	0.00376
662	0.04667	25866	0.08572	662	0.00205	25866	0.00376
663	0.04667	25867	0.08573	663	0.00205	25867	0.00376
664	0.04667	25868	0.08573	664	0.00205	25868	0.00376
665	0.04667	25869	0.08573	665	0.00205	25869	0.00376
666	0.04667	25870	0.08573	666	0.00205	25870	0.00376
667	0.04667	25871	0.08573	667	0.00205	25871	0.00376
668	0.04668	25872	0.08574	668	0.00205	25872	0.00376
669	0.04668	25873	0.08573	669	0.00205	25873	0.00376
670	0.04668	25874	0.08577	670	0.00205	25874	0.00377
671	0.04668	25875	0.08575	671	0.00205	25875	0.00377
672	0.04669	25876	0.08575	672	0.00205	25876	0.00377
673	0.0467	25877	0.08575	673	0.00205	25877	0.00377
674	0.0467	25878	0.08575	674	0.00205	25878	0.00377
675	0.0467	25879	0.08575	675	0.00205	25879	0.00377
676	0.0467	25880	0.08574	676	0.00205	25880	0.00376
677	0.0467	25881	0.08574	677	0.00205	25881	0.00376
678	0.0467	25882	0.08575	678	0.00205	25882	0.00377
679	0.0467	25883	0.08577	679	0.00205	25883	0.00377
680	0.0467	25884	0.08575	680	0.00205	25884	0.00377
681	0.0467	25885	0.08575	681	0.00205	25885	0.00377
682	0.0467	25886	0.08575	682	0.00205	25886	0.00377
683	0.0467	25887	0.08576	683	0.00205	25887	0.00377
684	0.0467	25888	0.08576	684	0.00205	25888	0.00377
685	0.0467	25889	0.08576	685	0.00205	25889	0.00377
686	0.0467	25890	0.08577	686	0.00205	25890	0.00377
687	0.0467	25891	0.08578	687	0.00205	25891	0.00377
688	0.04671	25892	0.08577	688	0.00205	25892	0.00377
689	0.04671	25893	0.08578	689	0.00205	25893	0.00377
690	0.04671	25894	0.08579	690	0.00205	25894	0.00377
691	0.04671	25895	0.08578	691	0.00205	25895	0.00377
692	0.04671	25896	0.0858	692	0.00205	25896	0.00377
693	0.0467	25897	0.08581	693	0.00205	25897	0.00377
694	0.0467	25898	0.08581	694	0.00205	25898	0.00377
695	0.0467	25899	0.0858	695	0.00205	25899	0.00377
696	0.0467	25900	0.08579	696	0.00205	25900	0.00377
697	0.04673	25901	0.08583	697	0.00205	25901	0.00377
698	0.04672	25902	0.08582	698	0.00205	25902	0.00377
699	0.04673	25903	0.0857	699	0.00205	25903	0.00376
700	0.04673	25904	0.08574	700	0.00205	25904	0.00376
701	0.04673	25905	0.08572	701	0.00205	25905	0.00376
702	0.04673	25906	0.08572	702	0.00205	25906	0.00376
703	0.04674	25907	0.08572	703	0.00205	25907	0.00376
704	0.04674	25908	0.08572	704	0.00205	25908	0.00376
705	0.04675	25909	0.08573	705	0.00205	25909	0.00376
706	0.04675	25910	0.08574	706	0.00205	25910	0.00376
707	0.04675	25911	0.08573	707	0.00205	25911	0.00376
708	0.04676	25912	0.08573	708	0.00205	25912	0.00376
709	0.04676	25913	0.08574	709	0.00205	25913	0.00376
710	0.04676	25914	0.08576	710	0.00205	25914	0.00377
711	0.04675	25915	0.08574	711	0.00205	25915	0.00376
712	0.04675	25916	0.08575	712	0.00205	25916	0.00377
713	0.04675	25917	0.08576	713	0.00205	25917	0.00377
714	0.04675	25918	0.08576	714	0.00205	25918	0.00377
715	0.04675	25919	0.08575	715	0.00205	25919	0.00377
716	0.04676	25920	0.08576	716	0.00205	25920	0.00377
717	0.04676	25921	0.08575	717	0.00205	25921	0.00377
718	0.04676	25922	0.08576	718	0.00205	25922	0.00377
719	0.04676	25923	0.08575	719	0.00205	25923	0.00377
720	0.04676	25924	0.08576	720	0.00205	25924	0.00377
721	0.04677	25925	0.08577	721	0.00205	25925	0.00377
722	0.04676	25926	0.08577	722	0.00205	25926	0.00377
723	0.04676	25927	0.08577	723	0.00205	25927	0.00377
724	0.04677	25928	0.08576	724	0.00205	25928	0.00377
725	0.04677	25929	0.08576	725	0.00205	25929	0.00377
726	0.04677	25930	0.08577	726	0.00205	25930	0.00377
727	0.04678	25931	0.08577	727	0.00205	25931	0.00377
728	0.04678	25932	0.08578	728	0.00205	25932	0.00377
729	0.04679	25933	0.08578	729	0.00205	25933	0.00377
730	0.04681	25934	0.08578	730	0.00206	25934	0.00377
731	0.04681	25935	0.08579	731	0.00206	25935	0.00377
732	0.04681	25936	0.08579	732	0.00206	25936	0.00377
733	0.04682	25937	0.08579	733	0.00206	25937	0.00377
734	0.04682	25938	0.08579	734	0.00206	25938	0.00377
735	0.04682	25939	0.08579	735	0.00206	25939	0.00377
736	0.04682	25940	0.0858	736	0.00206	25940	0.00377
737	0.04683	25941	0.0858	737	0.00206	25941	0.00377
738	0.04683	25942	0.0858	738	0.00206	25942	0.00377
739	0.04683	25943	0.08579	739	0.00206	25943	0.00377
740	0.04683	25944	0.0858	740	0.00206	25944	0.00377
741	0.04683	25945	0.08581	741	0.00206	25945	0.00377
742	0.04684	25946	0.0858	742	0.00206	25946	0.00377
743	0.04684	25947	0.08581	743	0.00206	25947	0.00377
744	0.04684	25948	0.08581	744	0.00206	25948	0.00377
745	0.04684	25949	0.08581	745	0.00206	25949	0.00377
746	0.04684	25950	0.08581	746	0.00206	25950	0.00377
747	0.04684	25951	0.08581	747	0.00206	25951	0.00377
748	0.04684	25952	0.08583	748	0.00206	25952	0.00377
749	0.04684	25953	0.08583	749	0.00206	25953	0.00377
750	0.04684	25954	0.08584	750	0.00206	25954	0.00377
751	0.04684	25955	0.08584	751	0.00206	25955	0.00377
752	0.04684	25956	0.08584	752	0.00206	25956	0.00377
753	0.04685	25957	0.08585	753	0.00206	25957	0.00377
754	0.04685	25958	0.08584	754	0.00206	25958	0.00377
755	0.04682	25959	0.08579	755	0.00206	25959	0.00377
756	0.04678	25960	0.08576	756	0.00205	25960	0.00377
757	0.04676	25961	0.08576	757	0.00205	25961	0.00377
758	0.04674	25962	0.08577	758	0.00205	25962	0.00377
759	0.04674	25963	0.08576	759	0.00205	25963	0.00377
760	0.04674	25964	0.08578	760	0.00205	25964	0.00377
761	0.04674	25965	0.08576	761	0.00205	25965	0.00377
762	0.04675	25966	0.08577	762	0.00205	25966	0.00377
763	0.04675	25967	0.08578	763	0.00205	25967	0.00377
764	0.04675	25968	0.08577	764	0.00205	25968	0.00377
765	0.04675	25969	0.08577	765	0.00205	25969	0.00377
766	0.04675	25970	0.08578	766	0.00205	25970	0.00377
767	0.04675	25971	0.08577	767	0.00205	25971	0.00377
768	0.04675	25972	0.08578	768	0.00205	25972	0.00377
769	0.04675	25973	0.08579	769	0.00205	25973	0.00377
770	0.04675	25974	0.08579	770	0.00205	25974	0.00377
771	0.04675	25975	0.08579	771	0.00205	25975	0.00377
772	0.04676	25976	0.0858	772	0.00205	25976	0.00377
773	0.04678	25977	0.08579	773	0.00205	25977	0.00377
774	0.0468	25978	0.08579	774	0.00205	25978	0.00377
775	0.0468	25979	0.08581	775	0.00205	25979	0.00377
776	0.0468	25980	0.08582	776	0.00205	25980	0.00377
777	0.0468	25981	0.08581	777	0.00205	25981	0.00377
778	0.0468	25982	0.08581	778	0.00205	25982	0.00377
779	0.0468	25983	0.08583	779	0.00205	25983	0.00377
780	0.04681	25984	0.08582	780	0.00206	25984	0.00377
781	0.04681	25985	0.08582	781	0.00206	25985	0.00377
782	0.04681	25986	0.08584	782	0.00206	25986	0.00377
783	0.04681	25987	0.08583	783	0.00206	25987	0.00377
784	0.04681	25988	0.08583	784	0.00206	25988	0.00377
785	0.04681	25989	0.08584	785	0.00206	25989	0.00377
786	0.04682	25990	0.08584	786	0.00206	25990	0.00377
787	0.04682	25991	0.08584	787	0.00206	25991	0.00377
788	0.04682	25992	0.08584	788	0.00206	25992	0.00377
789	0.04682	25993	0.08584	789	0.00206	25993	0.00377
790	0.04681	25994	0.08587	790	0.00206	25994	0.00377
791	0.04681	25995	0.08584	791	0.00206	25995	0.00377
792	0.0468	25996	0.08585	792	0.00205	25996	0.00377
793	0.04678	25997	0.08585	793	0.00205	25997	0.00377
794	0.04678	25998	0.08585	794	0.00205	25998	0.00377
795	0.04678	25999	0.08584	795	0.00205	25999	0.00377
796	0.04679	26000	0.08585	796	0.00205	26000	0.00377
797	0.04678	26001	0.08586	797	0.00205	26001	0.00377
798	0.04679	26002	0.08587	798	0.00205	26002	0.00377
799	0.04679	26003	0.08585	799	0.00205	26003	0.00377
800	0.04679	26004	0.08586	800	0.00205	26004	0.00377
801	0.04679	26005	0.08586	801	0.00205	26005	0.00377
802	0.04679	26006	0.08586	802	0.00205	26006	0.00377
803	0.0468	26007	0.08587	803	0.00205	26007	0.00377
804	0.04679	26008	0.08586	804	0.00205	26008	0.00377
805	0.0468	26009	0.08586	805	0.00205	26009	0.00377
806	0.0468	26010	0.08587	806	0.00205	26010	0.00377
807	0.0468	26011	0.08587	807	0.00205	26011	0.00377
808	0.0468	26012	0.08587	808	0.00205	26012	0.00377
809	0.04681	26013	0.08585	809	0.00206	26013	0.00377
810	0.04681	26014	0.08577	810	0.00206	26014	0.00377
811	0.04681	26015	0.08579	811	0.00206	26015	0.00377
812	0.04681	26016	0.08578	812	0.00206	26016	0.00377
813	0.04682	26017	0.08579	813	0.00206	26017	0.00377
814	0.04682	26018	0.08579	814	0.00206	26018	0.00377
815	0.04683	26019	0.08579	815	0.00206	26019	0.00377
816	0.04683	26020	0.08579	816	0.00206	26020	0.00377
817	0.04683	26021	0.0858	817	0.00206	26021	0.00377
818	0.04683	26022	0.08582	818	0.00206	26022	0.00377
819	0.04682	26023	0.08583	819	0.00206	26023	0.00377
820	0.04682	26024	0.08581	820	0.00206	26024	0.00377
821	0.04683	26025	0.08581	821	0.00206	26025	0.00377
822	0.04683	26026	0.08582	822	0.00206	26026	0.00377
823	0.04684	26027	0.08582	823	0.00206	26027	0.00377
824	0.04687	26028	0.08582	824	0.00206	26028	0.00377
825	0.04687	26029	0.08582	825	0.00206	26029	0.00377
826	0.04687	26030	0.08582	826	0.00206	26030	0.00377
827	0.04687	26031	0.08583	827	0.00206	26031	0.00377
828	0.04687	26032	0.08582	828	0.00206	26032	0.00377
829	0.04687	26033	0.08583	829	0.00206	26033	0.00377
830	0.04687	26034	0.08583	830	0.00206	26034	0.00377
831	0.04687	26035	0.08582	831	0.00206	26035	0.00377
832	0.04687	26036	0.08583	832	0.00206	26036	0.00377
833	0.04687	26037	0.08581	833	0.00206	26037	0.00377
834	0.04688	26038	0.0858	834	0.00206	26038	0.00377
835	0.04688	26039	0.0858	835	0.00206	26039	0.00377
836	0.04689	26040	0.08582	836	0.00206	26040	0.00377
837	0.04688	26041	0.08583	837	0.00206	26041	0.00377
838	0.04689	26042	0.08583	838	0.00206	26042	0.00377
839	0.04689	26043	0.08582	839	0.00206	26043	0.00377
840	0.04689	26044	0.08583	840	0.00206	26044	0.00377
841	0.0469	26045	0.08583	841	0.00206	26045	0.00377
842	0.04689	26046	0.08583	842	0.00206	26046	0.00377
843	0.04689	26047	0.08584	843	0.00206	26047	0.00377
844	0.0469	26048	0.08588	844	0.00206	26048	0.00377
845	0.0469	26049	0.08584	845	0.00206	26049	0.00377
846	0.04689	26050	0.08584	846	0.00206	26050	0.00377
847	0.04689	26051	0.08584	847	0.00206	26051	0.00377
848	0.0469	26052	0.08584	848	0.00206	26052	0.00377
849	0.0469	26053	0.08585	849	0.00206	26053	0.00377
850	0.0469	26054	0.08585	850	0.00206	26054	0.00377
851	0.0469	26055	0.08585	851	0.00206	26055	0.00377
852	0.0469	26056	0.08586	852	0.00206	26056	0.00377
853	0.04691	26057	0.08586	853	0.00206	26057	0.00377
854	0.0469	26058	0.08586	854	0.00206	26058	0.00377
855	0.04691	26059	0.08585	855	0.00206	26059	0.00377
856	0.04691	26060	0.08585	856	0.00206	26060	0.00377
857	0.04691	26061	0.08584	857	0.00206	26061	0.00377
858	0.04691	26062	0.08586	858	0.00206	26062	0.00377
859	0.04691	26063	0.08587	859	0.00206	26063	0.00377
860	0.04691	26064	0.08587	860	0.00206	26064	0.00377
861	0.04691	26065	0.08586	861	0.00206	26065	0.00377
862	0.04691	26066	0.08588	862	0.00206	26066	0.00377
863	0.04691	26067	0.08588	863	0.00206	26067	0.00377
864	0.04691	26068	0.08588	864	0.00206	26068	0.00377
865	0.04691	26069	0.08588	865	0.00206	26069	0.00377
866	0.04689	26070	0.08587	866	0.00206	26070	0.00377
867	0.04683	26071	0.08587	867	0.00206	26071	0.00377
868	0.04681	26072	0.08589	868	0.00206	26072	0.00377
869	0.0468	26073	0.0859	869	0.00205	26073	0.00377
870	0.0468	26074	0.08588	870	0.00205	26074	0.00377
871	0.0468	26075	0.08589	871	0.00205	26075	0.00377
872	0.04681	26076	0.08589	872	0.00206	26076	0.00377
873	0.04681	26077	0.08589	873	0.00206	26077	0.00377
874	0.0468	26078	0.08589	874	0.00205	26078	0.00377
875	0.0468	26079	0.08591	875	0.00205	26079	0.00377
876	0.04681	26080	0.08591	876	0.00206	26080	0.00377
877	0.04682	26081	0.08591	877	0.00206	26081	0.00377
878	0.04682	26082	0.08592	878	0.00206	26082	0.00377
879	0.04682	26083	0.08593	879	0.00206	26083	0.00377
880	0.04682	26084	0.08592	880	0.00206	26084	0.00377
881	0.04683	26085	0.08592	881	0.00206	26085	0.00377
882	0.04683	26086	0.08592	882	0.00206	26086	0.00377
883	0.04683	26087	0.08593	883	0.00206	26087	0.00377
884	0.04685	26088	0.08592	884	0.00206	26088	0.00377
885	0.04687	26089	0.08592	885	0.00206	26089	0.00377
886	0.04687	26090	0.08592	886	0.00206	26090	0.00377
887	0.04687	26091	0.08592	887	0.00206	26091	0.00377
888	0.04687	26092	0.08592	888	0.00206	26092	0.00377
889	0.04687	26093	0.08593	889	0.00206	26093	0.00377
890	0.04687	26094	0.0859	890	0.00206	26094	0.00377
891	0.04687	26095	0.08583	891	0.00206	26095	0.00377
892	0.04687	26096	0.08584	892	0.00206	26096	0.00377
893	0.04687	26097	0.08584	893	0.00206	26097	0.00377
894	0.04687	26098	0.08585	894	0.00206	26098	0.00377
895	0.04686	26099	0.08584	895	0.00206	26099	0.00377
896	0.04686	26100	0.08585	896	0.00206	26100	0.00377
897	0.04685	26101	0.08585	897	0.00206	26101	0.00377
898	0.04685	26102	0.08585	898	0.00206	26102	0.00377
899	0.04685	26103	0.08586	899	0.00206	26103	0.00377
900	0.04686	26104	0.08586	900	0.00206	26104	0.00377
901	0.04686	26105	0.08586	901	0.00206	26105	0.00377
902	0.04686	26106	0.08586	902	0.00206	26106	0.00377
903	0.04686	26107	0.08587	903	0.00206	26107	0.00377
904	0.04686	26108	0.08586	904	0.00206	26108	0.00377
905	0.04686	26109	0.08586	905	0.00206	26109	0.00377
906	0.04687	26110	0.08586	906	0.00206	26110	0.00377
907	0.04686	26111	0.08586	907	0.00206	26111	0.00377
908	0.04686	26112	0.08587	908	0.00206	26112	0.00377
909	0.04687	26113	0.08587	909	0.00206	26113	0.00377
910	0.04687	26114	0.08589	910	0.00206	26114	0.00377
911	0.04686	26115	0.08586	911	0.00206	26115	0.00377
912	0.04686	26116	0.08587	912	0.00206	26116	0.00377
913	0.04686	26117	0.08587	913	0.00206	26117	0.00377
914	0.04686	26118	0.08588	914	0.00206	26118	0.00377
915	0.04686	26119	0.08588	915	0.00206	26119	0.00377
916	0.04686	26120	0.08589	916	0.00206	26120	0.00377
917	0.04686	26121	0.0859	917	0.00206	26121	0.00377
918	0.04686	26122	0.08592	918	0.00206	26122	0.00377
919	0.04689	26123	0.0859	919	0.00206	26123	0.00377
920	0.0469	26124	0.0859	920	0.00206	26124	0.00377
921	0.0469	26125	0.08591	921	0.00206	26125	0.00377
922	0.04689	26126	0.08591	922	0.00206	26126	0.00377
923	0.04689	26127	0.08592	923	0.00206	26127	0.00377
924	0.04689	26128	0.08592	924	0.00206	26128	0.00377
925	0.0469	26129	0.08594	925	0.00206	26129	0.00377
926	0.0469	26130	0.0859	926	0.00206	26130	0.00377
927	0.0469	26131	0.08592	927	0.00206	26131	0.00377
928	0.0469	26132	0.08594	928	0.00206	26132	0.00377
929	0.04691	26133	0.08592	929	0.00206	26133	0.00377
930	0.04691	26134	0.08593	930	0.00206	26134	0.00377
931	0.04691	26135	0.08593	931	0.00206	26135	0.00377
932	0.04692	26136	0.08593	932	0.00206	26136	0.00377
933	0.04692	26137	0.08594	933	0.00206	26137	0.00377
934	0.04692	26138	0.08593	934	0.00206	26138	0.00377
935	0.04691	26139	0.08596	935	0.00206	26139	0.00377
936	0.04691	26140	0.08593	936	0.00206	26140	0.00377
937	0.04692	26141	0.08594	937	0.00206	26141	0.00377
938	0.04692	26142	0.08595	938	0.00206	26142	0.00377
939	0.04692	26143	0.08595	939	0.00206	26143	0.00377
940	0.04692	26144	0.08596	940	0.00206	26144	0.00377
941	0.04692	26145	0.08597	941	0.00206	26145	0.00377
942	0.04692	26146	0.08594	942	0.00206	26146	0.00377
943	0.04692	26147	0.08596	943	0.00206	26147	0.00377
944	0.04692	26148	0.08594	944	0.00206	26148	0.00377
945	0.04692	26149	0.08596	945	0.00206	26149	0.00377
946	0.04693	26150	0.08596	946	0.00206	26150	0.00377
947	0.04693	26151	0.08596	947	0.00206	26151	0.00377
948	0.04693	26152	0.08596	948	0.00206	26152	0.00377
949	0.04693	26153	0.08594	949	0.00206	26153	0.00377
950	0.04693	26154	0.08595	950	0.00206	26154	0.00377
951	0.04693	26155	0.0859	951	0.00206	26155	0.00377
952	0.04694	26156	0.08584	952	0.00206	26156	0.00377
953	0.04693	26157	0.08585	953	0.00206	26157	0.00377
954	0.04693	26158	0.08586	954	0.00206	26158	0.00377
955	0.04693	26159	0.08585	955	0.00206	26159	0.00377
956	0.04693	26160	0.08586	956	0.00206	26160	0.00377
957	0.04693	26161	0.08586	957	0.00206	26161	0.00377
958	0.04693	26162	0.08586	958	0.00206	26162	0.00377
959	0.04694	26163	0.08597	959	0.00206	26163	0.00377
960	0.04694	26164	0.08595	960	0.00206	26164	0.00377
961	0.04694	26165	0.08588	961	0.00206	26165	0.00377
962	0.04694	26166	0.08593	962	0.00206	26166	0.00377
963	0.04694	26167	0.08589	963	0.00206	26167	0.00377
964	0.04693	26168	0.08591	964	0.00206	26168	0.00377
965	0.04693	26169	0.08589	965	0.00206	26169	0.00377
966	0.04693	26170	0.0859	966	0.00206	26170	0.00377
967	0.04693	26171	0.08591	967	0.00206	26171	0.00377
968	0.04693	26172	0.08588	968	0.00206	26172	0.00377
969	0.04693	26173	0.08589	969	0.00206	26173	0.00377
970	0.04693	26174	0.08589	970	0.00206	26174	0.00377
971	0.04694	26175	0.0859	971	0.00206	26175	0.00377
972	0.04694	26176	0.08589	972	0.00206	26176	0.00377
973	0.04694	26177	0.08594	973	0.00206	26177	0.00377
974	0.04694	26178	0.08593	974	0.00206	26178	0.00377
975	0.04694	26179	0.08591	975	0.00206	26179	0.00377
976	0.04694	26180	0.08592	976	0.00206	26180	0.00377
977	0.04696	26181	0.0859	977	0.00206	26181	0.00377
978	0.04696	26182	0.0859	978	0.00206	26182	0.00377
979	0.04696	26183	0.0859	979	0.00206	26183	0.00377
980	0.04696	26184	0.0859	980	0.00206	26184	0.00377
981	0.04687	26185	0.08592	981	0.00206	26185	0.00377
982	0.04684	26186	0.0859	982	0.00206	26186	0.00377
983	0.04685	26187	0.08593	983	0.00206	26187	0.00377
984	0.04684	26188	0.08593	984	0.00206	26188	0.00377
985	0.04685	26189	0.08594	985	0.00206	26189	0.00377
986	0.04684	26190	0.08592	986	0.00206	26190	0.00377
987	0.04685	26191	0.08591	987	0.00206	26191	0.00377
988	0.04685	26192	0.08591	988	0.00206	26192	0.00377
989	0.04684	26193	0.08592	989	0.00206	26193	0.00377
990	0.04685	26194	0.08592	990	0.00206	26194	0.00377
991	0.04685	26195	0.08593	991	0.00206	26195	0.00377
992	0.04686	26196	0.08592	992	0.00206	26196	0.00377
993	0.04687	26197	0.08595	993	0.00206	26197	0.00377
994	0.04687	26198	0.08596	994	0.00206	26198	0.00377
995	0.04686	26199	0.08593	995	0.00206	26199	0.00377
996	0.04686	26200	0.08593	996	0.00206	26200	0.00377
997	0.04687	26201	0.08594	997	0.00206	26201	0.00377
998	0.04687	26202	0.08594	998	0.00206	26202	0.00377
999	0.04687	26203	0.08593	999	0.00206	26203	0.00377
1000	0.04688	26204	0.08593	1000	0.00206	26204	0.00377
1001	0.04688	26205	0.08594	1001	0.00206	26205	0.00377
1002	0.04687	26206	0.08595	1002	0.00206	26206	0.00377
1003	0.04687	26207	0.08594	1003	0.00206	26207	0.00377
1004	0.04688	26208	0.08594	1004	0.00206	26208	0.00377
1005	0.04687	26209	0.08595	1005	0.00206	26209	0.00377
1006	0.04687	26210	0.08593	1006	0.00206	26210	0.00377
1007	0.04687	26211	0.08595	1007	0.00206	26211	0.00377
1008	0.04687	26212	0.08594	1008	0.00206	26212	0.00377
1009	0.04687	26213	0.08594	1009	0.00206	26213	0.00377
1010	0.04687	26214	0.08597	1010	0.00206	26214	0.00377
1011	0.04687	26215	0.08596	1011	0.00206	26215	0.00377
1012	0.04687	26216	0.08593	1012	0.00206	26216	0.00377
1013	0.04687	26217	0.08586	1013	0.00206	26217	0.00377
1014	0.04687	26218	0.08587	1014	0.00206	26218	0.00377
1015	0.04687	26219	0.08587	1015	0.00206	26219	0.00377
1016	0.04687	26220	0.08588	1016	0.00206	26220	0.00377
1017	0.04688	26221	0.08587	1017	0.00206	26221	0.00377
1018	0.04688	26222	0.08587	1018	0.00206	26222	0.00377
1019	0.04688	26223	0.08588	1019	0.00206	26223	0.00377
1020	0.04687	26224	0.08588	1020	0.00206	26224	0.00377
1021	0.04688	26225	0.08589	1021	0.00206	26225	0.00377
1022	0.04688	26226	0.08589	1022	0.00206	26226	0.00377
1023	0.04688	26227	0.08589	1023	0.00206	26227	0.00377
1024	0.04688	26228	0.08589	1024	0.00206	26228	0.00377
1025	0.04688	26229	0.08589	1025	0.00206	26229	0.00377
1026	0.04688	26230	0.08593	1026	0.00206	26230	0.00377
1027	0.04688	26231	0.0859	1027	0.00206	26231	0.00377
1028	0.04689	26232	0.08589	1028	0.00206	26232	0.00377
1029	0.04689	26233	0.0859	1029	0.00206	26233	0.00377
1030	0.04689	26234	0.0859	1030	0.00206	26234	0.00377
1031	0.04689	26235	0.0859	1031	0.00206	26235	0.00377
1032	0.04689	26236	0.08592	1032	0.00206	26236	0.00377
1033	0.04689	26237	0.08592	1033	0.00206	26237	0.00377
1034	0.04689	26238	0.0859	1034	0.00206	26238	0.00377
1035	0.04689	26239	0.08593	1035	0.00206	26239	0.00377
1036	0.04689	26240	0.08592	1036	0.00206	26240	0.00377
1037	0.04689	26241	0.08591	1037	0.00206	26241	0.00377
1038	0.04689	26242	0.08593	1038	0.00206	26242	0.00377
1039	0.04689	26243	0.08591	1039	0.00206	26243	0.00377
1040	0.04688	26244	0.08592	1040	0.00206	26244	0.00377
1041	0.04689	26245	0.08592	1041	0.00206	26245	0.00377
1042	0.04688	26246	0.08592	1042	0.00206	26246	0.00377
1043	0.04688	26247	0.08593	1043	0.00206	26247	0.00377
1044	0.04689	26248	0.08594	1044	0.00206	26248	0.00377
1045	0.04689	26249	0.08592	1045	0.00206	26249	0.00377
1046	0.04689	26250	0.08594	1046	0.00206	26250	0.00377
1047	0.04689	26251	0.08594	1047	0.00206	26251	0.00377
1048	0.04689	26252	0.08593	1048	0.00206	26252	0.00377
1049	0.04689	26253	0.08593	1049	0.00206	26253	0.00377
1050	0.04689	26254	0.08593	1050	0.00206	26254	0.00377
1051	0.0469	26255	0.08593	1051	0.00206	26255	0.00377
1052	0.04689	26256	0.08594	1052	0.00206	26256	0.00377
1053	0.04689	26257	0.08594	1053	0.00206	26257	0.00377
1054	0.0469	26258	0.08593	1054	0.00206	26258	0.00377
1055	0.04691	26259	0.08594	1055	0.00206	26259	0.00377
1056	0.04692	26260	0.08594	1056	0.00206	26260	0.00377
1057	0.04692	26261	0.08594	1057	0.00206	26261	0.00377
1058	0.04692	26262	0.08595	1058	0.00206	26262	0.00377
1059	0.04692	26263	0.08595	1059	0.00206	26263	0.00377
1060	0.04693	26264	0.08597	1060	0.00206	26264	0.00377
1061	0.04693	26265	0.08597	1061	0.00206	26265	0.00377
1062	0.04693	26266	0.08601	1062	0.00206	26266	0.00378
1063	0.04693	26267	0.08597	1063	0.00206	26267	0.00377
1064	0.04692	26268	0.08601	1064	0.00206	26268	0.00378
1065	0.04692	26269	0.08599	1065	0.00206	26269	0.00378
1066	0.04692	26270	0.08598	1066	0.00206	26270	0.00378
1067	0.04692	26271	0.08599	1067	0.00206	26271	0.00378
1068	0.04693	26272	0.08592	1068	0.00206	26272	0.00377
1069	0.04693	26273	0.08589	1069	0.00206	26273	0.00377
1070	0.04694	26274	0.0859	1070	0.00206	26274	0.00377
1071	0.04694	26275	0.08592	1071	0.00206	26275	0.00377
1072	0.04694	26276	0.08589	1072	0.00206	26276	0.00377
1073	0.04693	26277	0.08588	1073	0.00206	26277	0.00377
1074	0.04694	26278	0.08591	1074	0.00206	26278	0.00377
1075	0.04693	26279	0.0859	1075	0.00206	26279	0.00377
1076	0.04693	26280	0.08589	1076	0.00206	26280	0.00377
1077	0.04693	26281	0.08589	1077	0.00206	26281	0.00377
1078	0.04693	26282	0.0859	1078	0.00206	26282	0.00377
1079	0.04693	26283	0.0859	1079	0.00206	26283	0.00377
1080	0.04693	26284	0.08591	1080	0.00206	26284	0.00377
1081	0.04693	26285	0.08592	1081	0.00206	26285	0.00377
1082	0.04693	26286	0.08592	1082	0.00206	26286	0.00377
1083	0.04693	26287	0.08594	1083	0.00206	26287	0.00377
1084	0.04693	26288	0.08592	1084	0.00206	26288	0.00377
1085	0.04694	26289	0.08591	1085	0.00206	26289	0.00377
1086	0.04694	26290	0.08592	1086	0.00206	26290	0.00377
1087	0.04694	26291	0.08591	1087	0.00206	26291	0.00377
1088	0.04694	26292	0.08593	1088	0.00206	26292	0.00377
1089	0.04694	26293	0.08593	1089	0.00206	26293	0.00377
1090	0.04693	26294	0.08593	1090	0.00206	26294	0.00377
1091	0.04693	26295	0.08593	1091	0.00206	26295	0.00377
1092	0.04693	26296	0.08592	1092	0.00206	26296	0.00377
1093	0.04693	26297	0.08594	1093	0.00206	26297	0.00377
1094	0.04693	26298	0.08594	1094	0.00206	26298	0.00377
1095	0.04693	26299	0.08593	1095	0.00206	26299	0.00377
1096	0.04694	26300	0.08593	1096	0.00206	26300	0.00377
1097	0.04694	26301	0.08593	1097	0.00206	26301	0.00377
1098	0.04694	26302	0.08594	1098	0.00206	26302	0.00377
1099	0.04694	26303	0.08593	1099	0.00206	26303	0.00377
1100	0.04694	26304	0.08593	1100	0.00206	26304	0.00377
1101	0.04694	26305	0.08594	1101	0.00206	26305	0.00377
1102	0.04694	26306	0.08597	1102	0.00206	26306	0.00377
1103	0.04695	26307	0.08596	1103	0.00206	26307	0.00377
1104	0.04696	26308	0.08595	1104	0.00206	26308	0.00377
1105	0.04696	26309	0.08595	1105	0.00206	26309	0.00377
1106	0.04696	26310	0.08596	1106	0.00206	26310	0.00377
1107	0.04696	26311	0.08596	1107	0.00206	26311	0.00377
1108	0.04696	26312	0.08596	1108	0.00206	26312	0.00377
1109	0.04696	26313	0.08596	1109	0.00206	26313	0.00377
1110	0.04696	26314	0.08597	1110	0.00206	26314	0.00377
1111	0.04696	26315	0.08597	1111	0.00206	26315	0.00377
1112	0.04696	26316	0.08598	1112	0.00206	26316	0.00378
1113	0.04696	26317	0.08597	1113	0.00206	26317	0.00377
1114	0.04696	26318	0.08596	1114	0.00206	26318	0.00377
1115	0.04697	26319	0.08597	1115	0.00206	26319	0.00377
1116	0.04697	26320	0.08597	1116	0.00206	26320	0.00377
1117	0.04697	26321	0.086	1117	0.00206	26321	0.00378
1118	0.04697	26322	0.08596	1118	0.00206	26322	0.00377
1119	0.04697	26323	0.08596	1119	0.00206	26323	0.00377
1120	0.04698	26324	0.08598	1120	0.00206	26324	0.00378
1121	0.04698	26325	0.08595	1121	0.00206	26325	0.00377
1122	0.04698	26326	0.08596	1122	0.00206	26326	0.00377
1123	0.04701	26327	0.08597	1123	0.00206	26327	0.00377
1124	0.047	26328	0.08597	1124	0.00206	26328	0.00377
1125	0.04701	26329	0.08597	1125	0.00206	26329	0.00377
1126	0.04701	26330	0.08597	1126	0.00206	26330	0.00377
1127	0.04701	26331	0.08598	1127	0.00206	26331	0.00378
1128	0.04701	26332	0.0859	1128	0.00206	26332	0.00377
1129	0.04701	26333	0.08587	1129	0.00206	26333	0.00377
1130	0.04702	26334	0.08588	1130	0.00206	26334	0.00377
1131	0.04702	26335	0.08588	1131	0.00206	26335	0.00377
1132	0.04701	26336	0.08587	1132	0.00206	26336	0.00377
1133	0.04701	26337	0.08588	1133	0.00206	26337	0.00377
1134	0.04701	26338	0.08589	1134	0.00206	26338	0.00377
1135	0.04702	26339	0.08588	1135	0.00206	26339	0.00377
1136	0.04701	26340	0.0859	1136	0.00206	26340	0.00377
1137	0.04702	26341	0.08588	1137	0.00206	26341	0.00377
1138	0.04701	26342	0.0859	1138	0.00206	26342	0.00377
1139	0.04701	26343	0.08588	1139	0.00206	26343	0.00377
1140	0.04701	26344	0.08589	1140	0.00206	26344	0.00377
1141	0.047	26345	0.08589	1141	0.00206	26345	0.00377
1142	0.04701	26346	0.08589	1142	0.00206	26346	0.00377
1143	0.04701	26347	0.0859	1143	0.00206	26347	0.00377
1144	0.04701	26348	0.0859	1144	0.00206	26348	0.00377
1145	0.04702	26349	0.08589	1145	0.00206	26349	0.00377
1146	0.04702	26350	0.0859	1146	0.00206	26350	0.00377
1147	0.04702	26351	0.08591	1147	0.00206	26351	0.00377
1148	0.04702	26352	0.08591	1148	0.00206	26352	0.00377
1149	0.04702	26353	0.08591	1149	0.00206	26353	0.00377
1150	0.04702	26354	0.0859	1150	0.00206	26354	0.00377
1151	0.04702	26355	0.08587	1151	0.00206	26355	0.00377
1152	0.04702	26356	0.0859	1152	0.00206	26356	0.00377
1153	0.04702	26357	0.0859	1153	0.00206	26357	0.00377
1154	0.04703	26358	0.08589	1154	0.00207	26358	0.00377
1155	0.04702	26359	0.08589	1155	0.00206	26359	0.00377
1156	0.04702	26360	0.0859	1156	0.00206	26360	0.00377
1157	0.04702	26361	0.0859	1157	0.00206	26361	0.00377
1158	0.04702	26362	0.08591	1158	0.00206	26362	0.00377
1159	0.04702	26363	0.0859	1159	0.00206	26363	0.00377
1160	0.04702	26364	0.08591	1160	0.00206	26364	0.00377
1161	0.04698	26365	0.08591	1161	0.00206	26365	0.00377
1162	0.04692	26366	0.08591	1162	0.00206	26366	0.00377
1163	0.04693	26367	0.08592	1163	0.00206	26367	0.00377
1164	0.04695	26368	0.08591	1164	0.00206	26368	0.00377
1165	0.04695	26369	0.08591	1165	0.00206	26369	0.00377
1166	0.04695	26370	0.08591	1166	0.00206	26370	0.00377
1167	0.04695	26371	0.08592	1167	0.00206	26371	0.00377
1168	0.04694	26372	0.08592	1168	0.00206	26372	0.00377
1169	0.04693	26373	0.08593	1169	0.00206	26373	0.00377
1170	0.04693	26374	0.08592	1170	0.00206	26374	0.00377
1171	0.04693	26375	0.0859	1171	0.00206	26375	0.00377
1172	0.04693	26376	0.08592	1172	0.00206	26376	0.00377
1173	0.04693	26377	0.08593	1173	0.00206	26377	0.00377
1174	0.04693	26378	0.08594	1174	0.00206	26378	0.00377
1175	0.04692	26379	0.08595	1175	0.00206	26379	0.00377
1176	0.04692	26380	0.08595	1176	0.00206	26380	0.00377
1177	0.04693	26381	0.08594	1177	0.00206	26381	0.00377
1178	0.04694	26382	0.08594	1178	0.00206	26382	0.00377
1179	0.04695	26383	0.08594	1179	0.00206	26383	0.00377
1180	0.04695	26384	0.08594	1180	0.00206	26384	0.00377
1181	0.04695	26385	0.08594	1181	0.00206	26385	0.00377
1182	0.04694	26386	0.08595	1182	0.00206	26386	0.00377
1183	0.04694	26387	0.08594	1183	0.00206	26387	0.00377
1184	0.04694	26388	0.08595	1184	0.00206	26388	0.00377
1185	0.04694	26389	0.08595	1185	0.00206	26389	0.00377
1186	0.04694	26390	0.08594	1186	0.00206	26390	0.00377
1187	0.04694	26391	0.08593	1187	0.00206	26391	0.00377
1188	0.04694	26392	0.08595	1188	0.00206	26392	0.00377
1189	0.04694	26393	0.08597	1189	0.00206	26393	0.00377
1190	0.04694	26394	0.08595	1190	0.00206	26394	0.00377
1191	0.04694	26395	0.08595	1191	0.00206	26395	0.00377
1192	0.04694	26396	0.08595	1192	0.00206	26396	0.00377
1193	0.04694	26397	0.08597	1193	0.00206	26397	0.00377
1194	0.04695	26398	0.08596	1194	0.00206	26398	0.00377
1195	0.04695	26399	0.08597	1195	0.00206	26399	0.00377
1196	0.04695	26400	0.08598	1196	0.00206	26400	0.00378
1197	0.04695	26401	0.08598	1197	0.00206	26401	0.00378
1198	0.04695	26402	0.08598	1198	0.00206	26402	0.00378
1199	0.04695	26403	0.086	1199	0.00206	26403	0.00378
1200	0.04696	26404	0.08598	1200	0.00206	26404	0.00378
1201	0.04696	26405	0.08601	1201	0.00206	26405	0.00378
1202	0.04696	26406	0.08597	1202	0.00206	26406	0.00377
1203	0.04696	26407	0.08597	1203	0.00206	26407	0.00377
1204	0.04696	26408	0.08598	1204	0.00206	26408	0.00378
1205	0.04697	26409	0.08599	1205	0.00206	26409	0.00378
1206	0.04697	26410	0.08598	1206	0.00206	26410	0.00378
1207	0.04697	26411	0.08599	1207	0.00206	26411	0.00378
1208	0.04697	26412	0.08598	1208	0.00206	26412	0.00378
1209	0.04697	26413	0.08597	1209	0.00206	26413	0.00377
1210	0.04697	26414	0.08597	1210	0.00206	26414	0.00377
1211	0.04697	26415	0.08599	1211	0.00206	26415	0.00378
1212	0.04699	26416	0.08597	1212	0.00206	26416	0.00377
1213	0.04699	26417	0.08597	1213	0.00206	26417	0.00377
1214	0.04699	26418	0.08601	1214	0.00206	26418	0.00378
1215	0.04699	26419	0.08603	1215	0.00206	26419	0.00378
1216	0.04699	26420	0.08592	1216	0.00206	26420	0.00377
1217	0.04699	26421	0.08587	1217	0.00206	26421	0.00377
1218	0.047	26422	0.08588	1218	0.00206	26422	0.00377
1219	0.047	26423	0.08589	1219	0.00206	26423	0.00377
1220	0.047	26424	0.0859	1220	0.00206	26424	0.00377
1221	0.047	26425	0.08589	1221	0.00206	26425	0.00377
1222	0.047	26426	0.08593	1222	0.00206	26426	0.00377
1223	0.047	26427	0.08589	1223	0.00206	26427	0.00377
1224	0.047	26428	0.0859	1224	0.00206	26428	0.00377
1225	0.047	26429	0.08592	1225	0.00206	26429	0.00377
1226	0.047	26430	0.0859	1226	0.00206	26430	0.00377
1227	0.047	26431	0.08591	1227	0.00206	26431	0.00377
1228	0.04701	26432	0.08591	1228	0.00206	26432	0.00377
1229	0.04701	26433	0.08592	1229	0.00206	26433	0.00377
1230	0.04701	26434	0.08593	1230	0.00206	26434	0.00377
1231	0.04701	26435	0.08593	1231	0.00206	26435	0.00377
1232	0.04701	26436	0.08592	1232	0.00206	26436	0.00377
1233	0.04701	26437	0.08592	1233	0.00206	26437	0.00377
1234	0.04701	26438	0.08592	1234	0.00206	26438	0.00377
1235	0.04701	26439	0.08593	1235	0.00206	26439	0.00377
1236	0.04701	26440	0.08594	1236	0.00206	26440	0.00377
1237	0.04702	26441	0.08593	1237	0.00206	26441	0.00377
1238	0.04705	26442	0.08593	1238	0.00207	26442	0.00377
1239	0.04705	26443	0.08593	1239	0.00207	26443	0.00377
1240	0.04705	26444	0.08594	1240	0.00207	26444	0.00377
1241	0.04705	26445	0.08597	1241	0.00207	26445	0.00377
1242	0.04705	26446	0.08596	1242	0.00207	26446	0.00377
1243	0.04704	26447	0.08596	1243	0.00207	26447	0.00377
1244	0.04704	26448	0.08596	1244	0.00207	26448	0.00377
1245	0.04704	26449	0.08596	1245	0.00207	26449	0.00377
1246	0.04704	26450	0.08597	1246	0.00207	26450	0.00377
1247	0.04704	26451	0.08596	1247	0.00207	26451	0.00377
1248	0.04704	26452	0.08597	1248	0.00207	26452	0.00377
1249	0.04704	26453	0.08597	1249	0.00207	26453	0.00377
1250	0.04704	26454	0.08596	1250	0.00207	26454	0.00377
1251	0.04704	26455	0.08595	1251	0.00207	26455	0.00377
1252	0.04704	26456	0.08595	1252	0.00207	26456	0.00377
1253	0.04704	26457	0.08594	1253	0.00207	26457	0.00377
1254	0.04704	26458	0.08596	1254	0.00207	26458	0.00377
1255	0.04704	26459	0.08599	1255	0.00207	26459	0.00378
1256	0.04704	26460	0.08598	1256	0.00207	26460	0.00378
1257	0.04704	26461	0.08597	1257	0.00207	26461	0.00377
1258	0.04705	26462	0.08596	1258	0.00207	26462	0.00377
1259	0.04705	26463	0.08595	1259	0.00207	26463	0.00377
1260	0.04705	26464	0.08598	1260	0.00207	26464	0.00378
1261	0.04704	26465	0.08595	1261	0.00207	26465	0.00377
1262	0.04704	26466	0.08597	1262	0.00207	26466	0.00377
1263	0.04705	26467	0.08596	1263	0.00207	26467	0.00377
1264	0.04705	26468	0.08595	1264	0.00207	26468	0.00377
1265	0.04706	26469	0.08596	1265	0.00207	26469	0.00377
1266	0.047	26470	0.08597	1266	0.00206	26470	0.00377
1267	0.04694	26471	0.08599	1267	0.00206	26471	0.00378
1268	0.04695	26472	0.08597	1268	0.00206	26472	0.00377
1269	0.04695	26473	0.08596	1269	0.00206	26473	0.00377
1270	0.04695	26474	0.08597	1270	0.00206	26474	0.00377
1271	0.04694	26475	0.08597	1271	0.00206	26475	0.00377
1272	0.04694	26476	0.08597	1272	0.00206	26476	0.00377
1273	0.04694	26477	0.08597	1273	0.00206	26477	0.00377
1274	0.04694	26478	0.08596	1274	0.00206	26478	0.00377
1275	0.04694	26479	0.08597	1275	0.00206	26479	0.00377
1276	0.04694	26480	0.08597	1276	0.00206	26480	0.00377
1277	0.04694	26481	0.08598	1277	0.00206	26481	0.00378
1278	0.04694	26482	0.08597	1278	0.00206	26482	0.00377
1279	0.04693	26483	0.086	1279	0.00206	26483	0.00378
1280	0.04694	26484	0.086	1280	0.00206	26484	0.00378
1281	0.04694	26485	0.08588	1281	0.00206	26485	0.00377
1282	0.04694	26486	0.08588	1282	0.00206	26486	0.00377
1283	0.04693	26487	0.08589	1283	0.00206	26487	0.00377
1284	0.04694	26488	0.08588	1284	0.00206	26488	0.00377
1285	0.04695	26489	0.0859	1285	0.00206	26489	0.00377
1286	0.04695	26490	0.08588	1286	0.00206	26490	0.00377
1287	0.04695	26491	0.08589	1287	0.00206	26491	0.00377
1288	0.04695	26492	0.08589	1288	0.00206	26492	0.00377
1289	0.04695	26493	0.08589	1289	0.00206	26493	0.00377
1290	0.04695	26494	0.08589	1290	0.00206	26494	0.00377
1291	0.04695	26495	0.08588	1291	0.00206	26495	0.00377
1292	0.04695	26496	0.0859	1292	0.00206	26496	0.00377
1293	0.04696	26497	0.08591	1293	0.00206	26497	0.00377
1294	0.04695	26498	0.08596	1294	0.00206	26498	0.00377
1295	0.04696	26499	0.0859	1295	0.00206	26499	0.00377
1296	0.04696	26500	0.0859	1296	0.00206	26500	0.00377
1297	0.04697	26501	0.08591	1297	0.00206	26501	0.00377
1298	0.04696	26502	0.08591	1298	0.00206	26502	0.00377
1299	0.04697	26503	0.08594	1299	0.00206	26503	0.00377
1300	0.04696	26504	0.08591	1300	0.00206	26504	0.00377
1301	0.04697	26505	0.08594	1301	0.00206	26505	0.00377
1302	0.04697	26506	0.08594	1302	0.00206	26506	0.00377
1303	0.04697	26507	0.08594	1303	0.00206	26507	0.00377
1304	0.04698	26508	0.08592	1304	0.00206	26508	0.00377
1305	0.047	26509	0.08593	1305	0.00206	26509	0.00377
1306	0.047	26510	0.08594	1306	0.00206	26510	0.00377
1307	0.04699	26511	0.08593	1307	0.00206	26511	0.00377
1308	0.04699	26512	0.08595	1308	0.00206	26512	0.00377
1309	0.047	26513	0.08594	1309	0.00206	26513	0.00377
1310	0.047	26514	0.08595	1310	0.00206	26514	0.00377
1311	0.047	26515	0.08595	1311	0.00206	26515	0.00377
1312	0.04701	26516	0.08595	1312	0.00206	26516	0.00377
1313	0.04701	26517	0.08595	1313	0.00206	26517	0.00377
1314	0.04701	26518	0.08593	1314	0.00206	26518	0.00377
1315	0.04701	26519	0.08595	1315	0.00206	26519	0.00377
1316	0.04701	26520	0.08595	1316	0.00206	26520	0.00377
1317	0.04701	26521	0.08595	1317	0.00206	26521	0.00377
1318	0.04701	26522	0.08594	1318	0.00206	26522	0.00377
1319	0.04701	26523	0.08594	1319	0.00206	26523	0.00377
1320	0.04701	26524	0.08594	1320	0.00206	26524	0.00377
1321	0.047	26525	0.08594	1321	0.00206	26525	0.00377
1322	0.047	26526	0.08594	1322	0.00206	26526	0.00377
1323	0.047	26527	0.08594	1323	0.00206	26527	0.00377
1324	0.04701	26528	0.08594	1324	0.00206	26528	0.00377
1325	0.04701	26529	0.08595	1325	0.00206	26529	0.00377
1326	0.04701	26530	0.08597	1326	0.00206	26530	0.00377
1327	0.04701	26531	0.08597	1327	0.00206	26531	0.00377
1328	0.04701	26532	0.08596	1328	0.00206	26532	0.00377
1329	0.04702	26533	0.08596	1329	0.00206	26533	0.00377
1330	0.04702	26534	0.08597	1330	0.00206	26534	0.00377
1331	0.04702	26535	0.08596	1331	0.00206	26535	0.00377
1332	0.04703	26536	0.08596	1332	0.00207	26536	0.00377
1333	0.04702	26537	0.08596	1333	0.00206	26537	0.00377
1334	0.04702	26538	0.08597	1334	0.00206	26538	0.00377
1335	0.04702	26539	0.08597	1335	0.00206	26539	0.00377
1336	0.04702	26540	0.08597	1336	0.00206	26540	0.00377
1337	0.04702	26541	0.08596	1337	0.00206	26541	0.00377
1338	0.04702	26542	0.08588	1338	0.00206	26542	0.00377
1339	0.04702	26543	0.08587	1339	0.00206	26543	0.00377
1340	0.04702	26544	0.08588	1340	0.00206	26544	0.00377
1341	0.04703	26545	0.08587	1341	0.00207	26545	0.00377
1342	0.04703	26546	0.08587	1342	0.00207	26546	0.00377
1343	0.04703	26547	0.08587	1343	0.00207	26547	0.00377
1344	0.04703	26548	0.08588	1344	0.00207	26548	0.00377
1345	0.04703	26549	0.08589	1345	0.00207	26549	0.00377
1346	0.04702	26550	0.08589	1346	0.00206	26550	0.00377
1347	0.04702	26551	0.08589	1347	0.00206	26551	0.00377
1348	0.04702	26552	0.08588	1348	0.00206	26552	0.00377
1349	0.04702	26553	0.08589	1349	0.00206	26553	0.00377
1350	0.04702	26554	0.08589	1350	0.00206	26554	0.00377
1351	0.04702	26555	0.08589	1351	0.00206	26555	0.00377
1352	0.04703	26556	0.0859	1352	0.00207	26556	0.00377
1353	0.04702	26557	0.08591	1353	0.00206	26557	0.00377
1354	0.04702	26558	0.08591	1354	0.00206	26558	0.00377
1355	0.04702	26559	0.0859	1355	0.00206	26559	0.00377
1356	0.04702	26560	0.08591	1356	0.00206	26560	0.00377
1357	0.04702	26561	0.08591	1357	0.00206	26561	0.00377
1358	0.04702	26562	0.08591	1358	0.00206	26562	0.00377
1359	0.04702	26563	0.08592	1359	0.00206	26563	0.00377
1360	0.04702	26564	0.08591	1360	0.00206	26564	0.00377
1361	0.04701	26565	0.08591	1361	0.00206	26565	0.00377
1362	0.04702	26566	0.08591	1362	0.00206	26566	0.00377
1363	0.04702	26567	0.08592	1363	0.00206	26567	0.00377
1364	0.04702	26568	0.08591	1364	0.00206	26568	0.00377
1365	0.04701	26569	0.08592	1365	0.00206	26569	0.00377
1366	0.04701	26570	0.08593	1366	0.00206	26570	0.00377
1367	0.04701	26571	0.08591	1367	0.00206	26571	0.00377
1368	0.047	26572	0.08592	1368	0.00206	26572	0.00377
1369	0.04701	26573	0.08592	1369	0.00206	26573	0.00377
1370	0.047	26574	0.08591	1370	0.00206	26574	0.00377
1371	0.04701	26575	0.08592	1371	0.00206	26575	0.00377
1372	0.04701	26576	0.08593	1372	0.00206	26576	0.00377
1373	0.04704	26577	0.08593	1373	0.00207	26577	0.00377
1374	0.04703	26578	0.08594	1374	0.00207	26578	0.00377
1375	0.04703	26579	0.08593	1375	0.00207	26579	0.00377
1376	0.04703	26580	0.08593	1376	0.00207	26580	0.00377
1377	0.04703	26581	0.08593	1377	0.00207	26581	0.00377
1378	0.04703	26582	0.08594	1378	0.00207	26582	0.00377
1379	0.04702	26583	0.08596	1379	0.00206	26583	0.00377
1380	0.04702	26584	0.08596	1380	0.00206	26584	0.00377
1381	0.04702	26585	0.08595	1381	0.00206	26585	0.00377
1382	0.04702	26586	0.08595	1382	0.00206	26586	0.00377
1383	0.04702	26587	0.08594	1383	0.00206	26587	0.00377
1384	0.04702	26588	0.08597	1384	0.00206	26588	0.00377
1385	0.04702	26589	0.08595	1385	0.00206	26589	0.00377
1386	0.04702	26590	0.08596	1386	0.00206	26590	0.00377
1387	0.04702	26591	0.08597	1387	0.00206	26591	0.00377
1388	0.04702	26592	0.08595	1388	0.00206	26592	0.00377
1389	0.04702	26593	0.08596	1389	0.00206	26593	0.00377
1390	0.04702	26594	0.08595	1390	0.00206	26594	0.00377
1391	0.04702	26595	0.08596	1391	0.00206	26595	0.00377
1392	0.04702	26596	0.08598	1392	0.00206	26596	0.00378
1393	0.04702	26597	0.08596	1393	0.00206	26597	0.00377
1394	0.04702	26598	0.08595	1394	0.00206	26598	0.00377
1395	0.04702	26599	0.08596	1395	0.00206	26599	0.00377
1396	0.04702	26600	0.08596	1396	0.00206	26600	0.00377
1397	0.04702	26601	0.08596	1397	0.00206	26601	0.00377
1398	0.04702	26602	0.08588	1398	0.00206	26602	0.00377
1399	0.04702	26603	0.08585	1399	0.00206	26603	0.00377
1400	0.04701	26604	0.08586	1400	0.00206	26604	0.00377
1401	0.04701	26605	0.08587	1401	0.00206	26605	0.00377
1402	0.04701	26606	0.08588	1402	0.00206	26606	0.00377
1403	0.04701	26607	0.08589	1403	0.00206	26607	0.00377
1404	0.04703	26608	0.08588	1404	0.00207	26608	0.00377
1405	0.04704	26609	0.08593	1405	0.00207	26609	0.00377
1406	0.04704	26610	0.08599	1406	0.00207	26610	0.00378
1407	0.04704	26611	0.0859	1407	0.00207	26611	0.00377
1408	0.04704	26612	0.08588	1408	0.00207	26612	0.00377
1409	0.04706	26613	0.08589	1409	0.00207	26613	0.00377
1410	0.04706	26614	0.08588	1410	0.00207	26614	0.00377
1411	0.04706	26615	0.08591	1411	0.00207	26615	0.00377
1412	0.04707	26616	0.0859	1412	0.00207	26616	0.00377
1413	0.04707	26617	0.0859	1413	0.00207	26617	0.00377
1414	0.04707	26618	0.0859	1414	0.00207	26618	0.00377
1415	0.04707	26619	0.0859	1415	0.00207	26619	0.00377
1416	0.04707	26620	0.08592	1416	0.00207	26620	0.00377
1417	0.04707	26621	0.08592	1417	0.00207	26621	0.00377
1418	0.04707	26622	0.08591	1418	0.00207	26622	0.00377
1419	0.04707	26623	0.08592	1419	0.00207	26623	0.00377
1420	0.04707	26624	0.08593	1420	0.00207	26624	0.00377
1421	0.04707	26625	0.08592	1421	0.00207	26625	0.00377
1422	0.04706	26626	0.08592	1422	0.00207	26626	0.00377
1423	0.04707	26627	0.08592	1423	0.00207	26627	0.00377
1424	0.04706	26628	0.08591	1424	0.00207	26628	0.00377
1425	0.04706	26629	0.08592	1425	0.00207	26629	0.00377
1426	0.04707	26630	0.08593	1426	0.00207	26630	0.00377
1427	0.04706	26631	0.08592	1427	0.00207	26631	0.00377
1428	0.04706	26632	0.08593	1428	0.00207	26632	0.00377
1429	0.04706	26633	0.08592	1429	0.00207	26633	0.00377
1430	0.04706	26634	0.08592	1430	0.00207	26634	0.00377
1431	0.04707	26635	0.08592	1431	0.00207	26635	0.00377
1432	0.04706	26636	0.08592	1432	0.00207	26636	0.00377
1433	0.04708	26637	0.08594	1433	0.00207	26637	0.00377
1434	0.04707	26638	0.08594	1434	0.00207	26638	0.00377
1435	0.04707	26639	0.08593	1435	0.00207	26639	0.00377
1436	0.04707	26640	0.08597	1436	0.00207	26640	0.00377
1437	0.04707	26641	0.08594	1437	0.00207	26641	0.00377
1438	0.04707	26642	0.08593	1438	0.00207	26642	0.00377
1439	0.04708	26643	0.08593	1439	0.00207	26643	0.00377
1440	0.04708	26644	0.08594	1440	0.00207	26644	0.00377
1441	0.04708	26645	0.08594	1441	0.00207	26645	0.00377
1442	0.04707	26646	0.08593	1442	0.00207	26646	0.00377
1443	0.04707	26647	0.08594	1443	0.00207	26647	0.00377
1444	0.04709	26648	0.08594	1444	0.00207	26648	0.00377
1445	0.04708	26649	0.08594	1445	0.00207	26649	0.00377
1446	0.04708	26650	0.08595	1446	0.00207	26650	0.00377
1447	0.04708	26651	0.08595	1447	0.00207	26651	0.00377
1448	0.04708	26652	0.08594	1448	0.00207	26652	0.00377
1449	0.04708	26653	0.08594	1449	0.00207	26653	0.00377
1450	0.04708	26654	0.08597	1450	0.00207	26654	0.00377
1451	0.04708	26655	0.08594	1451	0.00207	26655	0.00377
1452	0.04708	26656	0.08596	1452	0.00207	26656	0.00377
1453	0.04708	26657	0.08597	1453	0.00207	26657	0.00377
1454	0.04708	26658	0.08596	1454	0.00207	26658	0.00377
1455	0.04708	26659	0.08594	1455	0.00207	26659	0.00377
1456	0.04708	26660	0.08586	1456	0.00207	26660	0.00377
1457	0.04708	26661	0.08587	1457	0.00207	26661	0.00377
1458	0.04708	26662	0.08591	1458	0.00207	26662	0.00377
1459	0.04708	26663	0.08586	1459	0.00207	26663	0.00377
1460	0.04708	26664	0.08586	1460	0.00207	26664	0.00377
1461	0.04708	26665	0.08587	1461	0.00207	26665	0.00377
1462	0.04708	26666	0.08591	1462	0.00207	26666	0.00377
1463	0.04708	26667	0.08587	1463	0.00207	26667	0.00377
1464	0.04708	26668	0.08591	1464	0.00207	26668	0.00377
1465	0.04708	26669	0.08587	1465	0.00207	26669	0.00377
1466	0.04708	26670	0.08589	1466	0.00207	26670	0.00377
1467	0.04707	26671	0.08588	1467	0.00207	26671	0.00377
1468	0.04707	26672	0.08589	1468	0.00207	26672	0.00377
1469	0.04707	26673	0.08589	1469	0.00207	26673	0.00377
1470	0.04708	26674	0.0859	1470	0.00207	26674	0.00377
1471	0.04708	26675	0.08589	1471	0.00207	26675	0.00377
1472	0.04707	26676	0.08589	1472	0.00207	26676	0.00377
1473	0.04706	26677	0.08589	1473	0.00207	26677	0.00377
1474	0.04706	26678	0.08591	1474	0.00207	26678	0.00377
1475	0.04705	26679	0.08591	1475	0.00207	26679	0.00377
1476	0.04705	26680	0.0859	1476	0.00207	26680	0.00377
1477	0.04705	26681	0.08589	1477	0.00207	26681	0.00377
1478	0.04706	26682	0.0859	1478	0.00207	26682	0.00377
1479	0.04705	26683	0.0859	1479	0.00207	26683	0.00377
1480	0.04705	26684	0.08591	1480	0.00207	26684	0.00377
1481	0.04705	26685	0.08592	1481	0.00207	26685	0.00377
1482	0.04705	26686	0.08592	1482	0.00207	26686	0.00377
1483	0.04705	26687	0.08591	1483	0.00207	26687	0.00377
1484	0.04705	26688	0.08592	1484	0.00207	26688	0.00377
1485	0.04705	26689	0.08592	1485	0.00207	26689	0.00377
1486	0.04705	26690	0.08592	1486	0.00207	26690	0.00377
1487	0.04705	26691	0.08592	1487	0.00207	26691	0.00377
1488	0.04705	26692	0.08592	1488	0.00207	26692	0.00377
1489	0.04706	26693	0.08594	1489	0.00207	26693	0.00377
1490	0.04705	26694	0.08593	1490	0.00207	26694	0.00377
1491	0.04705	26695	0.08594	1491	0.00207	26695	0.00377
1492	0.04706	26696	0.08595	1492	0.00207	26696	0.00377
1493	0.04706	26697	0.08593	1493	0.00207	26697	0.00377
1494	0.04706	26698	0.08593	1494	0.00207	26698	0.00377
1495	0.04706	26699	0.08593	1495	0.00207	26699	0.00377
1496	0.04707	26700	0.08594	1496	0.00207	26700	0.00377
1497	0.04708	26701	0.08596	1497	0.00207	26701	0.00377
1498	0.04708	26702	0.08594	1498	0.00207	26702	0.00377
1499	0.04708	26703	0.08593	1499	0.00207	26703	0.00377
1500	0.04708	26704	0.08594	1500	0.00207	26704	0.00377
1501	0.04707	26705	0.08593	1501	0.00207	26705	0.00377
1502	0.04707	26706	0.08595	1502	0.00207	26706	0.00377
1503	0.04707	26707	0.08594	1503	0.00207	26707	0.00377
1504	0.04707	26708	0.08594	1504	0.00207	26708	0.00377
1505	0.04707	26709	0.08595	1505	0.00207	26709	0.00377
1506	0.04707	26710	0.08594	1506	0.00207	26710	0.00377
1507	0.04707	26711	0.08595	1507	0.00207	26711	0.00377
1508	0.04707	26712	0.08595	1508	0.00207	26712	0.00377
1509	0.04707	26713	0.08597	1509	0.00207	26713	0.00377
1510	0.04706	26714	0.08597	1510	0.00207	26714	0.00377
1511	0.04706	26715	0.08588	1511	0.00207	26715	0.00377
1512	0.04707	26716	0.08584	1512	0.00207	26716	0.00377
1513	0.0471	26717	0.08585	1513	0.00207	26717	0.00377
1514	0.0471	26718	0.08586	1514	0.00207	26718	0.00377
1515	0.0471	26719	0.08585	1515	0.00207	26719	0.00377
1516	0.04709	26720	0.08586	1516	0.00207	26720	0.00377
1517	0.04709	26721	0.08587	1517	0.00207	26721	0.00377
1518	0.04709	26722	0.08587	1518	0.00207	26722	0.00377
1519	0.04708	26723	0.08588	1519	0.00207	26723	0.00377
1520	0.04703	26724	0.08587	1520	0.00207	26724	0.00377
1521	0.047	26725	0.08588	1521	0.00206	26725	0.00377
1522	0.04701	26726	0.08588	1522	0.00206	26726	0.00377
1523	0.04701	26727	0.08589	1523	0.00206	26727	0.00377
1524	0.04702	26728	0.0859	1524	0.00206	26728	0.00377
1525	0.04702	26729	0.08589	1525	0.00206	26729	0.00377
1526	0.04702	26730	0.08589	1526	0.00206	26730	0.00377
1527	0.04702	26731	0.08588	1527	0.00206	26731	0.00377
1528	0.04701	26732	0.08588	1528	0.00206	26732	0.00377
1529	0.04701	26733	0.08589	1529	0.00206	26733	0.00377
1530	0.04701	26734	0.08589	1530	0.00206	26734	0.00377
1531	0.04701	26735	0.0859	1531	0.00206	26735	0.00377
1532	0.04701	26736	0.08591	1532	0.00206	26736	0.00377
1533	0.04701	26737	0.0859	1533	0.00206	26737	0.00377
1534	0.04701	26738	0.0859	1534	0.00206	26738	0.00377
1535	0.047	26739	0.0859	1535	0.00206	26739	0.00377
1536	0.047	26740	0.0859	1536	0.00206	26740	0.00377
1537	0.04701	26741	0.08592	1537	0.00206	26741	0.00377
1538	0.04702	26742	0.0859	1538	0.00206	26742	0.00377
1539	0.04701	26743	0.0859	1539	0.00206	26743	0.00377
1540	0.04701	26744	0.08591	1540	0.00206	26744	0.00377
1541	0.04701	26745	0.08591	1541	0.00206	26745	0.00377
1542	0.04701	26746	0.08591	1542	0.00206	26746	0.00377
1543	0.04701	26747	0.0859	1543	0.00206	26747	0.00377
1544	0.04701	26748	0.08589	1544	0.00206	26748	0.00377
1545	0.04701	26749	0.0859	1545	0.00206	26749	0.00377
1546	0.047	26750	0.08589	1546	0.00206	26750	0.00377
1547	0.047	26751	0.08589	1547	0.00206	26751	0.00377
1548	0.047	26752	0.08589	1548	0.00206	26752	0.00377
1549	0.047	26753	0.0859	1549	0.00206	26753	0.00377
1550	0.04702	26754	0.08591	1550	0.00206	26754	0.00377
1551	0.04702	26755	0.08592	1551	0.00206	26755	0.00377
1552	0.04701	26756	0.08593	1552	0.00206	26756	0.00377
1553	0.04702	26757	0.08591	1553	0.00206	26757	0.00377
1554	0.04701	26758	0.08591	1554	0.00206	26758	0.00377
1555	0.04702	26759	0.08591	1555	0.00206	26759	0.00377
1556	0.04702	26760	0.08591	1556	0.00206	26760	0.00377
1557	0.04703	26761	0.0859	1557	0.00207	26761	0.00377
1558	0.04703	26762	0.08592	1558	0.00207	26762	0.00377
1559	0.04703	26763	0.08592	1559	0.00207	26763	0.00377
1560	0.04703	26764	0.08591	1560	0.00207	26764	0.00377
1561	0.04702	26765	0.08592	1561	0.00206	26765	0.00377
1562	0.04702	26766	0.08592	1562	0.00206	26766	0.00377
1563	0.04703	26767	0.08591	1563	0.00207	26767	0.00377
1564	0.04703	26768	0.08591	1564	0.00207	26768	0.00377
1565	0.04702	26769	0.0859	1565	0.00206	26769	0.00377
1566	0.04703	26770	0.0859	1566	0.00207	26770	0.00377
1567	0.04702	26771	0.0859	1567	0.00206	26771	0.00377
1568	0.04702	26772	0.08592	1568	0.00206	26772	0.00377
1569	0.04702	26773	0.08592	1569	0.00206	26773	0.00377
1570	0.04702	26774	0.08592	1570	0.00206	26774	0.00377
1571	0.04702	26775	0.08594	1571	0.00206	26775	0.00377
1572	0.04702	26776	0.08585	1572	0.00206	26776	0.00377
1573	0.04702	26777	0.08582	1573	0.00206	26777	0.00377
1574	0.04702	26778	0.08582	1574	0.00206	26778	0.00377
1575	0.04701	26779	0.08583	1575	0.00206	26779	0.00377
1576	0.04701	26780	0.08583	1576	0.00206	26780	0.00377
1577	0.04701	26781	0.08583	1577	0.00206	26781	0.00377
1578	0.04701	26782	0.08585	1578	0.00206	26782	0.00377
1579	0.04701	26783	0.08583	1579	0.00206	26783	0.00377
1580	0.04702	26784	0.08584	1580	0.00206	26784	0.00377
1581	0.04701	26785	0.08589	1581	0.00206	26785	0.00377
1582	0.04701	26786	0.08588	1582	0.00206	26786	0.00377
1583	0.04702	26787	0.08585	1583	0.00206	26787	0.00377
1584	0.04702	26788	0.08587	1584	0.00206	26788	0.00377
1585	0.04701	26789	0.08588	1585	0.00206	26789	0.00377
1586	0.04701	26790	0.08587	1586	0.00206	26790	0.00377
1587	0.047	26791	0.08588	1587	0.00206	26791	0.00377
1588	0.04702	26792	0.08587	1588	0.00206	26792	0.00377
1589	0.04703	26793	0.08588	1589	0.00207	26793	0.00377
1590	0.04703	26794	0.08587	1590	0.00207	26794	0.00377
1591	0.04703	26795	0.08589	1591	0.00207	26795	0.00377
1592	0.04703	26796	0.08588	1592	0.00207	26796	0.00377
1593	0.04702	26797	0.08587	1593	0.00206	26797	0.00377
1594	0.04703	26798	0.08589	1594	0.00207	26798	0.00377
1595	0.04703	26799	0.08589	1595	0.00207	26799	0.00377
1596	0.04703	26800	0.08588	1596	0.00207	26800	0.00377
1597	0.04703	26801	0.08587	1597	0.00207	26801	0.00377
1598	0.04703	26802	0.08589	1598	0.00207	26802	0.00377
1599	0.04703	26803	0.0859	1599	0.00207	26803	0.00377
1600	0.04703	26804	0.08589	1600	0.00207	26804	0.00377
1601	0.04703	26805	0.08589	1601	0.00207	26805	0.00377
1602	0.04702	26806	0.08589	1602	0.00206	26806	0.00377
1603	0.04702	26807	0.08591	1603	0.00206	26807	0.00377
1604	0.04702	26808	0.08591	1604	0.00206	26808	0.00377
1605	0.04703	26809	0.08588	1605	0.00207	26809	0.00377
1606	0.04702	26810	0.08589	1606	0.00206	26810	0.00377
1607	0.04702	26811	0.08589	1607	0.00206	26811	0.00377
1608	0.04701	26812	0.08589	1608	0.00206	26812	0.00377
1609	0.04702	26813	0.0859	1609	0.00206	26813	0.00377
1610	0.04702	26814	0.0859	1610	0.00206	26814	0.00377
1611	0.04702	26815	0.0859	1611	0.00206	26815	0.00377
1612	0.04703	26816	0.08591	1612	0.00207	26816	0.00377
1613	0.04704	26817	0.0859	1613	0.00207	26817	0.00377
1614	0.04704	26818	0.0859	1614	0.00207	26818	0.00377
1615	0.04704	26819	0.0859	1615	0.00207	26819	0.00377
1616	0.04704	26820	0.08592	1616	0.00207	26820	0.00377
1617	0.04704	26821	0.08593	1617	0.00207	26821	0.00377
1618	0.04704	26822	0.0859	1618	0.00207	26822	0.00377
1619	0.04704	26823	0.08592	1619	0.00207	26823	0.00377
1620	0.04704	26824	0.08592	1620	0.00207	26824	0.00377
1621	0.04704	26825	0.08591	1621	0.00207	26825	0.00377
1622	0.04704	26826	0.08591	1622	0.00207	26826	0.00377
1623	0.04703	26827	0.08591	1623	0.00207	26827	0.00377
1624	0.04703	26828	0.08591	1624	0.00207	26828	0.00377
1625	0.04704	26829	0.08591	1625	0.00207	26829	0.00377
1626	0.04705	26830	0.08592	1626	0.00207	26830	0.00377
1627	0.04706	26831	0.08592	1627	0.00207	26831	0.00377
1628	0.04707	26832	0.0859	1628	0.00207	26832	0.00377
1629	0.04706	26833	0.08591	1629	0.00207	26833	0.00377
1630	0.04706	26834	0.08585	1630	0.00207	26834	0.00377
1631	0.04706	26835	0.08582	1631	0.00207	26835	0.00377
1632	0.04706	26836	0.08583	1632	0.00207	26836	0.00377
1633	0.04706	26837	0.08583	1633	0.00207	26837	0.00377
1634	0.04707	26838	0.08583	1634	0.00207	26838	0.00377
1635	0.04707	26839	0.08585	1635	0.00207	26839	0.00377
1636	0.04707	26840	0.08583	1636	0.00207	26840	0.00377
1637	0.04707	26841	0.08584	1637	0.00207	26841	0.00377
1638	0.04709	26842	0.08585	1638	0.00207	26842	0.00377
1639	0.04709	26843	0.08586	1639	0.00207	26843	0.00377
1640	0.04709	26844	0.08585	1640	0.00207	26844	0.00377
1641	0.04709	26845	0.08586	1641	0.00207	26845	0.00377
1642	0.04709	26846	0.08586	1642	0.00207	26846	0.00377
1643	0.04709	26847	0.08585	1643	0.00207	26847	0.00377
1644	0.04709	26848	0.08585	1644	0.00207	26848	0.00377
1645	0.04709	26849	0.08585	1645	0.00207	26849	0.00377
1646	0.04709	26850	0.08587	1646	0.00207	26850	0.00377
1647	0.04709	26851	0.08588	1647	0.00207	26851	0.00377
1648	0.04709	26852	0.08588	1648	0.00207	26852	0.00377
1649	0.04709	26853	0.08587	1649	0.00207	26853	0.00377
1650	0.04709	26854	0.08586	1650	0.00207	26854	0.00377
1651	0.04709	26855	0.08587	1651	0.00207	26855	0.00377
1652	0.04709	26856	0.08587	1652	0.00207	26856	0.00377
1653	0.04709	26857	0.08586	1653	0.00207	26857	0.00377
1654	0.04709	26858	0.08587	1654	0.00207	26858	0.00377
1655	0.04709	26859	0.08587	1655	0.00207	26859	0.00377
1656	0.04709	26860	0.08587	1656	0.00207	26860	0.00377
1657	0.04709	26861	0.08587	1657	0.00207	26861	0.00377
1658	0.04708	26862	0.08587	1658	0.00207	26862	0.00377
1659	0.04709	26863	0.08587	1659	0.00207	26863	0.00377
1660	0.04709	26864	0.08587	1660	0.00207	26864	0.00377
1661	0.04709	26865	0.08588	1661	0.00207	26865	0.00377
1662	0.04709	26866	0.08587	1662	0.00207	26866	0.00377
1663	0.04709	26867	0.08588	1663	0.00207	26867	0.00377
1664	0.04709	26868	0.08588	1664	0.00207	26868	0.00377
1665	0.04709	26869	0.08588	1665	0.00207	26869	0.00377
1666	0.0471	26870	0.0859	1666	0.00207	26870	0.00377
1667	0.0471	26871	0.08588	1667	0.00207	26871	0.00377
1668	0.04709	26872	0.08593	1668	0.00207	26872	0.00377
1669	0.04711	26873	0.08588	1669	0.00207	26873	0.00377
1670	0.04711	26874	0.0859	1670	0.00207	26874	0.00377
1671	0.0471	26875	0.08588	1671	0.00207	26875	0.00377
1672	0.0471	26876	0.08589	1672	0.00207	26876	0.00377
1673	0.0471	26877	0.0859	1673	0.00207	26877	0.00377
1674	0.0471	26878	0.08588	1674	0.00207	26878	0.00377
1675	0.0471	26879	0.08588	1675	0.00207	26879	0.00377
1676	0.04709	26880	0.08588	1676	0.00207	26880	0.00377
1677	0.04711	26881	0.0859	1677	0.00207	26881	0.00377
1678	0.04711	26882	0.08589	1678	0.00207	26882	0.00377
1679	0.04711	26883	0.08591	1679	0.00207	26883	0.00377
1680	0.04711	26884	0.08592	1680	0.00207	26884	0.00377
1681	0.0471	26885	0.0859	1681	0.00207	26885	0.00377
1682	0.04711	26886	0.0859	1682	0.00207	26886	0.00377
1683	0.04711	26887	0.08591	1683	0.00207	26887	0.00377
1684	0.04711	26888	0.08591	1684	0.00207	26888	0.00377
1685	0.04711	26889	0.0859	1685	0.00207	26889	0.00377
1686	0.0471	26890	0.0859	1686	0.00207	26890	0.00377
1687	0.04711	26891	0.08582	1687	0.00207	26891	0.00377
1688	0.04711	26892	0.08579	1688	0.00207	26892	0.00377
1689	0.04711	26893	0.08581	1689	0.00207	26893	0.00377
1690	0.04711	26894	0.0858	1690	0.00207	26894	0.00377
1691	0.04711	26895	0.08581	1691	0.00207	26895	0.00377
1692	0.04711	26896	0.0858	1692	0.00207	26896	0.00377
1693	0.04711	26897	0.08583	1693	0.00207	26897	0.00377
1694	0.0471	26898	0.08583	1694	0.00207	26898	0.00377
1695	0.0471	26899	0.08585	1695	0.00207	26899	0.00377
1696	0.04711	26900	0.08583	1696	0.00207	26900	0.00377
1697	0.04711	26901	0.08584	1697	0.00207	26901	0.00377
1698	0.04712	26902	0.08585	1698	0.00207	26902	0.00377
1699	0.04713	26903	0.08584	1699	0.00207	26903	0.00377
1700	0.04713	26904	0.08584	1700	0.00207	26904	0.00377
1701	0.04713	26905	0.08585	1701	0.00207	26905	0.00377
1702	0.04712	26906	0.08583	1702	0.00207	26906	0.00377
1703	0.04712	26907	0.08584	1703	0.00207	26907	0.00377
1704	0.04712	26908	0.08584	1704	0.00207	26908	0.00377
1705	0.04712	26909	0.08584	1705	0.00207	26909	0.00377
1706	0.04712	26910	0.08585	1706	0.00207	26910	0.00377
1707	0.04712	26911	0.08586	1707	0.00207	26911	0.00377
1708	0.04712	26912	0.08584	1708	0.00207	26912	0.00377
1709	0.04712	26913	0.08586	1709	0.00207	26913	0.00377
1710	0.04712	26914	0.08585	1710	0.00207	26914	0.00377
1711	0.04712	26915	0.08585	1711	0.00207	26915	0.00377
1712	0.04713	26916	0.08586	1712	0.00207	26916	0.00377
1713	0.04713	26917	0.08587	1713	0.00207	26917	0.00377
1714	0.04713	26918	0.08588	1714	0.00207	26918	0.00377
1715	0.04713	26919	0.08587	1715	0.00207	26919	0.00377
1716	0.04712	26920	0.08588	1716	0.00207	26920	0.00377
1717	0.04713	26921	0.08588	1717	0.00207	26921	0.00377
1718	0.04712	26922	0.08588	1718	0.00207	26922	0.00377
1719	0.04712	26923	0.08587	1719	0.00207	26923	0.00377
1720	0.04712	26924	0.08587	1720	0.00207	26924	0.00377
1721	0.04712	26925	0.08589	1721	0.00207	26925	0.00377
1722	0.04712	26926	0.08587	1722	0.00207	26926	0.00377
1723	0.04712	26927	0.08589	1723	0.00207	26927	0.00377
1724	0.04712	26928	0.08587	1724	0.00207	26928	0.00377
1725	0.04712	26929	0.08587	1725	0.00207	26929	0.00377
1726	0.04712	26930	0.08587	1726	0.00207	26930	0.00377
1727	0.04712	26931	0.08587	1727	0.00207	26931	0.00377
1728	0.04713	26932	0.08589	1728	0.00207	26932	0.00377
1729	0.04713	26933	0.08587	1729	0.00207	26933	0.00377
1730	0.04713	26934	0.08587	1730	0.00207	26934	0.00377
1731	0.04712	26935	0.0859	1731	0.00207	26935	0.00377
1732	0.04712	26936	0.08588	1732	0.00207	26936	0.00377
1733	0.04712	26937	0.08587	1733	0.00207	26937	0.00377
1734	0.0471	26938	0.08588	1734	0.00207	26938	0.00377
1735	0.04711	26939	0.08588	1735	0.00207	26939	0.00377
1736	0.04711	26940	0.08589	1736	0.00207	26940	0.00377
1737	0.04711	26941	0.08588	1737	0.00207	26941	0.00377
1738	0.04712	26942	0.08588	1738	0.00207	26942	0.00377
1739	0.04711	26943	0.08589	1739	0.00207	26943	0.00377
1740	0.04712	26944	0.08588	1740	0.00207	26944	0.00377
1741	0.04712	26945	0.08587	1741	0.00207	26945	0.00377
1742	0.04712	26946	0.08589	1742	0.00207	26946	0.00377
1743	0.04707	26947	0.08584	1743	0.00207	26947	0.00377
1744	0.04706	26948	0.0858	1744	0.00207	26948	0.00377
1745	0.04706	26949	0.08577	1745	0.00207	26949	0.00377
1746	0.04704	26950	0.08578	1746	0.00207	26950	0.00377
1747	0.04705	26951	0.08578	1747	0.00207	26951	0.00377
1748	0.04705	26952	0.0858	1748	0.00207	26952	0.00377
1749	0.04705	26953	0.08581	1749	0.00207	26953	0.00377
1750	0.04706	26954	0.08581	1750	0.00207	26954	0.00377
1751	0.04707	26955	0.08581	1751	0.00207	26955	0.00377
1752	0.04707	26956	0.0858	1752	0.00207	26956	0.00377
1753	0.04707	26957	0.08583	1753	0.00207	26957	0.00377
1754	0.04706	26958	0.08582	1754	0.00207	26958	0.00377
1755	0.04706	26959	0.0858	1755	0.00207	26959	0.00377
1756	0.04706	26960	0.0858	1756	0.00207	26960	0.00377
1757	0.04706	26961	0.08581	1757	0.00207	26961	0.00377
1758	0.04706	26962	0.08582	1758	0.00207	26962	0.00377
1759	0.04706	26963	0.0858	1759	0.00207	26963	0.00377
1760	0.04706	26964	0.08581	1760	0.00207	26964	0.00377
1761	0.04707	26965	0.08581	1761	0.00207	26965	0.00377
1762	0.04706	26966	0.08581	1762	0.00207	26966	0.00377
1763	0.04706	26967	0.08582	1763	0.00207	26967	0.00377
1764	0.04706	26968	0.08581	1764	0.00207	26968	0.00377
1765	0.04706	26969	0.0858	1765	0.00207	26969	0.00377
1766	0.04706	26970	0.08579	1766	0.00207	26970	0.00377
1767	0.04706	26971	0.08578	1767	0.00207	26971	0.00377
1768	0.04706	26972	0.08579	1768	0.00207	26972	0.00377
1769	0.04706	26973	0.0858	1769	0.00207	26973	0.00377
1770	0.04706	26974	0.0858	1770	0.00207	26974	0.00377
1771	0.04706	26975	0.08581	1771	0.00207	26975	0.00377
1772	0.04706	26976	0.08579	1772	0.00207	26976	0.00377
1773	0.04707	26977	0.0858	1773	0.00207	26977	0.00377
1774	0.04707	26978	0.0858	1774	0.00207	26978	0.00377
1775	0.04707	26979	0.0858	1775	0.00207	26979	0.00377
1776	0.04707	26980	0.08581	1776	0.00207	26980	0.00377
1777	0.04706	26981	0.08581	1777	0.00207	26981	0.00377
1778	0.04706	26982	0.08582	1778	0.00207	26982	0.00377
1779	0.04706	26983	0.08582	1779	0.00207	26983	0.00377
1780	0.04707	26984	0.08583	1780	0.00207	26984	0.00377
1781	0.04707	26985	0.08586	1781	0.00207	26985	0.00377
1782	0.04706	26986	0.08582	1782	0.00207	26986	0.00377
1783	0.04707	26987	0.08582	1783	0.00207	26987	0.00377
1784	0.04706	26988	0.08582	1784	0.00207	26988	0.00377
1785	0.04706	26989	0.08582	1785	0.00207	26989	0.00377
1786	0.04706	26990	0.08583	1786	0.00207	26990	0.00377
1787	0.04706	26991	0.08584	1787	0.00207	26991	0.00377
1788	0.04706	26992	0.08583	1788	0.00207	26992	0.00377
1789	0.04706	26993	0.08585	1789	0.00207	26993	0.00377
1790	0.04705	26994	0.08584	1790	0.00207	26994	0.00377
1791	0.04705	26995	0.08583	1791	0.00207	26995	0.00377
1792	0.04705	26996	0.08583	1792	0.00207	26996	0.00377
1793	0.04706	26997	0.08583	1793	0.00207	26997	0.00377
1794	0.04706	26998	0.08585	1794	0.00207	26998	0.00377
1795	0.04707	26999	0.08584	1795	0.00207	26999	0.00377
1796	0.04707	27000	0.08584	1796	0.00207	27000	0.00377
1797	0.04707	27001	0.08584	1797	0.00207	27001	0.00377
1798	0.04707	27002	0.08585	1798	0.00207	27002	0.00377
1799	0.04707	27003	0.08584	1799	0.00207	27003	0.00377
1800	0.04707	27004	0.08586	1800	0.00207	27004	0.00377
1801	0.04707	27005	0.08584	1801	0.00207	27005	0.00377
1802	0.04707	27006	0.08584	1802	0.00207	27006	0.00377
1803	0.04706	27007	0.08584	1803	0.00207	27007	0.00377
1804	0.04706	27008	0.08584	1804	0.00207	27008	0.00377
1805	0.04707	27009	0.08585	1805	0.00207	27009	0.00377
1806	0.04706	27010	0.08584	1806	0.00207	27010	0.00377
1807	0.04707	27011	0.08584	1807	0.00207	27011	0.00377
1808	0.04707	27012	0.08585	1808	0.00207	27012	0.00377
1809	0.04707	27013	0.08583	1809	0.00207	27013	0.00377
1810	0.04707	27014	0.08584	1810	0.00207	27014	0.00377
1811	0.04707	27015	0.08584	1811	0.00207	27015	0.00377
1812	0.04707	27016	0.08585	1812	0.00207	27016	0.00377
1813	0.04707	27017	0.08584	1813	0.00207	27017	0.00377
1814	0.04707	27018	0.08585	1814	0.00207	27018	0.00377
1815	0.04707	27019	0.08584	1815	0.00207	27019	0.00377
1816	0.04706	27020	0.08585	1816	0.00207	27020	0.00377
1817	0.04707	27021	0.08586	1817	0.00207	27021	0.00377
1818	0.04706	27022	0.08586	1818	0.00207	27022	0.00377
1819	0.04706	27023	0.08585	1819	0.00207	27023	0.00377
1820	0.04706	27024	0.08586	1820	0.00207	27024	0.00377
1821	0.04706	27025	0.08586	1821	0.00207	27025	0.00377
1822	0.04707	27026	0.08584	1822	0.00207	27026	0.00377
1823	0.04707	27027	0.08588	1823	0.00207	27027	0.00377
1824	0.04706	27028	0.08586	1824	0.00207	27028	0.00377
1825	0.04706	27029	0.08586	1825	0.00207	27029	0.00377
1826	0.04707	27030	0.08586	1826	0.00207	27030	0.00377
1827	0.04707	27031	0.08579	1827	0.00207	27031	0.00377
1828	0.04706	27032	0.08574	1828	0.00207	27032	0.00376
1829	0.04706	27033	0.08575	1829	0.00207	27033	0.00377
1830	0.04707	27034	0.08578	1830	0.00207	27034	0.00377
1831	0.04707	27035	0.08577	1831	0.00207	27035	0.00377
1832	0.04707	27036	0.08575	1832	0.00207	27036	0.00377
1833	0.04707	27037	0.08576	1833	0.00207	27037	0.00377
1834	0.04705	27038	0.08576	1834	0.00207	27038	0.00377
1835	0.04705	27039	0.08577	1835	0.00207	27039	0.00377
1836	0.04705	27040	0.08577	1836	0.00207	27040	0.00377
1837	0.04705	27041	0.08578	1837	0.00207	27041	0.00377
1838	0.04706	27042	0.08578	1838	0.00207	27042	0.00377
1839	0.04706	27043	0.08579	1839	0.00207	27043	0.00377
1840	0.04707	27044	0.0858	1840	0.00207	27044	0.00377
1841	0.04708	27045	0.08578	1841	0.00207	27045	0.00377
1842	0.04707	27046	0.08578	1842	0.00207	27046	0.00377
1843	0.04707	27047	0.08579	1843	0.00207	27047	0.00377
1844	0.04707	27048	0.08579	1844	0.00207	27048	0.00377
1845	0.04707	27049	0.08578	1845	0.00207	27049	0.00377
1846	0.04707	27050	0.08578	1846	0.00207	27050	0.00377
1847	0.04707	27051	0.08579	1847	0.00207	27051	0.00377
1848	0.04707	27052	0.08579	1848	0.00207	27052	0.00377
1849	0.04707	27053	0.08579	1849	0.00207	27053	0.00377
1850	0.04707	27054	0.08579	1850	0.00207	27054	0.00377
1851	0.04707	27055	0.08579	1851	0.00207	27055	0.00377
1852	0.04708	27056	0.08579	1852	0.00207	27056	0.00377
1853	0.04707	27057	0.0858	1853	0.00207	27057	0.00377
1854	0.04707	27058	0.0858	1854	0.00207	27058	0.00377
1855	0.04708	27059	0.08579	1855	0.00207	27059	0.00377
1856	0.04708	27060	0.08582	1856	0.00207	27060	0.00377
1857	0.04708	27061	0.0858	1857	0.00207	27061	0.00377
1858	0.04709	27062	0.08584	1858	0.00207	27062	0.00377
1859	0.04708	27063	0.08582	1859	0.00207	27063	0.00377
1860	0.04708	27064	0.08582	1860	0.00207	27064	0.00377
1861	0.04708	27065	0.08582	1861	0.00207	27065	0.00377
1862	0.04708	27066	0.08583	1862	0.00207	27066	0.00377
1863	0.04708	27067	0.08582	1863	0.00207	27067	0.00377
1864	0.04707	27068	0.08582	1864	0.00207	27068	0.00377
1865	0.04707	27069	0.08581	1865	0.00207	27069	0.00377
1866	0.04708	27070	0.08582	1866	0.00207	27070	0.00377
1867	0.04709	27071	0.08582	1867	0.00207	27071	0.00377
1868	0.04709	27072	0.08583	1868	0.00207	27072	0.00377
1869	0.04709	27073	0.08583	1869	0.00207	27073	0.00377
1870	0.0471	27074	0.08583	1870	0.00207	27074	0.00377
1871	0.0471	27075	0.08585	1871	0.00207	27075	0.00377
1872	0.0471	27076	0.08583	1872	0.00207	27076	0.00377
1873	0.0471	27077	0.08583	1873	0.00207	27077	0.00377
1874	0.0471	27078	0.08583	1874	0.00207	27078	0.00377
1875	0.0471	27079	0.08583	1875	0.00207	27079	0.00377
1876	0.04709	27080	0.08584	1876	0.00207	27080	0.00377
1877	0.0471	27081	0.08583	1877	0.00207	27081	0.00377
1878	0.04709	27082	0.08584	1878	0.00207	27082	0.00377
1879	0.04709	27083	0.08584	1879	0.00207	27083	0.00377
1880	0.0471	27084	0.08583	1880	0.00207	27084	0.00377
1881	0.0471	27085	0.08585	1881	0.00207	27085	0.00377
1882	0.0471	27086	0.08583	1882	0.00207	27086	0.00377
1883	0.0471	27087	0.08579	1883	0.00207	27087	0.00377
1884	0.04711	27088	0.08572	1884	0.00207	27088	0.00376
1885	0.04711	27089	0.08574	1885	0.00207	27089	0.00376
1886	0.04711	27090	0.08574	1886	0.00207	27090	0.00376
1887	0.04711	27091	0.08574	1887	0.00207	27091	0.00376
1888	0.04711	27092	0.08574	1888	0.00207	27092	0.00376
1889	0.04711	27093	0.08576	1889	0.00207	27093	0.00377
1890	0.04711	27094	0.08574	1890	0.00207	27094	0.00376
1891	0.04711	27095	0.08576	1891	0.00207	27095	0.00377
1892	0.04711	27096	0.08576	1892	0.00207	27096	0.00377
1893	0.04711	27097	0.08578	1893	0.00207	27097	0.00377
1894	0.04711	27098	0.08576	1894	0.00207	27098	0.00377
1895	0.04711	27099	0.08578	1895	0.00207	27099	0.00377
1896	0.04711	27100	0.08579	1896	0.00207	27100	0.00377
1897	0.04711	27101	0.08578	1897	0.00207	27101	0.00377
1898	0.04711	27102	0.0858	1898	0.00207	27102	0.00377
1899	0.04711	27103	0.0858	1899	0.00207	27103	0.00377
1900	0.04712	27104	0.08578	1900	0.00207	27104	0.00377
1901	0.04712	27105	0.08579	1901	0.00207	27105	0.00377
1902	0.04712	27106	0.08579	1902	0.00207	27106	0.00377
1903	0.04712	27107	0.08579	1903	0.00207	27107	0.00377
1904	0.04712	27108	0.08579	1904	0.00207	27108	0.00377
1905	0.04713	27109	0.0858	1905	0.00207	27109	0.00377
1906	0.04715	27110	0.0858	1906	0.00207	27110	0.00377
1907	0.04714	27111	0.08579	1907	0.00207	27111	0.00377
1908	0.04714	27112	0.08579	1908	0.00207	27112	0.00377
1909	0.04715	27113	0.08579	1909	0.00207	27113	0.00377
1910	0.04714	27114	0.08579	1910	0.00207	27114	0.00377
1911	0.04713	27115	0.08579	1911	0.00207	27115	0.00377
1912	0.04713	27116	0.0858	1912	0.00207	27116	0.00377
1913	0.04705	27117	0.0858	1913	0.00207	27117	0.00377
1914	0.04705	27118	0.08579	1914	0.00207	27118	0.00377
1915	0.04701	27119	0.08579	1915	0.00206	27119	0.00377
1916	0.04702	27120	0.0858	1916	0.00206	27120	0.00377
1917	0.04703	27121	0.08579	1917	0.00207	27121	0.00377
1918	0.04703	27122	0.0858	1918	0.00207	27122	0.00377
1919	0.04704	27123	0.08582	1919	0.00207	27123	0.00377
1920	0.04704	27124	0.08579	1920	0.00207	27124	0.00377
1921	0.04704	27125	0.08581	1921	0.00207	27125	0.00377
1922	0.04704	27126	0.08582	1922	0.00207	27126	0.00377
1923	0.04703	27127	0.08582	1923	0.00207	27127	0.00377
1924	0.04704	27128	0.08582	1924	0.00207	27128	0.00377
1925	0.04703	27129	0.08582	1925	0.00207	27129	0.00377
1926	0.04703	27130	0.08582	1926	0.00207	27130	0.00377
1927	0.04703	27131	0.08582	1927	0.00207	27131	0.00377
1928	0.04703	27132	0.08582	1928	0.00207	27132	0.00377
1929	0.04704	27133	0.08583	1929	0.00207	27133	0.00377
1930	0.04704	27134	0.08583	1930	0.00207	27134	0.00377
1931	0.04703	27135	0.08583	1931	0.00207	27135	0.00377
1932	0.04703	27136	0.08583	1932	0.00207	27136	0.00377
1933	0.04704	27137	0.08583	1933	0.00207	27137	0.00377
1934	0.04705	27138	0.08583	1934	0.00207	27138	0.00377
1935	0.04705	27139	0.08583	1935	0.00207	27139	0.00377
1936	0.04706	27140	0.08584	1936	0.00207	27140	0.00377
1937	0.04706	27141	0.08582	1937	0.00207	27141	0.00377
1938	0.04706	27142	0.08583	1938	0.00207	27142	0.00377
1939	0.04706	27143	0.08583	1939	0.00207	27143	0.00377
1940	0.04706	27144	0.08583	1940	0.00207	27144	0.00377
1941	0.04706	27145	0.08574	1941	0.00207	27145	0.00376
1942	0.04706	27146	0.08572	1942	0.00207	27146	0.00376
1943	0.04706	27147	0.08573	1943	0.00207	27147	0.00376
1944	0.04706	27148	0.08574	1944	0.00207	27148	0.00376
1945	0.04706	27149	0.08573	1945	0.00207	27149	0.00376
1946	0.04705	27150	0.08572	1946	0.00207	27150	0.00376
1947	0.04705	27151	0.08573	1947	0.00207	27151	0.00376
1948	0.04705	27152	0.08575	1948	0.00207	27152	0.00377
1949	0.04705	27153	0.08573	1949	0.00207	27153	0.00376
1950	0.04705	27154	0.08575	1950	0.00207	27154	0.00377
1951	0.04705	27155	0.08576	1951	0.00207	27155	0.00377
1952	0.04705	27156	0.08576	1952	0.00207	27156	0.00377
1953	0.04705	27157	0.08576	1953	0.00207	27157	0.00377
1954	0.04704	27158	0.08577	1954	0.00207	27158	0.00377
1955	0.04704	27159	0.08576	1955	0.00207	27159	0.00377
1956	0.04706	27160	0.08576	1956	0.00207	27160	0.00377
1957	0.04707	27161	0.08576	1957	0.00207	27161	0.00377
1958	0.04707	27162	0.08575	1958	0.00207	27162	0.00377
1959	0.04707	27163	0.08576	1959	0.00207	27163	0.00377
1960	0.04707	27164	0.08578	1960	0.00207	27164	0.00377
1961	0.04707	27165	0.08577	1961	0.00207	27165	0.00377
1962	0.04707	27166	0.08577	1962	0.00207	27166	0.00377
1963	0.04706	27167	0.08577	1963	0.00207	27167	0.00377
1964	0.04707	27168	0.08576	1964	0.00207	27168	0.00377
1965	0.04707	27169	0.08577	1965	0.00207	27169	0.00377
1966	0.04707	27170	0.08577	1966	0.00207	27170	0.00377
1967	0.04708	27171	0.08576	1967	0.00207	27171	0.00377
1968	0.04707	27172	0.08577	1968	0.00207	27172	0.00377
1969	0.04707	27173	0.08577	1969	0.00207	27173	0.00377
1970	0.04707	27174	0.08577	1970	0.00207	27174	0.00377
1971	0.04707	27175	0.08578	1971	0.00207	27175	0.00377
1972	0.04707	27176	0.08581	1972	0.00207	27176	0.00377
1973	0.04707	27177	0.08579	1973	0.00207	27177	0.00377
1974	0.04707	27178	0.08577	1974	0.00207	27178	0.00377
1975	0.04708	27179	0.08578	1975	0.00207	27179	0.00377
1976	0.04709	27180	0.08579	1976	0.00207	27180	0.00377
1977	0.04709	27181	0.08577	1977	0.00207	27181	0.00377
1978	0.04709	27182	0.08578	1978	0.00207	27182	0.00377
1979	0.04708	27183	0.0858	1979	0.00207	27183	0.00377
1980	0.04709	27184	0.08581	1980	0.00207	27184	0.00377
1981	0.04709	27185	0.0858	1981	0.00207	27185	0.00377
1982	0.04709	27186	0.0858	1982	0.00207	27186	0.00377
1983	0.04709	27187	0.08581	1983	0.00207	27187	0.00377
1984	0.0471	27188	0.08579	1984	0.00207	27188	0.00377
1985	0.0471	27189	0.0858	1985	0.00207	27189	0.00377
1986	0.0471	27190	0.0858	1986	0.00207	27190	0.00377
1987	0.0471	27191	0.08581	1987	0.00207	27191	0.00377
1988	0.0471	27192	0.08581	1988	0.00207	27192	0.00377
1989	0.0471	27193	0.08582	1989	0.00207	27193	0.00377
1990	0.0471	27194	0.08581	1990	0.00207	27194	0.00377
1991	0.04711	27195	0.08581	1991	0.00207	27195	0.00377
1992	0.04711	27196	0.08582	1992	0.00207	27196	0.00377
1993	0.04711	27197	0.08581	1993	0.00207	27197	0.00377
1994	0.04711	27198	0.08577	1994	0.00207	27198	0.00377
1995	0.0471	27199	0.0857	1995	0.00207	27199	0.00376
1996	0.04711	27200	0.0857	1996	0.00207	27200	0.00376
1997	0.04711	27201	0.08572	1997	0.00207	27201	0.00376
1998	0.04711	27202	0.08573	1998	0.00207	27202	0.00376
1999	0.04711	27203	0.08572	1999	0.00207	27203	0.00376
[truncated: 292,407+ more rows]

## Sheet: Fig2.e
	400 mA/cm2		600 mA/cm2		800 mA/cm2
0	1.555	0	1.788	0	1.425
1	1.557	1	1.789	1	1.428
2	1.559	2	1.791	2	1.431
3	1.56	3	1.792	3	1.434
4	1.561	4	1.795	4	1.435
5	1.562	5	1.794	5	1.436
6	1.563	6	1.794	6	1.44
7	1.563	7	1.797	7	1.441
8	1.563	8	1.795	8	1.443
9	1.564	9	1.797	9	1.446
10	1.565	10	1.797	10	1.448
11	1.565	11	1.797	11	1.451
12	1.566	12	1.797	12	1.454
13	1.566	13	1.796	13	1.457
14	1.567	14	1.799	14	1.459
15	1.568	15	1.799	15	1.462
16	1.568	16	1.799	16	1.466
17	1.568	17	1.8	17	1.469
18	1.568	18	1.797	18	1.474
19	1.569	19	1.799	19	1.477
20	1.57	20	1.798	20	1.481
21	1.57	21	1.799	21	1.484
22	1.57	22	1.798	22	1.487
23	1.571	23	1.799	23	1.493
24	1.571	24	1.799	24	1.495
25	1.571	25	1.799	25	1.498
26	1.571	26	1.798	26	1.503
27	1.572	27	1.797	27	1.508
28	1.572	28	1.797	28	1.513
29	1.573	29	1.798	29	1.818
30	1.573	30	1.798	30	1.851
31	1.574	31	1.798	31	1.885
32	1.573	32	1.798	32	1.917
33	1.574	33	1.799	33	1.949
34	1.574	34	1.798	34	1.973
35	1.575	35	1.797	35	2.003
36	1.575	36	1.799	36	2.026
37	1.575	37	1.799	37	2.045
38	1.575	38	1.798	38	2.064
39	1.576	39	1.797	39	2.08
40	1.576	40	1.799	40	2.094
41	1.576	41	1.798	41	2.106
42	1.576	42	1.797	42	2.118
43	1.576	43	1.797	43	2.128
44	1.577	44	1.798	44	2.138
45	1.577	45	1.797	45	2.145
46	1.578	46	1.797	46	2.152
47	1.578	47	1.797	47	2.156
48	1.579	48	1.797	48	2.162
49	1.579	49	1.797	49	2.167
50	1.579	50	1.798	50	2.171
51	1.579	51	1.797	51	2.175
52	1.579	52	1.8	52	2.177
53	1.58	53	1.8	53	2.182
54	1.58	54	1.798	54	2.184
55	1.581	55	1.799	55	2.187
56	1.581	56	1.797	56	2.189
57	1.582	57	1.798	57	2.191
58	1.583	58	1.8	58	2.193
59	1.583	59	1.797	59	2.195
60	1.583	60	1.799	60	2.197
61	1.584	61	1.799	61	2.198
62	1.584	62	1.798	62	2.198
63	1.584	63	1.799	63	2.201
64	1.585	64	1.799	64	2.202
65	1.585	65	1.799	65	2.204
66	1.586	66	1.8	66	2.205
67	1.586	67	1.799	67	2.206
68	1.586	68	1.801	68	2.207
69	1.587	69	1.799	69	2.207
70	1.587	70	1.8	70	2.208
71	1.588	71	1.8	71	2.209
72	1.589	72	1.801	72	2.21
73	1.589	73	1.8	73	2.211
74	1.589	74	1.8	74	2.211
75	1.589	75	1.8	75	2.212
76	1.59	76	1.8	76	2.212
77	1.59	77	1.8	77	2.213
78	1.591	78	1.801	78	2.213
79	1.591	79	1.801	79	2.212
80	1.591	80	1.801	80	2.213
81	1.591	81	1.8	81	2.213
82	1.592	82	1.802	82	2.212
83	1.593	83	1.8	83	2.213
84	1.593	84	1.801	84	2.213
85	1.593	85	1.8	85	2.214
86	1.593	86	1.8	86	2.214
87	1.593	87	1.8	87	2.215
88	1.594	88	1.803	88	2.215
89	1.594	89	1.802	89	2.215
90	1.594	90	1.802	90	2.215
91	1.594	91	1.801	91	2.215
92	1.594	92	1.806	92	2.215
93	1.595	93	1.802	93	2.215
94	1.595	94	1.802	94	2.215
95	1.595	95	1.802	95	2.216
96	1.596	96	1.802	96	2.216
97	1.596	97	1.803	97	2.215
98	1.596	98	1.803	98	2.215
99	1.596	99	1.802	99	2.216
100	1.596	100	1.803	100	2.215
101	1.597	101	1.803	101	2.215
102	1.597	102	1.803	102	2.212
103	1.597	103	1.802	103	2.213
104	1.597	104	1.803	104	2.212
105	1.597	105	1.802	105	2.212
106	1.597	106	1.803	106	2.211
107	1.598	107	1.806	107	2.212
108	1.598	108	1.803	108	2.213
109	1.598	109	1.803	109	2.212
110	1.598	110	1.803	110	2.211
111	1.599	111	1.803	111	2.212
112	1.599	112	1.803	112	2.212
113	1.599	113	1.803	113	2.211
114	1.599	114	1.803	114	2.211
115	1.599	115	1.804	115	2.211
116	1.599	116	1.803	116	2.211
117	1.599	117	1.804	117	2.211
118	1.599	118	1.803	118	2.212
119	1.599	119	1.803	119	2.212
120	1.599	120	1.803	120	2.212
121	1.599	121	1.803	121	2.213
122	1.6	122	1.804	122	2.213
123	1.6	123	1.804	123	2.212
124	1.6	124	1.803	124	2.213
125	1.601	125	1.803	125	2.212
126	1.6	126	1.805	126	2.213
127	1.601	127	1.804	127	2.213
128	1.601	128	1.804	128	2.213
129	1.601	129	1.803	129	2.213
130	1.601	130	1.803	130	2.215
131	1.601	131	1.804	131	2.214
132	1.601	132	1.803	132	2.213
133	1.601	133	1.803	133	2.214
134	1.601	134	1.803	134	2.214
135	1.601	135	1.804	135	2.214
136	1.601	136	1.803	136	2.214
137	1.601	137	1.803	137	2.213
138	1.601	138	1.803	138	2.214
139	1.602	139	1.803	139	2.213
140	1.602	140	1.804	140	2.213
141	1.602	141	1.804	141	2.214
142	1.602	142	1.804	142	2.213
143	1.602	143	1.804	143	2.213
144	1.602	144	1.807	144	2.213
145	1.602	145	1.803	145	2.211
146	1.602	146	1.806	146	2.213
147	1.602	147	1.804	147	2.213
148	1.602	148	1.803	148	2.213
149	1.602	149	1.804	149	2.212
150	1.602	150	1.804	150	2.213
151	1.602	151	1.804	151	2.213
152	1.602	152	1.805	152	2.211
153	1.603	153	1.804	153	2.212
154	1.603	154	1.804	154	2.212
155	1.603	155	1.805	155	2.213
156	1.604	156	1.805	156	2.211
157	1.604	157	1.807	157	2.211
158	1.603	158	1.805	158	2.212
159	1.604	159	1.805	159	2.211
160	1.604	160	1.805	160	2.21
161	1.604	161	1.807	161	2.211
162	1.604	162	1.807	162	2.211
163	1.604	163	1.806	163	2.211
164	1.604	164	1.805	164	2.211
165	1.605	165	1.806	165	2.211
166	1.605	166	1.807	166	2.211
167	1.605	167	1.81	167	2.211
168	1.606	168	1.807	168	2.21
169	1.606	169	1.807	169	2.209
170	1.606	170	1.807	170	2.208
171	1.606	171	1.807	171	2.209
172	1.606	172	1.807	172	2.209
173	1.606	173	1.807	173	2.209
174	1.606	174	1.807	174	2.209
175	1.606	175	1.808	175	2.208
176	1.606	176	1.807	176	2.208
177	1.606	177	1.807	177	2.208
178	1.606	178	1.807	178	2.208
179	1.606	179	1.812	179	2.208
180	1.606	180	1.808	180	2.207
181	1.606	181	1.807	181	2.209
182	1.606	182	1.808	182	2.208
183	1.606	183	1.808	183	2.207
184	1.606	184	1.81	184	2.208
185	1.606	185	1.807	185	2.206
186	1.607	186	1.808	186	2.208
187	1.607	187	1.808	187	2.206
188	1.607	188	1.808	188	2.206
189	1.607	189	1.808	189	2.206
190	1.607	190	1.807	190	2.206
191	1.607	191	1.807	191	2.206
192	1.607	192	1.808	192	2.206
193	1.607	193	1.807	193	2.206
194	1.607	194	1.808	194	2.206
195	1.607	195	1.808	195	2.206
196	1.607	196	1.807	196	2.206
197	1.607	197	1.808	197	2.205
198	1.607	198	1.808	198	2.205
199	1.607	199	1.808	199	2.206
200	1.607	200	1.808	200	2.206
201	1.607	201	1.808	201	2.206
202	1.607	202	1.808	202	2.206
203	1.607	203	1.808	203	2.206
204	1.607	204	1.808	204	2.206
205	1.607	205	1.808	205	2.206
206	1.607	206	1.81	206	2.206
207	1.608	207	1.808	207	2.207
208	1.608	208	1.81	208	2.207
209	1.608	209	1.81	209	2.208
210	1.608	210	1.812	210	2.207
211	1.608	211	1.812	211	2.208
212	1.608	212	1.812	212	2.208
213	1.609	213	1.81	213	2.207
214	1.608	214	1.812	214	2.208
215	1.608	215	1.81	215	2.209
216	1.609	216	1.812	216	2.209
217	1.609	217	1.81	217	2.209
218	1.609	218	1.812	218	2.21
219	1.609	219	1.812	219	2.21
220	1.609	220	1.81	220	2.211
221	1.609	221	1.81	221	2.211
222	1.609	222	1.81	222	2.211
223	1.609	223	1.811	223	2.211
224	1.609	224	1.81	224	2.21
225	1.609	225	1.81	225	2.211
226	1.609	226	1.81	226	2.211
227	1.609	227	1.812	227	2.212
228	1.609	228	1.812	228	2.213
229	1.609	229	1.811	229	2.211
230	1.609	230	1.811	230	2.212
231	1.609	231	1.813	231	2.211
232	1.609	232	1.811	232	2.213
233	1.609	233	1.811	233	2.214
234	1.609	234	1.815	234	2.213
235	1.609	235	1.812	235	2.213
236	1.609	236	1.811	236	2.213
237	1.61	237	1.813	237	2.214
238	1.61	238	1.814	238	2.215
239	1.61	239	1.812	239	2.214
240	1.61	240	1.812	240	2.215
241	1.61	241	1.813	241	2.214
242	1.61	242	1.813	242	2.215
243	1.61	243	1.813	243	2.215
244	1.61	244	1.813	244	2.215
245	1.61	245	1.813	245	2.215
246	1.61	246	1.813	246	2.215
247	1.611	247	1.813	247	2.215
248	1.611	248	1.814	248	2.215
249	1.611	249	1.814	249	2.213
250	1.611	250	1.814	250	2.214
251	1.612	251	1.815	251	2.215
252	1.612	252	1.815	252	2.215
253	1.612	253	1.815	253	2.214
254	1.612	254	1.817	254	2.214
255	1.612	255	1.816	255	2.214
256	1.612	256	1.818	256	2.215
257	1.613	257	1.817	257	2.215
258	1.613	258	1.819	258	2.215
259	1.613	259	1.817	259	2.216
260	1.613	260	1.818	260	2.215
261	1.613	261	1.817	261	2.215
262	1.614	262	1.817	262	2.215
263	1.614	263	1.819	263	2.216
264	1.614	264	1.821	264	2.216
265	1.614	265	1.82	265	2.215
266	1.614	266	1.821	266	2.215
267	1.614	267	1.818	267	2.213
268	1.615	268	1.821	268	2.215
269	1.615	269	1.818	269	2.213
270	1.614	270	1.82	270	2.214
271	1.615	271	1.82	271	2.215
272	1.615	272	1.82	272	2.214
273	1.615	273	1.823	273	2.214
274	1.615	274	1.822	274	2.213
275	1.615	275	1.82	275	2.213
276	1.615	276	1.822	276	2.214
277	1.615	277	1.82	277	2.215
278	1.615	278	1.82	278	2.215
279	1.615	279	1.823	279	2.215
280	1.615	280	1.82	280	2.213
281	1.616	281	1.821	281	2.214
282	1.616	282	1.821	282	2.214
283	1.616	283	1.821	283	2.214
284	1.616	284	1.821	284	2.213
285	1.616	285	1.824	285	2.215
286	1.616	286	1.821	286	2.215
287	1.616	287	1.822	287	2.215
288	1.616	288	1.821	288	2.216
289	1.616	289	1.823	289	2.215
290	1.616	290	1.821	290	2.216
291	1.616	291	1.821	291	2.216
292	1.616	292	1.821	292	2.216
293	1.616	293	1.823	293	2.216
294	1.616	294	1.821	294	2.216
295	1.617	295	1.823	295	2.216
296	1.617	296	1.822	296	2.216
297	1.617	297	1.822	297	2.216
298	1.617	298	1.822	298	2.216
299	1.617	299	1.822	299	2.217
300	1.617	300	1.822	300	2.218
301	1.617	301	1.824	301	2.217
302	1.617	302	1.822	302	2.218
303	1.617	303	1.822	303	2.218
304	1.617	304	1.822	304	2.219
305	1.617	305	1.823	305	2.219
306	1.617	306	1.823	306	2.22
307	1.617	307	1.823	307	2.219
308	1.617	308	1.822	308	2.218
309	1.617	309	1.822	309	2.218
310	1.617	310	1.823	310	2.218
311	1.617	311	1.825	311	2.218
312	1.617	312	1.824	312	2.218
313	1.617	313	1.823	313	2.218
314	1.617	314	1.823	314	2.219
315	1.617	315	1.824	315	2.217
316	1.617	316	1.823	316	2.218
317	1.617	317	1.823	317	2.218
318	1.617	318	1.823	318	2.218
319	1.617	319	1.826	319	2.217
320	1.618	320	1.824	320	2.218
321	1.618	321	1.824	321	2.218
322	1.618	322	1.825	322	2.218
323	1.618	323	1.825	323	2.218
324	1.618	324	1.824	324	2.217
325	1.618	325	1.824	325	2.217
326	1.618	326	1.825	326	2.218
327	1.619	327	1.826	327	2.217
328	1.618	328	1.826	328	2.217
329	1.619	329	1.825	329	2.216
330	1.619	330	1.826	330	2.218
331	1.619	331	1.826	331	2.218
332	1.619	332	1.829	332	2.218
333	1.619	333	1.826	333	2.216
334	1.619	334	1.826	334	2.217
335	1.619	335	1.826	335	2.218
336	1.619	336	1.826	336	2.217
337	1.619	337	1.827	337	2.218
338	1.62	338	1.83	338	2.218
339	1.62	339	1.83	339	2.216
340	1.62	340	1.83	340	2.216
341	1.62	341	1.828	341	2.217
342	1.62	342	1.828	342	2.218
343	1.62	343	1.83	343	2.216
344	1.62	344	1.828	344	2.218
345	1.62	345	1.828	345	2.218
346	1.62	346	1.828	346	2.216
347	1.62	347	1.83	347	2.216
348	1.62	348	1.829	348	2.216
349	1.62	349	1.828	349	2.216
350	1.62	350	1.828	350	2.215
351	1.62	351	1.828	351	2.216
352	1.62	352	1.828	352	2.216
353	1.62	353	1.828	353	2.216
354	1.62	354	1.83	354	2.216
355	1.62	355	1.828	355	2.216
356	1.62	356	1.828	356	2.216
357	1.62	357	1.828	357	2.218
358	1.62	358	1.828	358	2.216
359	1.62	359	1.831	359	2.216
360	1.62	360	1.828	360	2.218
361	1.62	361	1.828	361	2.217
362	1.62	362	1.83	362	2.218
363	1.62	363	1.829	363	2.217
364	1.62	364	1.83	364	2.218
365	1.62	365	1.829	365	2.218
366	1.62	366	1.829	366	2.218
367	1.62	367	1.829	367	2.217
368	1.62	368	1.829	368	2.218
369	1.62	369	1.828	369	2.217
370	1.62	370	1.828	370	2.217
371	1.62	371	1.829	371	2.217
372	1.62	372	1.831	372	2.219
373	1.62	373	1.83	373	2.218
374	1.62	374	1.829	374	2.218
375	1.62	375	1.829	375	2.218
376	1.621	376	1.83	376	2.218
377	1.62	377	1.829	377	2.22
378	1.62	378	1.832	378	2.219
379	1.62	379	1.83	379	2.22
380	1.62	380	1.83	380	2.22
381	1.62	381	1.829	381	2.219
382	1.62	382	1.831	382	2.22
383	1.62	383	1.83	383	2.22
384	1.62	384	1.83	384	2.221
385	1.62	385	1.829	385	2.22
386	1.62	386	1.832	386	2.221
387	1.62	387	1.829	387	2.221
388	1.62	388	1.83	388	2.222
389	1.62	389	1.829	389	2.223
390	1.62	390	1.83	390	2.222
391	1.62	391	1.83	391	2.222
392	1.62	392	1.83	392	2.223
393	1.621	393	1.831	393	2.223
394	1.621	394	1.832	394	2.223
395	1.62	395	1.831	395	2.221
396	1.621	396	1.831	396	2.222
397	1.621	397	1.831	397	2.222
398	1.621	398	1.834	398	2.223
399	1.621	399	1.833	399	2.222
400	1.622	400	1.831	400	2.223
401	1.621	401	1.834	401	2.221
402	1.621	402	1.831	402	2.221
403	1.622	403	1.831	403	2.222
404	1.621	404	1.831	404	2.221
405	1.621	405	1.831	405	2.222
406	1.621	406	1.831	406	2.222
407	1.621	407	1.831	407	2.223
408	1.622	408	1.831	408	2.222
409	1.621	409	1.832	409	2.221
410	1.621	410	1.832	410	2.221
411	1.621	411	1.833	411	2.221
412	1.622	412	1.833	412	2.22
413	1.622	413	1.834	413	2.221
414	1.622	414	1.833	414	2.221
415	1.622	415	1.834	415	2.221
416	1.622	416	1.834	416	2.221
417	1.622	417	1.833	417	2.221
418	1.622	418	1.834	418	2.221
419	1.623	419	1.833	419	2.22
420	1.623	420	1.834	420	2.22
421	1.623	421	1.835	421	2.221
422	1.624	422	1.834	422	2.221
423	1.624	423	1.835	423	2.22
424	1.624	424	1.835	424	2.221
425	1.624	425	1.837	425	2.22
426	1.624	426	1.836	426	2.218
427	1.624	427	1.835	427	2.22
428	1.624	428	1.835	428	2.22
429	1.624	429	1.836	429	2.219
430	1.624	430	1.836	430	2.218
431	1.624	431	1.836	431	2.218
432	1.624	432	1.838	432	2.218
433	1.624	433	1.836	433	2.218
434	1.624	434	1.838	434	2.219
435	1.624	435	1.836	435	2.219
436	1.624	436	1.838	436	2.218
437	1.624	437	1.836	437	2.218
438	1.625	438	1.836	438	2.218
439	1.625	439	1.836	439	2.218
440	1.624	440	1.839	440	2.218
441	1.624	441	1.836	441	2.218
442	1.624	442	1.839	442	2.217
443	1.624	443	1.838	443	2.217
444	1.624	444	1.836	444	2.216
445	1.624	445	1.836	445	2.216
446	1.624	446	1.837	446	2.218
447	1.624	447	1.838	447	2.219
448	1.624	448	1.836	448	2.217
449	1.625	449	1.837	449	2.216
450	1.624	450	1.836	450	2.216
451	1.624	451	1.837	451	2.217
452	1.624	452	1.836	452	2.217
453	1.624	453	1.837	453	2.217
454	1.624	454	1.836	454	2.217
455	1.624	455	1.836	455	2.217
456	1.624	456	1.837	456	2.215
457	1.625	457	1.838	457	2.216
458	1.624	458	1.837	458	2.216
459	1.624	459	1.836	459	2.216
460	1.624	460	1.837	460	2.216
461	1.624	461	1.836	461	2.217
462	1.624	462	1.837	462	2.216
463	1.624	463	1.838	463	2.216
464	1.624	464	1.838	464	2.216
465	1.625	465	1.837	465	2.218
466	1.624	466	1.839	466	2.216
467	1.624	467	1.837	467	2.215
468	1.624	468	1.837	468	2.216
469	1.624	469	1.836	469	2.216
470	1.624	470	1.836	470	2.216
471	1.624	471	1.836	471	2.215
472	1.624	472	1.836	472	2.216
473	1.624	473	1.838	473	2.216
474	1.624	474	1.839	474	2.216
475	1.624	475	1.836	475	2.216
476	1.624	476	1.836	476	2.215
477	1.624	477	1.837	477	2.216
478	1.624	478	1.84	478	2.215
479	1.624	479	1.836	479	2.215
480	1.624	480	1.837	480	2.215
481	1.624	481	1.84	481	2.216
482	1.624	482	1.837	482	2.215
483	1.624	483	1.837	483	2.215
484	1.624	484	1.839	484	2.215
485	1.624	485	1.839	485	2.215
486	1.624	486	1.838	486	2.215
487	1.624	487	1.837	487	2.215
488	1.624	488	1.837	488	2.214
489	1.624	489	1.838	489	2.215
490	1.624	490	1.838	490	2.215
491	1.624	491	1.839	491	2.216
492	1.624	492	1.84	492	2.215
493	1.624	493	1.839	493	2.216
494	1.624	494	1.837	494	2.215
495	1.624	495	1.838	495	2.216
496	1.624	496	1.838	496	2.216
497	1.624	497	1.838	497	2.215
498	1.624	498	1.837	498	2.216
499	1.624	499	1.841	499	2.215
500	1.624	500	1.841	500	2.216
501	1.624	501	1.838	501	2.216
502	1.624	502	1.838	502	2.216
503	1.624	503	1.838	503	2.216
504	1.624	504	1.838	504	2.216
505	1.625	505	1.841	505	2.218
506	1.624	506	1.841	506	2.216
507	1.624	507	1.838	507	2.216
508	1.624	508	1.838	508	2.216
509	1.624	509	1.838	509	2.216
510	1.624	510	1.838	510	2.216
511	1.624	511	1.839	511	2.217
512	1.624	512	1.838	512	2.216
513	1.624	513	1.839	513	2.216
514	1.624	514	1.839	514	2.216
515	1.624	515	1.839	515	2.216
516	1.624	516	1.841	516	2.217
517	1.624	517	1.838	517	2.217
518	1.624	518	1.839	518	2.216
519	1.625	519	1.84	519	2.216
520	1.624	520	1.841	520	2.216
521	1.624	521	1.839	521	2.217
522	1.624	522	1.839	522	2.216
523	1.625	523	1.839	523	2.217
524	1.624	524	1.839	524	2.217
525	1.624	525	1.838	525	2.217
526	1.625	526	1.841	526	2.216
527	1.624	527	1.84	527	2.218
528	1.624	528	1.839	528	2.216
529	1.625	529	1.839	529	2.216
530	1.625	530	1.841	530	2.216
531	1.625	531	1.839	531	2.218
532	1.625	532	1.841	532	2.216
533	1.625	533	1.84	533	2.218
534	1.624	534	1.84	534	2.217
535	1.625	535	1.843	535	2.218
536	1.625	536	1.841	536	2.218
537	1.625	537	1.84	537	2.218
538	1.625	538	1.841	538	2.218
539	1.625	539	1.843	539	2.217
540	1.625	540	1.844	540	2.216
541	1.625	541	1.841	541	2.216
542	1.625	542	1.842	542	2.218
543	1.625	543	1.841	543	2.218
544	1.625	544	1.841	544	2.217
545	1.625	545	1.842	545	2.218
546	1.625	546	1.842	546	2.218
547	1.625	547	1.841	547	2.219
548	1.625	548	1.843	548	2.218
549	1.625	549	1.841	549	2.218
550	1.625	550	1.844	550	2.217
551	1.626	551	1.843	551	2.218
552	1.626	552	1.842	552	2.219
553	1.625	553	1.843	553	2.218
554	1.625	554	1.842	554	2.218
555	1.626	555	1.843	555	2.218
556	1.626	556	1.843	556	2.218
557	1.626	557	1.843	557	2.218
558	1.626	558	1.846	558	2.219
559	1.626	559	1.85	559	2.219
560	1.626	560	1.848	560	2.218
561	1.626	561	1.843	561	2.219
562	1.627	562	1.843	562	2.219
563	1.626	563	1.846	563	2.219
564	1.626	564	1.845	564	2.22
565	1.627	565	1.844	565	2.22
566	1.627	566	1.844	566	2.219
567	1.627	567	1.844	567	2.219
568	1.627	568	1.846	568	2.22
569	1.627	569	1.844	569	2.219
570	1.627	570	1.845	570	2.219
571	1.627	571	1.844	571	2.22
572	1.628	572	1.844	572	2.219
573	1.627	573	1.844	573	2.219
574	1.627	574	1.845	574	2.22
575	1.628	575	1.846	575	2.219
576	1.628	576	1.845	576	2.221
577	1.628	577	1.845	577	2.222
578	1.628	578	1.846	578	2.221
579	1.628	579	1.845	579	2.22
580	1.628	580	1.845	580	2.22
581	1.628	581	1.846	581	2.22
582	1.628	582	1.846	582	2.22
583	1.628	583	1.846	583	2.221
584	1.628	584	1.846	584	2.221
585	1.628	585	1.846	585	2.222
586	1.628	586	1.846	586	2.221
587	1.628	587	1.847	587	2.22
588	1.628	588	1.846	588	2.221
589	1.629	589	1.846	589	2.221
590	1.628	590	1.851	590	2.22
591	1.628	591	1.849	591	2.221
592	1.628	592	1.848	592	2.222
593	1.628	593	1.848	593	2.221
594	1.628	594	1.848	594	2.22
595	1.628	595	1.848	595	2.223
596	1.629	596	1.849	596	2.222
597	1.628	597	1.849	597	2.222
598	1.628	598	1.849	598	2.221
599	1.629	599	1.85	599	2.221
600	1.629	600	1.849	600	2.221
601	1.629	601	1.849	601	2.222
602	1.629	602	1.849	602	2.222
603	1.63	603	1.852	603	2.221
604	1.63	604	1.85	604	2.221
605	1.63	605	1.85	605	2.221
606	1.63	606	1.849	606	2.221
607	1.63	607	1.85	607	2.222
608	1.63	608	1.851	608	2.222
609	1.63	609	1.85	609	2.222
610	1.63	610	1.851	610	2.221
611	1.63	611	1.851	611	2.222
612	1.63	612	1.851	612	2.223
613	1.63	613	1.85	613	2.222
614	1.63	614	1.852	614	2.223
615	1.63	615	1.851	615	2.222
616	1.63	616	1.851	616	2.223
617	1.631	617	1.852	617	2.223
618	1.63	618	1.851	618	2.222
619	1.63	619	1.851	619	2.223
620	1.63	620	1.852	620	2.223
621	1.631	621	1.852	621	2.223
622	1.631	622	1.852	622	2.224
623	1.631	623	1.853	623	2.223
624	1.631	624	1.852	624	2.223
625	1.631	625	1.852	625	2.223
626	1.631	626	1.852	626	2.224
627	1.632	627	1.853	627	2.224
628	1.632	628	1.855	628	2.222
629	1.632	629	1.852	629	2.223
630	1.632	630	1.852	630	2.223
631	1.632	631	1.852	631	2.223
632	1.632	632	1.852	632	2.223
633	1.632	633	1.853	633	2.224
634	1.632	634	1.852	634	2.224
635	1.632	635	1.854	635	2.223
636	1.632	636	1.854	636	2.223
637	1.632	637	1.853	637	2.224
638	1.632	638	1.854	638	2.224
639	1.632	639	1.856	639	2.224
640	1.632	640	1.854	640	2.225
641	1.632	641	1.857	641	2.224
642	1.632	642	1.854	642	2.224
643	1.632	643	1.856	643	2.224
644	1.632	644	1.855	644	2.223
645	1.633	645	1.855	645	2.224
646	1.632	646	1.854	646	2.224
647	1.633	647	1.856	647	2.223
648	1.633	648	1.855	648	2.224
649	1.633	649	1.857	649	2.223
650	1.633	650	1.855	650	2.223
651	1.633	651	1.858	651	2.223
652	1.633	652	1.856	652	2.224
653	1.633	653	1.856	653	2.224
654	1.633	654	1.859	654	2.224
655	1.633	655	1.856	655	2.225
656	1.633	656	1.856	656	2.223
657	1.633	657	1.856	657	2.224
658	1.633	658	1.856	658	2.224
659	1.633	659	1.856	659	2.223
660	1.633	660	1.857	660	2.224
661	1.633	661	1.856	661	2.224
662	1.633	662	1.858	662	2.226
663	1.633	663	1.857	663	2.223
664	1.633	664	1.857	664	2.224
665	1.633	665	1.857	665	2.224
666	1.633	666	1.856	666	2.225
667	1.633	667	1.857	667	2.224
668	1.634	668	1.857	668	2.225
669	1.633	669	1.857	669	2.223
670	1.634	670	1.858	670	2.224
671	1.634	671	1.857	671	2.224
672	1.634	672	1.861	672	2.225
673	1.634	673	1.86	673	2.224
674	1.634	674	1.858	674	2.224
675	1.634	675	1.858	675	2.224
676	1.635	676	1.859	676	2.223
677	1.634	677	1.857	677	2.224
678	1.635	678	1.858	678	2.225
679	1.635	679	1.858	679	2.224
680	1.635	680	1.858	680	2.224
681	1.635	681	1.859	681	2.226
682	1.635	682	1.859	682	2.224
683	1.635	683	1.859	683	2.224
684	1.635	684	1.861	684	2.224
685	1.635	685	1.861	685	2.225
686	1.635	686	1.859	686	2.225
687	1.635	687	1.862	687	2.225
688	1.635	688	1.859	688	2.224
689	1.635	689	1.859	689	2.224
690	1.635	690	1.861	690	2.225
691	1.635	691	1.86	691	2.225
692	1.635	692	1.86	692	2.225
693	1.635	693	1.859	693	2.225
694	1.635	694	1.859	694	2.225
695	1.635	695	1.861	695	2.224
696	1.635	696	1.86	696	2.224
697	1.635	697	1.862	697	2.224
698	1.635	698	1.86	698	2.224
699	1.636	699	1.86	699	2.225
700	1.635	700	1.86	700	2.224
701	1.636	701	1.861	701	2.224
702	1.635	702	1.861	702	2.226
703	1.636	703	1.861	703	2.226
704	1.636	704	1.861	704	2.225
705	1.636	705	1.861	705	2.224
706	1.636	706	1.861	706	2.226
707	1.636	707	1.861	707	2.226
708	1.636	708	1.861	708	2.225
709	1.636	709	1.861	709	2.225
710	1.636	710	1.861	710	2.224
711	1.636	711	1.862	711	2.223
712	1.636	712	1.866	712	2.226
713	1.636	713	1.862	713	2.225
714	1.636	714	1.863	714	2.225
715	1.636	715	1.862	715	2.225
716	1.637	716	1.862	716	2.224
717	1.636	717	1.862	717	2.225
718	1.636	718	1.862	718	2.226
719	1.636	719	1.862	719	2.225
720	1.636	720	1.864	720	2.226
721	1.637	721	1.865	721	2.226
722	1.636	722	1.864	722	2.226
723	1.636	723	1.864	723	2.226
724	1.637	724	1.862	724	2.225
725	1.637	725	1.862	725	2.227
726	1.637	726	1.862	726	2.226
727	1.637	727	1.862	727	2.225
728	1.637	728	1.862	728	2.226
729	1.637	729	1.863	729	2.226
730	1.637	730	1.862	730	2.227
731	1.637	731	1.864	731	2.226
732	1.637	732	1.862	732	2.225
733	1.637	733	1.863	733	2.224
734	1.637	734	1.864	734	2.226
735	1.637	735	1.864	735	2.226
736	1.637	736	1.864	736	2.226
737	1.637	737	1.864	737	2.226
738	1.637	738	1.866	738	2.226
739	1.637	739	1.863	739	2.226
740	1.637	740	1.867	740	2.226
741	1.637	741	1.864	741	2.226
742	1.637	742	1.864	742	2.225
743	1.637	743	1.864	743	2.226
744	1.637	744	1.865	744	2.226
745	1.637	745	1.866	745	2.226
746	1.637	746	1.865	746	2.226
747	1.637	747	1.867	747	2.226
748	1.637	748	1.867	748	2.226
749	1.637	749	1.867	749	2.228
750	1.638	750	1.867	750	2.227
751	1.637	751	1.865	751	2.227
752	1.638	752	1.864	752	2.226
753	1.638	753	1.866	753	2.226
754	1.638	754	1.866	754	2.226
755	1.638	755	1.866	755	2.226
756	1.638	756	1.866	756	2.226
757	1.638	757	1.865	757	2.227
758	1.638	758	1.867	758	2.226
759	1.638	759	1.866	759	2.225
760	1.638	760	1.867	760	2.227
761	1.638	761	1.866	761	2.227
762	1.638	762	1.867	762	2.226
763	1.638	763	1.868	763	2.226
764	1.638	764	1.867	764	2.226
765	1.638	765	1.869	765	2.226
766	1.638	766	1.866	766	2.226
767	1.638	767	1.866	767	2.226
768	1.638	768	1.867	768	2.228
769	1.638	769	1.866	769	2.228
770	1.638	770	1.867	770	2.226
771	1.639	771	1.867	771	2.228
772	1.638	772	1.867	772	2.226
773	1.638	773	1.866	773	2.228
774	1.638	774	1.867	774	2.225
775	1.638	775	1.867	775	2.228
776	1.638	776	1.867	776	2.226
777	1.638	777	1.867	777	2.228
778	1.638	778	1.867	778	2.226
779	1.638	779	1.869	779	2.226
780	1.638	780	1.869	780	2.227
781	1.639	781	1.868	781	2.227
782	1.639	782	1.867	782	2.228
783	1.639	783	1.867	783	2.226
784	1.639	784	1.868	784	2.226
785	1.639	785	1.867	785	2.226
786	1.639	786	1.871	786	2.226
787	1.639	787	1.867	787	2.226
788	1.64	788	1.868	788	2.226
789	1.639	789	1.868	789	2.226
790	1.639	790	1.868	790	2.226
791	1.639	791	1.868	791	2.227
792	1.639	792	1.868	792	2.227
793	1.639	793	1.868	793	2.226
794	1.639	794	1.869	794	2.226
795	1.639	795	1.868	795	2.226
796	1.639	796	1.869	796	2.228
797	1.64	797	1.868	797	2.228
798	1.64	798	1.869	798	2.227
799	1.64	799	1.869	799	2.228
800	1.639	800	1.872	800	2.228
801	1.64	801	1.869	801	2.228
802	1.64	802	1.869	802	2.226
803	1.64	803	1.869	803	2.226
804	1.64	804	1.869	804	2.226
805	1.64	805	1.872	805	2.227
806	1.64	806	1.869	806	2.228
807	1.64	807	1.869	807	2.227
808	1.64	808	1.87	808	2.226
809	1.64	809	1.87	809	2.227
810	1.641	810	1.87	810	2.228
811	1.64	811	1.87	811	2.228
812	1.64	812	1.872	812	2.228
813	1.64	813	1.87	813	2.227
814	1.64	814	1.873	814	2.228
815	1.64	815	1.87	815	2.229
816	1.64	816	1.87	816	2.227
817	1.64	817	1.872	817	2.228
818	1.64	818	1.87	818	2.228
819	1.64	819	1.87	819	2.227
820	1.64	820	1.871	820	2.226
821	1.64	821	1.87	821	2.226
822	1.64	822	1.871	822	2.227
823	1.64	823	1.872	823	2.227
824	1.64	824	1.87	824	2.228
825	1.64	825	1.87	825	2.228
826	1.64	826	1.87	826	2.229
827	1.641	827	1.87	827	2.228
828	1.64	828	1.87	828	2.228
829	1.641	829	1.874	829	2.228
830	1.641	830	1.874	830	2.228
831	1.64	831	1.872	831	2.227
832	1.641	832	1.874	832	2.227
833	1.64	833	1.871	833	2.227
834	1.641	834	1.872	834	2.226
835	1.641	835	1.872	835	2.226
836	1.641	836	1.872	836	2.228
837	1.641	837	1.872	837	2.228
838	1.641	838	1.872	838	2.229
839	1.641	839	1.872	839	2.228
840	1.641	840	1.873	840	2.228
841	1.641	841	1.871	841	2.229
842	1.641	842	1.872	842	2.228
843	1.641	843	1.872	843	2.228
844	1.641	844	1.872	844	2.228
845	1.641	845	1.873	845	2.229
846	1.641	846	1.872	846	2.228
847	1.641	847	1.872	847	2.228
848	1.641	848	1.872	848	2.229
849	1.641	849	1.872	849	2.228
850	1.641	850	1.872	850	2.228
851	1.641	851	1.872	851	2.228
852	1.641	852	1.873	852	2.229
853	1.641	853	1.873	853	2.228
854	1.641	854	1.873	854	2.229
855	1.641	855	1.873	855	2.228
856	1.641	856	1.875	856	2.228
857	1.641	857	1.873	857	2.228
858	1.641	858	1.873	858	2.23
859	1.641	859	1.874	859	2.229
860	1.641	860	1.873	860	2.229
861	1.643	861	1.874	861	2.229
862	1.641	862	1.873	862	2.229
863	1.641	863	1.874	863	2.229
864	1.642	864	1.877	864	2.229
865	1.641	865	1.874	865	2.228
866	1.642	866	1.875	866	2.229
867	1.642	867	1.874	867	2.228
868	1.642	868	1.876	868	2.228
869	1.642	869	1.874	869	2.229
870	1.641	870	1.874	870	2.229
871	1.642	871	1.874	871	2.231
872	1.642	872	1.874	872	2.229
873	1.642	873	1.874	873	2.229
874	1.642	874	1.875	874	2.229
875	1.642	875	1.874	875	2.228
876	1.642	876	1.876	876	2.229
877	1.642	877	1.874	877	2.228
878	1.642	878	1.875	878	2.229
879	1.642	879	1.878	879	2.229
880	1.642	880	1.874	880	2.228
881	1.642	881	1.875	881	2.229
882	1.642	882	1.875	882	2.228
883	1.642	883	1.874	883	2.23
884	1.643	884	1.876	884	2.229
885	1.643	885	1.875	885	2.229
886	1.643	886	1.874	886	2.228
887	1.643	887	1.875	887	2.229
888	1.643	888	1.879	888	2.228
889	1.642	889	1.875	889	2.229
890	1.643	890	1.875	890	2.229
891	1.643	891	1.876	891	2.228
892	1.643	892	1.876	892	2.23
893	1.643	893	1.876	893	2.229
894	1.643	894	1.875	894	2.229
895	1.643	895	1.875	895	2.228
896	1.643	896	1.875	896	2.229
897	1.643	897	1.877	897	2.229
898	1.643	898	1.875	898	2.229
899	1.643	899	1.879	899	2.229
900	1.643	900	1.877	900	2.23
901	1.643	901	1.876	901	2.228
902	1.643	902	1.876	902	2.229
903	1.643	903	1.876	903	2.23
904	1.643	904	1.876	904	2.229
905	1.643	905	1.876	905	2.231
906	1.643	906	1.877	906	2.229
907	1.643	907	1.877	907	2.229
908	1.643	908	1.877	908	2.23
909	1.643	909	1.877	909	2.229
910	1.643	910	1.877	910	2.229
911	1.643	911	1.877	911	2.231
912	1.643	912	1.877	912	2.23
913	1.643	913	1.876	913	2.228
914	1.643	914	1.877	914	2.23
915	1.643	915	1.877	915	2.229
916	1.643	916	1.878	916	2.23
917	1.643	917	1.877	917	2.23
918	1.643	918	1.877	918	2.229
919	1.644	919	1.877	919	2.231
920	1.643	920	1.877	920	2.229
921	1.643	921	1.877	921	2.231
922	1.643	922	1.878	922	2.231
923	1.644	923	1.877	923	2.23
924	1.643	924	1.878	924	2.23
925	1.644	925	1.878	925	2.23
926	1.643	926	1.878	926	2.231
927	1.643	927	1.878	927	2.229
928	1.644	928	1.878	928	2.231
929	1.644	929	1.878	929	2.231
930	1.644	930	1.879	930	2.231
931	1.644	931	1.879	931	2.229
932	1.644	932	1.878	932	2.229
933	1.644	933	1.879	933	2.23
934	1.644	934	1.878	934	2.23
935	1.644	935	1.879	935	2.231
936	1.644	936	1.881	936	2.23
937	1.644	937	1.879	937	2.23
938	1.644	938	1.879	938	2.232
939	1.644	939	1.879	939	2.231
940	1.644	940	1.879	940	2.231
941	1.645	941	1.879	941	2.23
942	1.644	942	1.879	942	2.23
943	1.645	943	1.88	943	2.231
944	1.644	944	1.88	944	2.231
945	1.644	945	1.88	945	2.23
946	1.645	946	1.879	946	2.232
947	1.645	947	1.879	947	2.23
948	1.644	948	1.879	948	2.231
949	1.645	949	1.879	949	2.23
950	1.645	950	1.88	950	2.231
951	1.645	951	1.88	951	2.231
952	1.645	952	1.882	952	2.232
953	1.645	953	1.88	953	2.231
954	1.645	954	1.88	954	2.231
955	1.645	955	1.879	955	2.231
956	1.645	956	1.881	956	2.23
957	1.645	957	1.88	957	2.231
958	1.645	958	1.88	958	2.231
959	1.645	959	1.88	959	2.231
960	1.645	960	1.883	960	2.23
961	1.645	961	1.881	961	2.23
962	1.645	962	1.88	962	2.232
963	1.645	963	1.88	963	2.231
964	1.645	964	1.88	964	2.23
965	1.645	965	1.88	965	2.232
966	1.645	966	1.883	966	2.231
967	1.645	967	1.88	967	2.231
968	1.645	968	1.882	968	2.231
969	1.646	969	1.88	969	2.231
970	1.645	970	1.881	970	2.231
971	1.645	971	1.882	971	2.231
972	1.645	972	1.882	972	2.231
973	1.645	973	1.88	973	2.232
974	1.645	974	1.88	974	2.231
975	1.645	975	1.881	975	2.23
976	1.645	976	1.883	976	2.232
977	1.645	977	1.881	977	2.231
978	1.645	978	1.881	978	2.232
979	1.646	979	1.881	979	2.232
980	1.645	980	1.882	980	2.231
981	1.645	981	1.883	981	2.231
982	1.645	982	1.88	982	2.232
983	1.645	983	1.882	983	2.233
984	1.646	984	1.882	984	2.231
985	1.646	985	1.883	985	2.233
986	1.645	986	1.882	986	2.233
987	1.646	987	1.884	987	2.233
988	1.646	988	1.882	988	2.233
989	1.646	989	1.882	989	2.232
990	1.646	990	1.882	990	2.231
991	1.646	991	1.882	991	2.231
992	1.646	992	1.882	992	2.233
993	1.646	993	1.882	993	2.231
994	1.646	994	1.882	994	2.232
995	1.646	995	1.885	995	2.233
996	1.646	996	1.882	996	2.231
997	1.646	997	1.884	997	2.232
998	1.646	998	1.885	998	2.232
999	1.646	999	1.882	999	2.231
1000	1.646	1000	1.882	1000	2.232
1001	1.646	1001	1.884	1001	2.232
1002	1.646	1002	1.882	1002	2.233
1003	1.646	1003	1.882	1003	2.231
1004	1.646	1004	1.882	1004	2.231
1005	1.646	1005	1.884	1005	2.231
1006	1.646	1006	1.885	1006	2.231
1007	1.646	1007	1.883	1007	2.232
1008	1.646	1008	1.883	1008	2.232
1009	1.646	1009	1.883	1009	2.231
1010	1.646	1010	1.882	1010	2.231
1011	1.646	1011	1.883	1011	2.231
1012	1.646	1012	1.883	1012	2.232
1013	1.646	1013	1.883	1013	2.232
1014	1.646	1014	1.885	1014	2.232
1015	1.646	1015	1.883	1015	2.231
1016	1.647	1016	1.884	1016	2.232
1017	1.646	1017	1.884	1017	2.231
1018	1.646	1018	1.883	1018	2.234
1019	1.646	1019	1.883	1019	2.231
1020	1.647	1020	1.884	1020	2.231
1021	1.646	1021	1.883	1021	2.232
1022	1.647	1022	1.883	1022	2.233
1023	1.646	1023	1.883	1023	2.231
1024	1.646	1024	1.883	1024	2.231
1025	1.646	1025	1.883	1025	2.231
1026	1.647	1026	1.883	1026	2.231
1027	1.647	1027	1.885	1027	2.233
1028	1.647	1028	1.884	1028	2.231
1029	1.647	1029	1.885	1029	2.231
1030	1.647	1030	1.884	1030	2.233
1031	1.647	1031	1.883	1031	2.231
1032	1.646	1032	1.883	1032	2.231
1033	1.647	1033	1.883	1033	2.231
1034	1.647	1034	1.887	1034	2.231
1035	1.647	1035	1.883	1035	2.232
1036	1.647	1036	1.883	1036	2.23
1037	1.647	1037	1.883	1037	2.232
1038	1.646	1038	1.884	1038	2.231
1039	1.646	1039	1.883	1039	2.23
1040	1.646	1040	1.883	1040	2.231
1041	1.647	1041	1.887	1041	2.23
1042	1.647	1042	1.884	1042	2.231
1043	1.646	1043	1.884	1043	2.229
1044	1.646	1044	1.884	1044	2.231
1045	1.647	1045	1.883	1045	2.231
1046	1.646	1046	1.883	1046	2.23
1047	1.647	1047	1.886	1047	2.229
1048	1.647	1048	1.884	1048	2.229
1049	1.647	1049	1.884	1049	2.23
1050	1.647	1050	1.884	1050	2.229
1051	1.647	1051	1.884	1051	2.23
1052	1.647	1052	1.888	1052	2.23
1053	1.647	1053	1.886	1053	2.229
1054	1.647	1054	1.885	1054	2.229
1055	1.647	1055	1.885	1055	2.229
1056	1.647	1056	1.884	1056	2.229
1057	1.647	1057	1.885	1057	2.229
1058	1.647	1058	1.884	1058	2.229
1059	1.647	1059	1.885	1059	2.229
1060	1.648	1060	1.885	1060	2.229
1061	1.648	1061	1.885	1061	2.229
1062	1.647	1062	1.885	1062	2.229
1063	1.647	1063	1.884	1063	2.229
1064	1.647	1064	1.888	1064	2.229
1065	1.647	1065	1.885	1065	2.228
1066	1.647	1066	1.886	1066	2.227
1067	1.647	1067	1.885	1067	2.226
1068	1.647	1068	1.885	1068	2.228
1069	1.646	1069	1.884	1069	2.228
1070	1.647	1070	1.884	1070	2.227
1071	1.647	1071	1.884	1071	2.226
1072	1.647	1072	1.885	1072	2.227
1073	1.647	1073	1.884	1073	2.228
1074	1.647	1074	1.885	1074	2.227
1075	1.646	1075	1.886	1075	2.227
1076	1.647	1076	1.884	1076	2.226
1077	1.646	1077	1.884	1077	2.226
1078	1.646	1078	1.884	1078	2.226
1079	1.647	1079	1.884	1079	2.225
1080	1.646	1080	1.888	1080	2.226
1081	1.646	1081	1.884	1081	2.224
1082	1.646	1082	1.885	1082	2.226
1083	1.646	1083	1.885	1083	2.224
1084	1.646	1084	1.886	1084	2.224
1085	1.646	1085	1.883	1085	2.223
1086	1.646	1086	1.883	1086	2.224
1087	1.646	1087	1.884	1087	2.224
1088	1.646	1088	1.887	1088	2.223
1089	1.646	1089	1.887	1089	2.223
1090	1.646	1090	1.883	1090	2.224
1091	1.646	1091	1.886	1091	2.224
1092	1.646	1092	1.884	1092	2.224
1093	1.646	1093	1.887	1093	2.224
1094	1.646	1094	1.883	1094	2.223
1095	1.646	1095	1.884	1095	2.223
1096	1.646	1096	1.884	1096	2.223
1097	1.646	1097	1.885	1097	2.223
1098	1.646	1098	1.883	1098	2.223
1099	1.646	1099	1.884	1099	2.22
1100	1.646	1100	1.885	1100	2.222
1101	1.646	1101	1.883	1101	2.223
1102	1.646	1102	1.887	1102	2.222
1103	1.646	1103	1.883	1103	2.223
1104	1.646	1104	1.883	1104	2.222
1105	1.646	1105	1.883	1105	2.223
1106	1.646	1106	1.882	1106	2.222
1107	1.645	1107	1.882	1107	2.221
1108	1.645	1108	1.882	1108	2.222
1109	1.645	1109	1.883	1109	2.223
1110	1.645	1110	1.882	1110	2.222
1111	1.645	1111	1.882	1111	2.223
1112	1.645	1112	1.881	1112	2.223
1113	1.644	1113	1.881	1113	2.223
1114	1.644	1114	1.881	1114	2.223
1115	1.644	1115	1.881	1115	2.224
1116	1.644	1116	1.881	1116	2.223
1117	1.644	1117	1.882	1117	2.224
1118	1.644	1118	1.88	1118	2.226
1119	1.644	1119	1.88	1119	2.224
1120	1.643	1120	1.88	1120	2.226
1121	1.643	1121	1.88	1121	2.224
1122	1.644	1122	1.88	1122	2.224
1123	1.644	1123	1.88	1123	2.226
1124	1.643	1124	1.88	1124	2.226
1125	1.643	1125	1.88	1125	2.226
1126	1.643	1126	1.88	1126	2.226
1127	1.643	1127	1.88	1127	2.227
1128	1.643	1128	1.88	1128	2.226
1129	1.643	1129	1.88	1129	2.228
1130	1.643	1130	1.881	1130	2.228
1131	1.643	1131	1.879	1131	2.227
1132	1.643	1132	1.882	1132	2.228
1133	1.643	1133	1.88	1133	2.228
1134	1.643	1134	1.879	1134	2.228
1135	1.643	1135	1.88	1135	2.228
1136	1.643	1136	1.879	1136	2.228
1137	1.643	1137	1.879	1137	2.228
1138	1.643	1138	1.88	1138	2.228
1139	1.643	1139	1.88	1139	2.228
1140	1.643	1140	1.879	1140	2.228
1141	1.643	1141	1.88	1141	2.228
1142	1.643	1142	1.882	1142	2.228
1143	1.643	1143	1.88	1143	2.228
1144	1.643	1144	1.88	1144	2.229
1145	1.643	1145	1.88	1145	2.229
1146	1.643	1146	1.88	1146	2.228
1147	1.643	1147	1.88	1147	2.228
1148	1.643	1148	1.88	1148	2.229
1149	1.643	1149	1.883	1149	2.229
1150	1.643	1150	1.88	1150	2.228
1151	1.643	1151	1.882	1151	2.228
1152	1.643	1152	1.883	1152	2.229
1153	1.643	1153	1.882	1153	2.227
1154	1.643	1154	1.881	1154	2.228
1155	1.643	1155	1.882	1155	2.229
1156	1.643	1156	1.882	1156	2.228
1157	1.644	1157	1.882	1157	2.226
1158	1.645	1158	1.882	1158	2.226
1159	1.645	1159	1.882	1159	2.228
1160	1.645	1160	1.883	1160	2.227
1161	1.645	1161	1.884	1161	2.228
1162	1.645	1162	1.885	1162	2.227
1163	1.645	1163	1.885	1163	2.228
1164	1.645	1164	1.884	1164	2.229
1165	1.645	1165	1.884	1165	2.225
1166	1.645	1166	1.885	1166	2.226
1167	1.645	1167	1.883	1167	2.224
1168	1.645	1168	1.883	1168	2.225
1169	1.646	1169	1.884	1169	2.225
1170	1.646	1170	1.885	1170	2.224
1171	1.645	1171	1.884	1171	2.224
1172	1.645	1172	1.885	1172	2.224
1173	1.645	1173	1.884	1173	2.226
1174	1.646	1174	1.884	1174	2.225
1175	1.646	1175	1.886	1175	2.226
1176	1.646	1176	1.883	1176	2.225
1177	1.645	1177	1.885	1177	2.225
1178	1.646	1178	1.885	1178	2.224
1179	1.646	1179	1.884	1179	2.226
1180	1.646	1180	1.884	1180	2.224
1181	1.646	1181	1.883	1181	2.224
1182	1.646	1182	1.884	1182	2.224
1183	1.646	1183	1.884	1183	2.226
1184	1.646	1184	1.884	1184	2.224
1185	1.646	1185	1.885	1185	2.226
1186	1.646	1186	1.885	1186	2.224
1187	1.646	1187	1.884	1187	2.226
1188	1.646	1188	1.884	1188	2.224
1189	1.646	1189	1.888	1189	2.224
1190	1.646	1190	1.885	1190	2.224
1191	1.646	1191	1.887	1191	2.224
1192	1.646	1192	1.883	1192	2.223
1193	1.646	1193	1.886	1193	2.223
1194	1.646	1194	1.884	1194	2.223
1195	1.646	1195	1.885	1195	2.222
1196	1.646	1196	1.884	1196	2.222
1197	1.646	1197	1.883	1197	2.223
1198	1.645	1198	1.884	1198	2.221
1199	1.646	1199	1.883	1199	2.223
1200	1.645	1200	1.888	1200	2.223
1201	1.645	1201	1.883	1201	2.221
1202	1.645	1202	1.883	1202	2.22
1203	1.645	1203	1.883	1203	2.22
1204	1.645	1204	1.883	1204	2.221
1205	1.645	1205	1.883	1205	2.221
1206	1.645	1206	1.883	1206	2.22
1207	1.645	1207	1.883	1207	2.223
1208	1.645	1208	1.884	1208	2.22
1209	1.645	1209	1.883	1209	2.22
1210	1.645	1210	1.886	1210	2.22
1211	1.645	1211	1.883	1211	2.221
1212	1.645	1212	1.883	1212	2.221
1213	1.645	1213	1.885	1213	2.221
1214	1.645	1214	1.883	1214	2.22
1215	1.645	1215	1.883	1215	2.221
1216	1.645	1216	1.885	1216	2.221
1217	1.645	1217	1.886	1217	2.222
1218	1.645	1218	1.883	1218	2.224
1219	1.645	1219	1.887	1219	2.222
1220	1.645	1220	1.883	1220	2.22
1221	1.645	1221	1.888	1221	2.222
1222	1.645	1222	1.883	1222	2.221
1223	1.645	1223	1.884	1223	2.222
1224	1.645	1224	1.883	1224	2.223
1225	1.645	1225	1.883	1225	2.222
1226	1.645	1226	1.882	1226	2.221
1227	1.644	1227	1.882	1227	2.223
1228	1.644	1228	1.883	1228	2.223
1229	1.644	1229	1.882	1229	2.224
1230	1.644	1230	1.882	1230	2.224
1231	1.643	1231	1.882	1231	2.224
1232	1.644	1232	1.882	1232	2.223
1233	1.643	1233	1.882	1233	2.223
1234	1.643	1234	1.882	1234	2.225
1235	1.643	1235	1.882	1235	2.223
1236	1.643	1236	1.88	1236	2.224
1237	1.643	1237	1.881	1237	2.223
1238	1.643	1238	1.881	1238	2.224
1239	1.643	1239	1.882	1239	2.224
1240	1.642	1240	1.88	1240	2.224
1241	1.642	1241	1.88	1241	2.225
1242	1.642	1242	1.881	1242	2.224
1243	1.642	1243	1.88	1243	2.224
1244	1.642	1244	1.88	1244	2.226
1245	1.642	1245	1.88	1245	2.224
1246	1.642	1246	1.88	1246	2.224
1247	1.642	1247	1.88	1247	2.224
1248	1.642	1248	1.88	1248	2.224
1249	1.642	1249	1.88	1249	2.226
1250	1.642	1250	1.88	1250	2.224
1251	1.643	1251	1.88	1251	2.224
1252	1.642	1252	1.881	1252	2.224
1253	1.642	1253	1.881	1253	2.224
1254	1.642	1254	1.881	1254	2.224
1255	1.642	1255	1.881	1255	2.224
1256	1.642	1256	1.881	1256	2.225
1257	1.643	1257	1.885	1257	2.224
1258	1.643	1258	1.882	1258	2.224
1259	1.643	1259	1.882	1259	2.224
1260	1.643	1260	1.883	1260	2.224
1261	1.643	1261	1.883	1261	2.224
1262	1.643	1262	1.882	1262	2.224
1263	1.643	1263	1.882	1263	2.223
1264	1.643	1264	1.883	1264	2.223
1265	1.643	1265	1.883	1265	2.223
1266	1.643	1266	1.884	1266	2.223
1267	1.643	1267	1.882	1267	2.224
1268	1.643	1268	1.883	1268	2.222
1269	1.643	1269	1.883	1269	2.223
1270	1.643	1270	1.883	1270	2.223
1271	1.643	1271	1.885	1271	2.222
1272	1.643	1272	1.885	1272	2.223
1273	1.643	1273	1.885	1273	2.222
1274	1.644	1274	1.883	1274	2.223
1275	1.644	1275	1.883	1275	2.222
1276	1.644	1276	1.886	1276	2.222
1277	1.645	1277	1.884	1277	2.223
1278	1.644	1278	1.885	1278	2.223
1279	1.644	1279	1.887	1279	2.222
1280	1.644	1280	1.884	1280	2.222
1281	1.644	1281	1.883	1281	2.221
1282	1.644	1282	1.884	1282	2.221
1283	1.644	1283	1.883	1283	2.221
1284	1.644	1284	1.884	1284	2.221
1285	1.644	1285	1.883	1285	2.22
1286	1.644	1286	1.884	1286	2.221
1287	1.645	1287	1.883	1287	2.22
1288	1.644	1288	1.883	1288	2.22
1289	1.644	1289	1.883	1289	2.22
1290	1.644	1290	1.883	1290	2.22
1291	1.644	1291	1.883	1291	2.22
1292	1.644	1292	1.885	1292	2.22
1293	1.644	1293	1.883	1293	2.22
1294	1.644	1294	1.883	1294	2.22
1295	1.643	1295	1.887	1295	2.22
1296	1.644	1296	1.883	1296	2.219
1297	1.643	1297	1.883	1297	2.22
1298	1.643	1298	1.883	1298	2.218
1299	1.643	1299	1.883	1299	2.219
1300	1.644	1300	1.883	1300	2.218
1301	1.643	1301	1.883	1301	2.219
1302	1.643	1302	1.883	1302	2.221
1303	1.644	1303	1.883	1303	2.22
1304	1.643	1304	1.883	1304	2.22
1305	1.644	1305	1.883	1305	2.22
1306	1.643	1306	1.885	1306	2.218
1307	1.643	1307	1.883	1307	2.219
1308	1.643	1308	1.883	1308	2.219
1309	1.643	1309	1.884	1309	2.218
1310	1.643	1310	1.883	1310	2.218
1311	1.643	1311	1.882	1311	2.218
1312	1.643	1312	1.883	1312	2.218
1313	1.643	1313	1.882	1313	2.218
1314	1.643	1314	1.883	1314	2.218
1315	1.643	1315	1.882	1315	2.218
1316	1.643	1316	1.882	1316	2.217
1317	1.643	1317	1.882	1317	2.218
1318	1.643	1318	1.882	1318	2.217
1319	1.643	1319	1.886	1319	2.218
1320	1.643	1320	1.883	1320	2.217
1321	1.643	1321	1.882	1321	2.217
1322	1.643	1322	1.882	1322	2.216
1323	1.643	1323	1.882	1323	2.218
1324	1.643	1324	1.885	1324	2.218
1325	1.643	1325	1.882	1325	2.216
1326	1.643	1326	1.884	1326	2.217
1327	1.643	1327	1.882	1327	2.217
1328	1.643	1328	1.882	1328	2.216
1329	1.643	1329	1.882	1329	2.216
1330	1.643	1330	1.882	1330	2.216
1331	1.643	1331	1.882	1331	2.216
1332	1.643	1332	1.881	1332	2.216
1333	1.643	1333	1.882	1333	2.216
1334	1.642	1334	1.882	1334	2.216
1335	1.643	1335	1.882	1335	2.216
1336	1.643	1336	1.884	1336	2.216
1337	1.643	1337	1.882	1337	2.216
1338	1.643	1338	1.882	1338	2.216
1339	1.643	1339	1.882	1339	2.215
1340	1.642	1340	1.881	1340	2.216
1341	1.642	1341	1.883	1341	2.216
1342	1.642	1342	1.882	1342	2.216
1343	1.642	1343	1.882	1343	2.215
1344	1.642	1344	1.882	1344	2.216
1345	1.642	1345	1.882	1345	2.215
1346	1.642	1346	1.885	1346	2.216
1347	1.642	1347	1.881	1347	2.216
1348	1.643	1348	1.884	1348	2.216
1349	1.642	1349	1.881	1349	2.216
1350	1.642	1350	1.88	1350	2.215
1351	1.642	1351	1.882	1351	2.215
1352	1.642	1352	1.881	1352	2.215
1353	1.642	1353	1.882	1353	2.215
1354	1.642	1354	1.881	1354	2.215
1355	1.642	1355	1.882	1355	2.216
1356	1.641	1356	1.881	1356	2.215
1357	1.641	1357	1.88	1357	2.215
1358	1.641	1358	1.882	1358	2.216
1359	1.642	1359	1.883	1359	2.215
1360	1.641	1360	1.883	1360	2.215
1361	1.641	1361	1.885	1361	2.214
1362	1.642	1362	1.882	1362	2.215
1363	1.641	1363	1.88	1363	2.215
1364	1.641	1364	1.88	1364	2.215
1365	1.641	1365	1.881	1365	2.214
1366	1.641	1366	1.88	1366	2.214
1367	1.641	1367	1.883	1367	2.214
1368	1.641	1368	1.88	1368	2.213
1369	1.641	1369	1.88	1369	2.213
1370	1.641	1370	1.881	1370	2.215
1371	1.641	1371	1.88	1371	2.215
1372	1.641	1372	1.881	1372	2.215
1373	1.641	1373	1.881	1373	2.214
1374	1.641	1374	1.88	1374	2.215
1375	1.641	1375	1.881	1375	2.215
1376	1.641	1376	1.882	1376	2.215
1377	1.641	1377	1.882	1377	2.215
1378	1.641	1378	1.88	1378	2.215
1379	1.641	1379	1.882	1379	2.214
1380	1.641	1380	1.882	1380	2.213
1381	1.641	1381	1.88	1381	2.214
1382	1.641	1382	1.88	1382	2.215
1383	1.641	1383	1.882	1383	2.212
1384	1.641	1384	1.882	1384	2.215
1385	1.641	1385	1.88	1385	2.214
1386	1.641	1386	1.88	1386	2.214
1387	1.641	1387	1.883	1387	2.213
1388	1.641	1388	1.88	1388	2.214
1389	1.641	1389	1.88	1389	2.214
1390	1.641	1390	1.88	1390	2.214
1391	1.641	1391	1.881	1391	2.215
1392	1.641	1392	1.88	1392	2.214
1393	1.641	1393	1.88	1393	2.213
1394	1.641	1394	1.882	1394	2.213
1395	1.641	1395	1.88	1395	2.213
1396	1.641	1396	1.882	1396	2.212
1397	1.641	1397	1.881	1397	2.212
1398	1.641	1398	1.88	1398	2.211
1399	1.641	1399	1.88	1399	2.211
1400	1.64	1400	1.88	1400	2.212
1401	1.641	1401	1.885	1401	2.211
1402	1.641	1402	1.882	1402	2.211
1403	1.64	1403	1.88	1403	2.213
1404	1.64	1404	1.88	1404	2.211
1405	1.64	1405	1.88	1405	2.212
1406	1.64	1406	1.88	1406	2.212
1407	1.64	1407	1.88	1407	2.212
1408	1.64	1408	1.88	1408	2.211
1409	1.64	1409	1.881	1409	2.211
1410	1.641	1410	1.882	1410	2.21
1411	1.64	1411	1.88	1411	2.211
1412	1.641	1412	1.883	1412	2.211
1413	1.64	1413	1.88	1413	2.21
1414	1.64	1414	1.879	1414	2.211
1415	1.641	1415	1.88	1415	2.211
1416	1.64	1416	1.88	1416	2.21
1417	1.64	1417	1.88	1417	2.21
1418	1.64	1418	1.879	1418	2.211
1419	1.64	1419	1.88	1419	2.209
1420	1.64	1420	1.88	1420	2.209
1421	1.64	1421	1.88	1421	2.21
1422	1.64	1422	1.88	1422	2.209
1423	1.64	1423	1.882	1423	2.21
1424	1.64	1424	1.879	1424	2.209
1425	1.64	1425	1.879	1425	2.208
1426	1.64	1426	1.879	1426	2.21
1427	1.64	1427	1.879	1427	2.208
1428	1.64	1428	1.879	1428	2.21
1429	1.64	1429	1.879	1429	2.209
1430	1.64	1430	1.882	1430	2.209
1431	1.64	1431	1.879	1431	2.209
1432	1.64	1432	1.88	1432	2.209
1433	1.64	1433	1.879	1433	2.21
1434	1.64	1434	1.879	1434	2.208
1435	1.64	1435	1.879	1435	2.209
1436	1.64	1436	1.88	1436	2.208
1437	1.64	1437	1.879	1437	2.207
1438	1.64	1438	1.879	1438	2.207
1439	1.64	1439	1.879	1439	2.208
1440	1.64	1440	1.878	1440	2.208
1441	1.64	1441	1.878	1441	2.208
1442	1.64	1442	1.879	1442	2.207
1443	1.64	1443	1.88	1443	2.207
1444	1.64	1444	1.879	1444	2.207
1445	1.64	1445	1.879	1445	2.208
1446	1.64	1446	1.879	1446	2.207
1447	1.639	1447	1.878	1447	2.206
1448	1.64	1448	1.878	1448	2.206
1449	1.64	1449	1.879	1449	2.206
1450	1.64	1450	1.879	1450	2.206
1451	1.639	1451	1.878	1451	2.206
1452	1.639	1452	1.879	1452	2.205
1453	1.639	1453	1.878	1453	2.206
1454	1.639	1454	1.878	1454	2.205
1455	1.639	1455	1.877	1455	2.206
1456	1.639	1456	1.878	1456	2.206
1457	1.639	1457	1.879	1457	2.205
1458	1.639	1458	1.878	1458	2.206
1459	1.639	1459	1.878	1459	2.204
1460	1.639	1460	1.88	1460	2.205
1461	1.639	1461	1.878	1461	2.205
1462	1.639	1462	1.88	1462	2.205
1463	1.638	1463	1.877	1463	2.204
1464	1.638	1464	1.88	1464	2.205
1465	1.639	1465	1.877	1465	2.205
1466	1.639	1466	1.879	1466	2.203
1467	1.639	1467	1.877	1467	2.205
1468	1.638	1468	1.877	1468	2.205
1469	1.639	1469	1.879	1469	2.203
1470	1.638	1470	1.877	1470	2.204
1471	1.638	1471	1.88	1471	2.204
1472	1.638	1472	1.877	1472	2.202
1473	1.638	1473	1.877	1473	2.202
1474	1.638	1474	1.877	1474	2.204
1475	1.638	1475	1.878	1475	2.203
1476	1.639	1476	1.879	1476	2.203
1477	1.638	1477	1.877	1477	2.201
1478	1.638	1478	1.878	1478	2.202
1479	1.638	1479	1.877	1479	2.202
1480	1.638	1480	1.877	1480	2.202
1481	1.638	1481	1.879	1481	2.2
1482	1.638	1482	1.877	1482	2.204
1483	1.638	1483	1.877	1483	2.202
1484	1.638	1484	1.876	1484	2.201
1485	1.638	1485	1.877	1485	2.202
1486	1.638	1486	1.876	1486	2.2
1487	1.637	1487	1.878	1487	2.2
1488	1.638	1488	1.878	1488	2.2
1489	1.638	1489	1.876	1489	2.2
1490	1.638	1490	1.876	1490	2.201
1491	1.637	1491	1.879	1491	2.199
1492	1.637	1492	1.876	1492	2.2
1493	1.637	1493	1.876	1493	2.2
1494	1.637	1494	1.875	1494	2.2
1495	1.637	1495	1.876	1495	2.198
1496	1.637	1496	1.875	1496	2.2
1497	1.637	1497	1.877	1497	2.199
1498	1.637	1498	1.876	1498	2.198
1499	1.637	1499	1.875	1499	2.199
1500	1.637	1500	1.875	1500	2.199
1501	1.637	1501	1.875	1501	2.198
1502	1.637	1502	1.875	1502	2.198
1503	1.637	1503	1.879	1503	2.198
1504	1.637	1504	1.875	1504	2.198
1505	1.637	1505	1.876	1505	2.198
1506	1.637	1506	1.879	1506	2.197
1507	1.637	1507	1.875	1507	2.197
1508	1.637	1508	1.875	1508	2.198
1509	1.637	1509	1.874	1509	2.197
1510	1.637	1510	1.875	1510	2.197
1511	1.637	1511	1.874	1511	2.197
1512	1.637	1512	1.878	1512	2.197
1513	1.637	1513	1.874	1513	2.197
1514	1.636	1514	1.876	1514	2.196
1515	1.636	1515	1.875	1515	2.197
1516	1.636	1516	1.875	1516	2.195
1517	1.636	1517	1.874	1517	2.195
1518	1.636	1518	1.878	1518	2.196
1519	1.636	1519	1.874	1519	2.196
1520	1.636	1520	1.874	1520	2.195
1521	1.636	1521	1.874	1521	2.196
1522	1.636	1522	1.874	1522	2.195
1523	1.636	1523	1.873	1523	2.195
1524	1.636	1524	1.874	1524	2.194
1525	1.635	1525	1.874	1525	2.195
1526	1.635	1526	1.873	1526	2.195
1527	1.635	1527	1.873	1527	2.196
1528	1.635	1528	1.874	1528	2.197
1529	1.635	1529	1.872	1529	2.195
1530	1.635	1530	1.873	1530	2.195
1531	1.635	1531	1.875	1531	2.195
1532	1.635	1532	1.872	1532	2.195
1533	1.635	1533	1.872	1533	2.195
1534	1.635	1534	1.872	1534	2.197
1535	1.635	1535	1.874	1535	2.196
1536	1.635	1536	1.872	1536	2.196
1537	1.635	1537	1.872	1537	2.197
1538	1.634	1538	1.872	1538	2.195
1539	1.634	1539	1.875	1539	2.197
1540	1.634	1540	1.873	1540	2.196
1541	1.634	1541	1.872	1541	2.197
1542	1.634	1542	1.872	1542	2.197
1543	1.634	1543	1.873	1543	2.195
1544	1.634	1544	1.872	1544	2.197
1545	1.634	1545	1.872	1545	2.195
1546	1.633	1546	1.872	1546	2.196
1547	1.633	1547	1.871	1547	2.197
1548	1.633	1548	1.872	1548	2.197
1549	1.633	1549	1.874	1549	2.196
1550	1.633	1550	1.874	1550	2.198
1551	1.633	1551	1.871	1551	2.197
1552	1.633	1552	1.871	1552	2.197
1553	1.633	1553	1.871	1553	2.197
1554	1.633	1554	1.871	1554	2.197
1555	1.633	1555	1.87	1555	2.196
1556	1.633	1556	1.871	1556	2.197
1557	1.633	1557	1.873	1557	2.199
1558	1.633	1558	1.87	1558	2.197
1559	1.633	1559	1.871	1559	2.197
1560	1.633	1560	1.872	1560	2.197
1561	1.633	1561	1.87	1561	2.2
1562	1.633	1562	1.87	1562	2.198
1563	1.633	1563	1.87	1563	2.198
1564	1.632	1564	1.872	1564	2.198
1565	1.633	1565	1.871	1565	2.2
1566	1.633	1566	1.87	1566	2.199
1567	1.632	1567	1.87	1567	2.198
1568	1.632	1568	1.87	1568	2.2
1569	1.633	1569	1.871	1569	2.199
1570	1.632	1570	1.87	1570	2.199
1571	1.633	1571	1.871	1571	2.199
1572	1.632	1572	1.87	1572	2.199
1573	1.632	1573	1.87	1573	2.199
1574	1.633	1574	1.87	1574	2.2
1575	1.633	1575	1.872	1575	2.2
1576	1.633	1576	1.871	1576	2.2
1577	1.633	1577	1.87	1577	2.202
1578	1.632	1578	1.87	1578	2.2
1579	1.632	1579	1.871	1579	2.2
1580	1.632	1580	1.87	1580	2.201
1581	1.632	1581	1.87	1581	2.2
1582	1.633	1582	1.87	1582	2.199
1583	1.632	1583	1.872	1583	2.2
1584	1.632	1584	1.87	1584	2.201
1585	1.632	1585	1.871	1585	2.2
1586	1.632	1586	1.87	1586	2.202
1587	1.632	1587	1.872	1587	2.2
1588	1.633	1588	1.871	1588	2.2
1589	1.633	1589	1.871	1589	2.2
1590	1.632	1590	1.872	1590	2.201
1591	1.633	1591	1.871	1591	2.2
1592	1.633	1592	1.871	1592	2.2
1593	1.633	1593	1.874	1593	2.2
1594	1.633	1594	1.872	1594	2.2
1595	1.633	1595	1.872	1595	2.2
1596	1.633	1596	1.874	1596	2.201
1597	1.633	1597	1.872	1597	2.2
1598	1.633	1598	1.872	1598	2.199
1599	1.633	1599	1.875	1599	2.198
1600	1.633	1600	1.875	1600	2.198
1601	1.633	1601	1.872	1601	2.199
1602	1.633	1602	1.872	1602	2.2
1603	1.633	1603	1.872	1603	2.2
1604	1.633	1604	1.872	1604	2.198
1605	1.633	1605	1.872	1605	2.198
1606	1.633	1606	1.872	1606	2.198
1607	1.633	1607	1.872	1607	2.197
1608	1.633	1608	1.875	1608	2.198
1609	1.633	1609	1.876	1609	2.197
1610	1.633	1610	1.872	1610	2.197
1611	1.633	1611	1.874	1611	2.198
1612	1.633	1612	1.872	1612	2.199
1613	1.633	1613	1.872	1613	2.199
1614	1.633	1614	1.873	1614	2.197
1615	1.633	1615	1.873	1615	2.197
1616	1.633	1616	1.873	1616	2.196
1617	1.633	1617	1.873	1617	2.196
1618	1.634	1618	1.874	1618	2.196
1619	1.634	1619	1.872	1619	2.197
1620	1.634	1620	1.874	1620	2.195
1621	1.634	1621	1.874	1621	2.196
1622	1.633	1622	1.873	1622	2.195
1623	1.634	1623	1.876	1623	2.195
1624	1.634	1624	1.875	1624	2.195
1625	1.633	1625	1.873	1625	2.195
1626	1.633	1626	1.876	1626	2.197
1627	1.633	1627	1.873	1627	2.196
1628	1.633	1628	1.873	1628	2.195
1629	1.634	1629	1.874	1629	2.195
1630	1.634	1630	1.872	1630	2.195
1631	1.633	1631	1.874	1631	2.195
1632	1.633	1632	1.873	1632	2.195
1633	1.634	1633	1.873	1633	2.195
1634	1.633	1634	1.872	1634	2.195
1635	1.634	1635	1.872	1635	2.195
1636	1.633	1636	1.872	1636	2.195
1637	1.633	1637	1.874	1637	2.195
1638	1.633	1638	1.872	1638	2.195
1639	1.633	1639	1.872	1639	2.194
1640	1.633	1640	1.872	1640	2.195
1641	1.633	1641	1.872	1641	2.195
1642	1.633	1642	1.872	1642	2.193
1643	1.633	1643	1.872	1643	2.194
1644	1.633	1644	1.874	1644	2.193
1645	1.633	1645	1.872	1645	2.193
1646	1.633	1646	1.872	1646	2.193
1647	1.633	1647	1.872	1647	2.193
1648	1.633	1648	1.872	1648	2.194
1649	1.633	1649	1.872	1649	2.194
1650	1.633	1650	1.872	1650	2.194
1651	1.633	1651	1.872	1651	2.193
1652	1.632	1652	1.874	1652	2.193
1653	1.633	1653	1.872	1653	2.195
1654	1.632	1654	1.872	1654	2.193
1655	1.633	1655	1.871	1655	2.193
1656	1.632	1656	1.872	1656	2.193
1657	1.633	1657	1.872	1657	2.193
1658	1.632	1658	1.872	1658	2.194
1659	1.632	1659	1.872	1659	2.194
1660	1.633	1660	1.871	1660	2.193
1661	1.632	1661	1.871	1661	2.192
1662	1.633	1662	1.871	1662	2.193
1663	1.633	1663	1.872	1663	2.193
1664	1.632	1664	1.871	1664	2.193
1665	1.632	1665	1.871	1665	2.193
1666	1.632	1666	1.873	1666	2.193
1667	1.632	1667	1.87	1667	2.193
1668	1.632	1668	1.874	1668	2.193
1669	1.632	1669	1.873	1669	2.193
1670	1.632	1670	1.871	1670	2.193
1671	1.632	1671	1.871	1671	2.193
1672	1.632	1672	1.872	1672	2.192
1673	1.632	1673	1.871	1673	2.192
1674	1.632	1674	1.87	1674	2.193
1675	1.632	1675	1.871	1675	2.193
1676	1.632	1676	1.871	1676	2.193
1677	1.632	1677	1.87	1677	2.193
1678	1.632	1678	1.87	1678	2.192
1679	1.632	1679	1.87	1679	2.192
1680	1.632	1680	1.871	1680	2.192
1681	1.632	1681	1.871	1681	2.193
1682	1.632	1682	1.87	1682	2.193
1683	1.632	1683	1.87	1683	2.193
1684	1.632	1684	1.87	1684	2.192
1685	1.632	1685	1.87	1685	2.192
1686	1.632	1686	1.871	1686	2.192
1687	1.631	1687	1.873	1687	2.192
1688	1.632	1688	1.87	1688	2.192
1689	1.632	1689	1.87	1689	2.192
1690	1.632	1690	1.871	1690	2.193
1691	1.632	1691	1.873	1691	2.193
1692	1.632	1692	1.872	1692	2.193
1693	1.632	1693	1.87	1693	2.193
1694	1.632	1694	1.87	1694	2.192
1695	1.632	1695	1.87	1695	2.193
1696	1.632	1696	1.871	1696	2.193
1697	1.632	1697	1.87	1697	2.193
1698	1.631	1698	1.871	1698	2.193
1699	1.631	1699	1.872	1699	2.194
1700	1.632	1700	1.872	1700	2.193
1701	1.632	1701	1.87	1701	2.193
1702	1.632	1702	1.872	1702	2.193
1703	1.632	1703	1.87	1703	2.193
1704	1.631	1704	1.87	1704	2.191
1705	1.631	1705	1.87	1705	2.192
1706	1.632	1706	1.87	1706	2.192
1707	1.631	1707	1.871	1707	2.193
1708	1.632	1708	1.872	1708	2.191
1709	1.632	1709	1.87	1709	2.189
1710	1.632	1710	1.871	1710	2.187
1711	1.632	1711	1.872	1711	2.187
1712	1.632	1712	1.87	1712	2.189
1713	1.632	1713	1.87	1713	2.192
1714	1.632	1714	1.87	1714	2.194
1715	1.632	1715	1.87	1715	2.197
1716	1.632	1716	1.871	1716	2.196
1717	1.632	1717	1.87	1717	2.196
1718	1.632	1718	1.872	1718	2.197
1719	1.632	1719	1.87	1719	2.197
1720	1.632	1720	1.87	1720	2.197
1721	1.631	1721	1.87	1721	2.197
1722	1.631	1722	1.872	1722	2.197
1723	1.632	1723	1.87	1723	2.199
1724	1.631	1724	1.87	1724	2.196
1725	1.631	1725	1.873	1725	2.198
1726	1.632	1726	1.874	1726	2.197
1727	1.631	1727	1.872	1727	2.199
1728	1.632	1728	1.871	1728	2.197
1729	1.631	1729	1.873	1729	2.198
1730	1.632	1730	1.871	1730	2.198
1731	1.632	1731	1.871	1731	2.2
1732	1.632	1732	1.872	1732	2.198
1733	1.632	1733	1.872	1733	2.2
1734	1.632	1734	1.872	1734	2.199
1735	1.632	1735	1.87	1735	2.2
1736	1.632	1736	1.871	1736	2.201
1737	1.632	1737	1.872	1737	2.199
1738	1.632	1738	1.87	1738	2.2
1739	1.632	1739	1.871	1739	2.2
1740	1.632	1740	1.871	1740	2.2
1741	1.632	1741	1.87	1741	2.202
1742	1.632	1742	1.872	1742	2.2
1743	1.632	1743	1.87	1743	2.2
1744	1.632	1744	1.873	1744	2.201
1745	1.632	1745	1.87	1745	2.2
1746	1.632	1746	1.87	1746	2.201
1747	1.632	1747	1.87	1747	2.202
1748	1.632	1748	1.87	1748	2.201
1749	1.632	1749	1.87	1749	2.202
1750	1.632	1750	1.87	1750	2.201
1751	1.632	1751	1.87	1751	2.202
1752	1.632	1752	1.871	1752	2.202
1753	1.632	1753	1.871	1753	2.202
1754	1.632	1754	1.872	1754	2.204
1755	1.632	1755	1.872	1755	2.202
1756	1.632	1756	1.872	1756	2.202
1757	1.632	1757	1.874	1757	2.202
1758	1.632	1758	1.872	1758	2.202
1759	1.633	1759	1.872	1759	2.203
1760	1.632	1760	1.872	1760	2.204
1761	1.633	1761	1.872	1761	2.203
1762	1.633	1762	1.872	1762	2.203
1763	1.633	1763	1.874	1763	2.202
1764	1.633	1764	1.872	1764	2.202
1765	1.633	1765	1.872	1765	2.205
1766	1.633	1766	1.873	1766	2.206
1767	1.633	1767	1.873	1767	2.203
1768	1.633	1768	1.872	1768	2.205
1769	1.633	1769	1.873	1769	2.205
1770	1.633	1770	1.874	1770	2.203
1771	1.633	1771	1.874	1771	2.204
1772	1.633	1772	1.875	1772	2.205
1773	1.633	1773	1.873	1773	2.202
1774	1.633	1774	1.873	1774	2.207
1775	1.633	1775	1.873	1775	2.205
1776	1.633	1776	1.875	1776	2.205
1777	1.633	1777	1.873	1777	2.206
1778	1.633	1778	1.873	1778	2.205
1779	1.633	1779	1.873	1779	2.208
1780	1.633	1780	1.873	1780	2.208
1781	1.633	1781	1.873	1781	2.21
1782	1.633	1782	1.873	1782	2.206
1783	1.633	1783	1.873	1783	2.207
1784	1.633	1784	1.875	1784	2.21
1785	1.633	1785	1.873	1785	2.208
1786	1.633	1786	1.872	1786	2.207
1787	1.633	1787	1.873	1787	2.209
1788	1.633	1788	1.873	1788	2.207
1789	1.633	1789	1.874	1789	2.21
1790	1.633	1790	1.873	1790	2.21
1791	1.633	1791	1.873	1791	2.21
1792	1.633	1792	1.872	1792	2.21
1793	1.633	1793	1.872	1793	2.21
1794	1.633	1794	1.874	1794	2.211
1795	1.633	1795	1.872	1795	2.208
1796	1.633	1796	1.874	1796	2.209
1797	1.633	1797	1.873	1797	2.211
1798	1.632	1798	1.872	1798	2.21
1799	1.633	1799	1.874	1799	2.208
1800	1.633	1800	1.872	1800	2.211
1801	1.633	1801	1.872	1801	2.21
1802	1.632	1802	1.873	1802	2.21
1803	1.633	1803	1.872	1803	2.212
1804	1.633	1804	1.873	1804	2.21
1805	1.632	1805	1.872	1805	2.21
1806	1.632	1806	1.872	1806	2.209
1807	1.632	1807	1.874	1807	2.209
1808	1.632	1808	1.872	1808	2.211
1809	1.632	1809	1.872	1809	2.211
1810	1.633	1810	1.872	1810	2.208
1811	1.632	1811	1.873	1811	2.21
1812	1.632	1812	1.872	1812	2.209
1813	1.633	1813	1.874	1813	2.21
1814	1.632	1814	1.872	1814	2.209
1815	1.632	1815	1.872	1815	2.21
1816	1.633	1816	1.873	1816	2.21
1817	1.632	1817	1.875	1817	2.211
1818	1.633	1818	1.874	1818	2.21
1819	1.633	1819	1.874	1819	2.208
1820	1.633	1820	1.874	1820	2.209
1821	1.633	1821	1.873	1821	2.209
1822	1.633	1822	1.874	1822	2.209
1823	1.633	1823	1.874	1823	2.209
1824	1.633	1824	1.876	1824	2.21
1825	1.632	1825	1.874	1825	2.21
1826	1.633	1826	1.875	1826	2.21
1827	1.633	1827	1.873	1827	2.21
1828	1.633	1828	1.872	1828	2.21
1829	1.633	1829	1.874	1829	2.209
1830	1.633	1830	1.873	1830	2.211
1831	1.633	1831	1.874	1831	2.21
1832	1.633	1832	1.874	1832	2.211
1833	1.633	1833	1.878	1833	2.211
1834	1.633	1834	1.873	1834	2.212
1835	1.633	1835	1.874	1835	2.211
1836	1.633	1836	1.875	1836	2.213
1837	1.633	1837	1.873	1837	2.213
1838	1.633	1838	1.873	1838	2.213
1839	1.633	1839	1.874	1839	2.211
1840	1.633	1840	1.873	1840	2.215
1841	1.633	1841	1.873	1841	2.211
1842	1.633	1842	1.873	1842	2.213
1843	1.633	1843	1.873	1843	2.211
1844	1.633	1844	1.873	1844	2.215
1845	1.632	1845	1.876	1845	2.213
1846	1.633	1846	1.874	1846	2.214
1847	1.632	1847	1.872	1847	2.213
1848	1.632	1848	1.872	1848	2.215
1849	1.632	1849	1.872	1849	2.213
1850	1.632	1850	1.872	1850	2.213
1851	1.632	1851	1.872	1851	2.215
1852	1.633	1852	1.872	1852	2.215
1853	1.632	1853	1.872	1853	2.215
1854	1.632	1854	1.872	1854	2.213
1855	1.632	1855	1.872	1855	2.215
1856	1.632	1856	1.872	1856	2.215
1857	1.632	1857	1.872	1857	2.215
1858	1.632	1858	1.875	1858	2.216
1859	1.632	1859	1.872	1859	2.215
1860	1.632	1860	1.872	1860	2.215
1861	1.632	1861	1.874	1861	2.213
1862	1.632	1862	1.872	1862	2.213
1863	1.632	1863	1.873	1863	2.215
1864	1.632	1864	1.875	1864	2.213
1865	1.632	1865	1.872	1865	2.214
1866	1.632	1866	1.873	1866	2.213
1867	1.632	1867	1.872	1867	2.213
1868	1.633	1868	1.873	1868	2.213
1869	1.632	1869	1.873	1869	2.215
1870	1.632	1870	1.873	1870	2.215
1871	1.632	1871	1.874	1871	2.215
1872	1.632	1872	1.875	1872	2.214
1873	1.633	1873	1.874	1873	2.213
1874	1.633	1874	1.874	1874	2.213
1875	1.632	1875	1.874	1875	2.214
1876	1.632	1876	1.874	1876	2.213
1877	1.632	1877	1.873	1877	2.215
1878	1.632	1878	1.874	1878	2.213
1879	1.633	1879	1.875	1879	2.214
1880	1.633	1880	1.874	1880	2.214
1881	1.633	1881	1.874	1881	2.215
1882	1.633	1882	1.875	1882	2.216
1883	1.633	1883	1.874	1883	2.216
1884	1.633	1884	1.875	1884	2.216
1885	1.633	1885	1.875	1885	2.215
1886	1.633	1886	1.874	1886	2.216
1887	1.633	1887	1.874	1887	2.215
1888	1.633	1888	1.874	1888	2.215
1889	1.633	1889	1.874	1889	2.216
1890	1.633	1890	1.874	1890	2.215
1891	1.633	1891	1.874	1891	2.216
1892	1.633	1892	1.874	1892	2.216
1893	1.633	1893	1.876	1893	2.218
1894	1.633	1894	1.874	1894	2.217
1895	1.633	1895	1.874	1895	2.216
1896	1.633	1896	1.874	1896	2.215
1897	1.633	1897	1.874	1897	2.216
1898	1.633	1898	1.874	1898	2.217
1899	1.633	1899	1.873	1899	2.216
1900	1.633	1900	1.874	1900	2.217
1901	1.633	1901	1.874	1901	2.216
1902	1.633	1902	1.875	1902	2.216
1903	1.633	1903	1.874	1903	2.216
1904	1.633	1904	1.874	1904	2.215
1905	1.633	1905	1.876	1905	2.216
1906	1.633	1906	1.874	1906	2.216
1907	1.633	1907	1.875	1907	2.216
1908	1.633	1908	1.874	1908	2.218
1909	1.633	1909	1.877	1909	2.213
1910	1.633	1910	1.874	1910	2.216
1911	1.633	1911	1.874	1911	2.216
1912	1.633	1912	1.874	1912	2.215
1913	1.633	1913	1.874	1913	2.213
1914	1.633	1914	1.875	1914	2.215
1915	1.633	1915	1.875	1915	2.216
1916	1.633	1916	1.874	1916	2.214
1917	1.633	1917	1.875	1917	2.215
1918	1.633	1918	1.875	1918	2.213
1919	1.633	1919	1.874	1919	2.215
1920	1.633	1920	1.875	1920	2.214
1921	1.633	1921	1.874	1921	2.213
1922	1.633	1922	1.875	1922	2.215
1923	1.633	1923	1.875	1923	2.214
1924	1.634	1924	1.875	1924	2.213
1925	1.633	1925	1.875	1925	2.216
1926	1.633	1926	1.875	1926	2.214
1927	1.633	1927	1.876	1927	2.216
1928	1.634	1928	1.875	1928	2.215
1929	1.633	1929	1.875	1929	2.215
1930	1.633	1930	1.879	1930	2.213
1931	1.634	1931	1.875	1931	2.214
1932	1.634	1932	1.875	1932	2.215
1933	1.634	1933	1.875	1933	2.213
1934	1.634	1934	1.876	1934	2.213
1935	1.634	1935	1.875	1935	2.213
1936	1.635	1936	1.876	1936	2.212
1937	1.634	1937	1.876	1937	2.213
1938	1.634	1938	1.878	1938	2.213
1939	1.634	1939	1.878	1939	2.211
1940	1.634	1940	1.877	1940	2.215
1941	1.635	1941	1.875	1941	2.215
1942	1.634	1942	1.875	1942	2.213
1943	1.634	1943	1.875	1943	2.215
1944	1.633	1944	1.876	1944	2.214
1945	1.634	1945	1.879	1945	2.213
1946	1.633	1946	1.875	1946	2.212
1947	1.633	1947	1.875	1947	2.214
1948	1.633	1948	1.875	1948	2.212
1949	1.634	1949	1.877	1949	2.213
1950	1.633	1950	1.875	1950	2.216
1951	1.634	1951	1.875	1951	2.214
1952	1.633	1952	1.875	1952	2.215
1953	1.634	1953	1.877	1953	2.213
1954	1.634	1954	1.875	1954	2.215
1955	1.634	1955	1.875	1955	2.213
1956	1.633	1956	1.875	1956	2.215
1957	1.633	1957	1.875	1957	2.214
1958	1.633	1958	1.875	1958	2.215
1959	1.633	1959	1.875	1959	2.216
1960	1.633	1960	1.875	1960	2.215
1961	1.633	1961	1.875	1961	2.213
1962	1.633	1962	1.877	1962	2.215
1963	1.633	1963	1.875	1963	2.214
1964	1.633	1964	1.875	1964	2.214
1965	1.633	1965	1.875	1965	2.217
1966	1.633	1966	1.875	1966	2.215
1967	1.633	1967	1.875	1967	2.214
1968	1.633	1968	1.875	1968	2.214
1969	1.633	1969	1.874	1969	2.213
1970	1.633	1970	1.875	1970	2.215
1971	1.633	1971	1.877	1971	2.213
1972	1.633	1972	1.875	1972	2.214
1973	1.633	1973	1.875	1973	2.215
1974	1.633	1974	1.875	1974	2.215
1975	1.634	1975	1.876	1975	2.215
1976	1.633	1976	1.875	1976	2.215
1977	1.633	1977	1.879	1977	2.216
1978	1.633	1978	1.875	1978	2.213
1979	1.633	1979	1.875	1979	2.216
1980	1.634	1980	1.875	1980	2.215
1981	1.634	1981	1.875	1981	2.215
1982	1.634	1982	1.877	1982	2.214
1983	1.634	1983	1.875	1983	2.213
1984	1.634	1984	1.875	1984	2.213
1985	1.634	1985	1.877	1985	2.215
1986	1.634	1986	1.876	1986	2.214
1987	1.635	1987	1.876	1987	2.214
1988	1.634	1988	1.876	1988	2.214
1989	1.634	1989	1.876	1989	2.214
1990	1.634	1990	1.875	1990	2.213
1991	1.635	1991	1.876	1991	2.213
1992	1.634	1992	1.876	1992	2.213
1993	1.635	1993	1.875	1993	2.216
1994	1.635	1994	1.878	1994	2.215
1995	1.635	1995	1.877	1995	2.215
1996	1.635	1996	1.877	1996	2.215
1997	1.635	1997	1.877	1997	2.215
1998	1.635	1998	1.877	1998	2.216
[truncated: 64,006 more rows]
