# Supplementary material for: Dynamic chloride ion adsorption on single iridium atom boosts seawater oxidation catalysis
Source: Nat Commun. 2024 Mar 4;15:1973. doi: 10.1038/s41467-024-46140-y (PMC10912682; doi:10.1038/s41467-024-46140-y)
Supplement: Supplementary file 6 — Source data [file 41467_2024_46140_MOESM6_ESM.zip › SourceData_Fig.3.xlsx]

## Sheet: Fig3.a
	Ir-O		Ir-Cl		OCV		OCV Fit		1.37V		1.47V		1.57V		1.57V Fit
0	-0.4597	0	0.00972	0	0.22236	0	0.25221	0	0.21225	0	0.17929	0	0.2779	0	0.23745
0.03068	-0.45837	0.03068	0.01	0.03068	0.21878	0.03068	0.25128	0.03068	0.20795	0.03068	0.1756	0.03068	0.27415	0.03068	0.2342
0.06136	-0.45475	0.06136	0.0107	0.06136	0.20835	0.06136	0.24873	0.06136	0.19527	0.06136	0.16475	0.06136	0.26311	0.06136	0.22483
0.09204	-0.44978	0.09204	0.01156	0.09204	0.19207	0.09204	0.2452	0.09204	0.17482	0.09204	0.14746	0.09204	0.24544	0.09204	0.21059
0.12272	-0.44447	0.12272	0.01227	0.12272	0.17173	0.12272	0.24168	0.12272	0.14771	0.12272	0.12499	0.12272	0.22234	0.12272	0.19365
0.1534	-0.43979	0.1534	0.01263	0.1534	0.15022	0.1534	0.23928	0.1534	0.1157	0.1534	0.09954	0.1534	0.19584	0.1534	0.17725
0.18408	-0.43656	0.18408	0.01254	0.18408	0.13193	0.18408	0.23898	0.18408	0.08202	0.18408	0.07532	0.18408	0.16985	0.18408	0.16554
0.21476	-0.43545	0.21476	0.01198	0.21476	0.12246	0.21476	0.24135	0.21476	0.055	0.21476	0.06112	0.21476	0.1536	0.21476	0.16246
0.24544	-0.4369	0.24544	0.01105	0.24544	0.12592	0.24544	0.24633	0.24544	0.05475	0.24544	0.0672	0.24544	0.15991	0.24544	0.16961
0.27612	-0.44104	0.27612	0.00999	0.27612	0.14112	0.27612	0.25329	0.27612	0.08224	0.27612	0.08916	0.27612	0.18345	0.27612	0.18514
0.3068	-0.44745	0.3068	0.00919	0.3068	0.16293	0.3068	0.26116	0.3068	0.11751	0.3068	0.11617	0.3068	0.21157	0.3068	0.20506
0.33748	-0.45485	0.33748	0.00907	0.33748	0.18613	0.33748	0.26872	0.33748	0.15184	0.33748	0.1422	0.33748	0.2382	0.33748	0.22531
0.36816	-0.46044	0.36816	0.00981	0.36816	0.20693	0.36816	0.27489	0.36816	0.18172	0.36816	0.1642	0.36816	0.26045	0.36816	0.24262
0.39884	-0.46024	0.39884	0.01117	0.39884	0.22282	0.39884	0.27885	0.39884	0.20507	0.39884	0.18031	0.39884	0.27656	0.39884	0.25469
0.42951	-0.45287	0.42951	0.01273	0.42951	0.23221	0.42951	0.28025	0.42951	0.22044	0.42951	0.18937	0.42951	0.28539	0.42951	0.26007
0.46019	-0.44131	0.46019	0.01413	0.46019	0.23421	0.46019	0.27923	0.46019	0.22681	0.46019	0.19068	0.46019	0.28626	0.46019	0.25815
0.49087	-0.42934	0.49087	0.0151	0.49087	0.22862	0.49087	0.27644	0.49087	0.22358	0.49087	0.18398	0.49087	0.27892	0.49087	0.24911
0.52155	-0.41981	0.52155	0.01554	0.52155	0.21591	0.52155	0.27301	0.52155	0.21054	0.52155	0.16948	0.52155	0.26358	0.52155	0.23411
0.55223	-0.4149	0.55223	0.01541	0.55223	0.19742	0.55223	0.27037	0.55223	0.18793	0.55223	0.14793	0.55223	0.24095	0.55223	0.21546
0.58291	-0.41626	0.58291	0.01483	0.58291	0.17562	0.58291	0.26999	0.58291	0.15647	0.58291	0.12079	0.58291	0.2125	0.58291	0.19693
0.61359	-0.42516	0.61359	0.01403	0.61359	0.15473	0.61359	0.27299	0.61359	0.11763	0.61359	0.09115	0.61359	0.18136	0.61359	0.18385
0.64427	-0.44233	0.64427	0.01335	0.64427	0.14117	0.64427	0.27975	0.64427	0.075	0.64427	0.06676	0.64427	0.15646	0.64427	0.18189
0.67495	-0.46799	0.67495	0.01309	0.67495	0.14195	0.67495	0.2898	0.67495	0.04474	0.67495	0.06498	0.67495	0.15919	0.67495	0.19387
0.70563	-0.49813	0.70563	0.01338	0.70563	0.15937	0.70563	0.30189	0.70563	0.06882	0.70563	0.09157	0.70563	0.19076	0.70563	0.21778
0.73631	-0.4573	0.73631	0.014	0.73631	0.18927	0.73631	0.31442	0.73631	0.12229	0.73631	0.13131	0.73631	0.23226	0.73631	0.24861
0.76699	-0.4108	0.76699	0.01451	0.76699	0.22556	0.76699	0.32573	0.76699	0.18162	0.76699	0.17501	0.76699	0.27555	0.76699	0.28128
0.79767	-0.36084	0.79767	0.01444	0.79767	0.26356	0.79767	0.33451	0.79767	0.24145	0.79767	0.21914	0.79767	0.31754	0.79767	0.31178
0.82835	-0.30993	0.82835	0.01335	0.82835	0.3002	0.82835	0.34003	0.82835	0.29938	0.82835	0.26221	0.82835	0.35672	0.82835	0.33733
0.85903	-0.26089	0.85903	0.01093	0.85903	0.33364	0.85903	0.34234	0.85903	0.35379	0.85903	0.30374	0.85903	0.39243	0.85903	0.35629
0.88971	-0.21665	0.88971	0.00698	0.88971	0.36298	0.88971	0.34253	0.88971	0.40362	0.88971	0.34397	0.88971	0.42479	0.88971	0.3682
0.92039	-0.17995	0.92039	0.00151	0.92039	0.38817	0.92039	0.34279	0.92039	0.44832	0.92039	0.38378	0.92039	0.45469	0.92039	0.37393
0.95107	-0.15317	0.95107	0.00581	0.95107	0.40992	0.95107	0.3464	0.95107	0.48798	0.95107	0.4245	0.95107	0.48375	0.95107	0.37598
0.98175	-0.13783	0.98175	0.0143	0.98175	0.42965	0.98175	0.35721	0.98175	0.5233	0.98175	0.46775	0.98175	0.5142	0.98175	0.37861
1.01243	-0.13418	1.01243	0.02385	1.01243	0.44939	1.01243	0.37865	1.01243	0.5557	1.01243	0.51507	1.01243	0.54855	1.01243	0.38764
1.04311	-0.14043	1.04311	0.03402	1.04311	0.47144	1.04311	0.41255	1.04311	0.58716	1.04311	0.56768	1.04311	0.58909	1.04311	0.40923
1.07379	-0.15169	1.07379	0.04425	1.07379	0.498	1.07379	0.45864	1.07379	0.62005	1.07379	0.62613	1.07379	0.6374	1.07379	0.44778
1.10447	-0.15884	1.10447	0.05394	1.10447	0.53069	1.10447	0.51491	1.10447	0.65682	1.10447	0.69024	1.10447	0.694	1.10447	0.50436
1.13515	-0.14917	1.13515	0.06242	1.13515	0.57024	1.13515	0.57844	1.13515	0.69955	1.13515	0.75905	1.13515	0.7583	1.13515	0.57684
1.16583	-0.11151	1.16583	0.06905	1.16583	0.61636	1.16583	0.64604	1.16583	0.74953	1.16583	0.83098	1.16583	0.82873	1.16583	0.66121
1.19651	-0.04297	1.19651	0.07324	1.19651	0.66792	1.19651	0.71469	1.19651	0.80703	1.19651	0.90399	1.19651	0.90309	1.19651	0.75283
1.22718	0.05092	1.22718	0.07451	1.22718	0.72322	1.22718	0.78172	1.22718	0.87128	1.22718	0.97575	1.22718	0.97876	1.22718	0.84714
1.25786	0.16143	1.25786	0.07264	1.25786	0.7803	1.25786	0.84493	1.25786	0.94055	1.25786	1.0438	1.25786	1.05295	1.25786	0.93988
1.28854	0.27997	1.28854	0.06779	1.28854	0.83727	1.28854	0.90261	1.28854	1.0125	1.28854	1.10572	1.28854	1.12291	1.28854	1.02721
1.31922	0.39894	1.31922	0.06089	1.31922	0.89246	1.31922	0.95369	1.31922	1.0844	1.31922	1.15927	1.31922	1.18603	1.31922	1.10575
1.3499	0.5117	1.3499	0.05439	1.3499	0.94455	1.3499	0.99768	1.3499	1.15336	1.3499	1.20245	1.3499	1.23998	1.3499	1.1726
1.38058	0.6125	1.38058	0.05308	1.38058	0.9927	1.38058	1.03476	1.38058	1.21659	1.38058	1.23367	1.38058	1.28279	1.38058	1.2254
1.41126	0.69647	1.41126	0.06191	1.41126	1.03654	1.41126	1.06572	1.41126	1.27147	1.41126	1.25174	1.41126	1.31294	1.41126	1.26237
1.44194	0.7597	1.44194	0.08094	1.44194	1.07621	1.44194	1.09193	1.44194	1.31572	1.44194	1.25599	1.44194	1.3294	1.44194	1.28237
1.47262	0.7993	1.47262	0.10693	1.47262	1.11222	1.47262	1.11515	1.47262	1.34744	1.47262	1.24632	1.47262	1.33168	1.47262	1.28488
1.5033	0.81349	1.5033	0.137	1.5033	1.14545	1.5033	1.13739	1.5033	1.36523	1.5033	1.22318	1.5033	1.3199	1.5033	1.27009
1.53398	0.80167	1.53398	0.16911	1.53398	1.1769	1.53398	1.16055	1.53398	1.36819	1.53398	1.1876	1.53398	1.29474	1.53398	1.23881
1.56466	0.76438	1.56466	0.20166	1.56466	1.20756	1.56466	1.18619	1.56466	1.35597	1.56466	1.14121	1.56466	1.25751	1.56466	1.19254
1.59534	0.70331	1.59534	0.2333	1.59534	1.23819	1.59534	1.2152	1.59534	1.32879	1.59534	1.08616	1.59534	1.21006	1.59534	1.13338
1.62602	0.62114	1.62602	0.26281	1.62602	1.26915	1.62602	1.24763	1.62602	1.28743	1.62602	1.02508	1.62602	1.15477	1.62602	1.06399
1.6567	0.52147	1.6567	0.28913	1.6567	1.30028	1.6567	1.2826	1.6567	1.23324	1.6567	0.96099	1.6567	1.09448	1.6567	0.98754
1.68738	0.40864	1.68738	0.31135	1.68738	1.33081	1.68738	1.31847	1.68738	1.16806	1.68738	0.8971	1.68738	1.03228	1.68738	0.90759
1.71806	0.28756	1.71806	0.32875	1.71806	1.35948	1.71806	1.35294	1.71806	1.09423	1.71806	0.83658	1.71806	0.97139	1.71806	0.82794
1.74874	0.16355	1.74874	0.3408	1.74874	1.38455	1.74874	1.38339	1.74874	1.0145	1.74874	0.78218	1.74874	0.91478	1.74874	0.75238
1.77942	0.04227	1.77942	0.34721	1.77942	1.40402	1.77942	1.40711	1.77942	0.93192	1.77942	0.73581	1.77942	0.86478	1.77942	0.68435
1.8101	-0.07024	1.8101	0.3479	1.8101	1.41579	1.8101	1.42153	1.8101	0.84974	1.8101	0.69811	1.8101	0.82264	1.8101	0.62639
1.84078	-0.16728	1.84078	0.34306	1.84078	1.41783	1.84078	1.4244	1.84078	0.7712	1.84078	0.66823	1.84078	0.78822	1.84078	0.57955
1.87146	-0.24131	1.87146	0.33304	1.87146	1.40834	1.87146	1.41394	1.87146	0.69925	1.87146	0.64394	1.87146	0.7599	1.87146	0.54298
1.90214	-0.28561	1.90214	0.31842	1.90214	1.38585	1.90214	1.38892	1.90214	0.63614	1.90214	0.62213	1.90214	0.7349	1.90214	0.51399
1.93282	-0.30058	1.93282	0.29994	1.93282	1.34936	1.93282	1.34871	1.93282	0.58297	1.93282	0.59938	1.93282	0.70981	1.93282	0.48862
1.9635	-0.29771	1.9635	0.27845	1.9635	1.29835	1.9635	1.2933	1.9635	0.53933	1.9635	0.57254	1.9635	0.6812	1.9635	0.46264
1.99418	-0.29112	1.99418	0.25489	1.99418	1.23285	1.99418	1.22328	1.99418	0.50323	1.99418	0.53911	1.99418	0.64607	1.99418	0.43225
2.02485	-0.28971	2.02485	0.23023	2.02485	1.15345	2.02485	1.13981	2.02485	0.47151	2.02485	0.49742	2.02485	0.60217	2.02485	0.39457
2.05553	-0.29713	2.05553	0.20541	2.05553	1.06124	2.05553	1.04458	2.05553	0.44051	2.05553	0.44673	2.05553	0.54803	2.05553	0.34782
2.08621	-0.31385	2.08621	0.18132	2.08621	0.95782	2.08621	0.93971	2.08621	0.40685	2.08621	0.3872	2.08621	0.48305	2.08621	0.29121
2.11689	-0.33851	2.11689	0.15872	2.11689	0.84521	2.11689	0.82767	2.11689	0.36795	2.11689	0.32	2.11689	0.40742	2.11689	0.2249
2.14757	-0.36863	2.14757	0.1382	2.14757	0.72578	2.14757	0.7112	2.14757	0.32241	2.14757	0.24767	2.14757	0.322	2.14757	0.14978
2.17825	-0.4007	2.17825	0.12014	2.17825	0.6022	2.17825	0.59321	2.17825	0.27037	2.17825	0.17563	2.17825	0.22826	2.17825	0.06739
2.20893	-0.42939	2.20893	0.10466	2.20893	0.47728	2.20893	0.47669	2.20893	0.21435	2.20893	0.11903	2.20893	0.12819	2.20893	0.02122
2.23961	-0.44543	2.23961	0.09163	2.23961	0.35397	2.23961	0.36463	2.23961	0.16204	2.23961	0.11481	2.23961	0.17611	2.23961	0.11178
2.27029	-0.44104	2.27029	0.08072	2.27029	0.23527	2.27029	0.26011	2.27029	0.13354	2.27029	0.16755	2.27029	0.28178	2.27029	0.20345
2.30097	-0.42502	2.30097	0.07149	2.30097	0.12456	2.30097	0.16672	2.30097	0.15438	2.30097	0.23925	2.30097	0.38624	2.30097	0.29335
2.33165	-0.40859	2.33165	0.06349	2.33165	0.03335	2.33165	0.09127	2.33165	0.21488	2.33165	0.31217	2.33165	0.48673	2.33165	0.37901
2.36233	-0.39654	2.36233	0.0564	2.36233	0.07709	2.36233	0.05903	2.36233	0.29172	2.36233	0.37975	2.36233	0.5806	2.36233	0.45812
2.39301	-0.39048	2.39301	0.05004	2.39301	0.15185	2.39301	0.08655	2.39301	0.37278	2.39301	0.43852	2.39301	0.66533	2.39301	0.52862
2.42369	-0.39061	2.42369	0.04443	2.42369	0.21354	2.42369	0.12347	2.42369	0.45194	2.42369	0.48621	2.42369	0.73869	2.42369	0.58874
2.45437	-0.39635	2.45437	0.03967	2.45437	0.25985	2.45437	0.15104	2.45437	0.52522	2.45437	0.52129	2.45437	0.79877	2.45437	0.6371
2.48505	-0.40657	2.48505	0.03591	2.48505	0.29018	2.48505	0.16643	2.48505	0.58958	2.48505	0.54285	2.48505	0.84407	2.48505	0.67272
2.51573	-0.41962	2.51573	0.03322	2.51573	0.30462	2.51573	0.17002	2.51573	0.64256	2.51573	0.55052	2.51573	0.87354	2.51573	0.69505
2.54641	-0.43343	2.54641	0.03151	2.54641	0.30384	2.54641	0.16364	2.54641	0.68222	2.54641	0.54453	2.54641	0.88658	2.54641	0.70396
2.57709	-0.44533	2.57709	0.03052	2.57709	0.28905	2.57709	0.15052	2.57709	0.70708	2.57709	0.52566	2.57709	0.88311	2.57709	0.69979
2.60777	-0.4524	2.60777	0.02989	2.60777	0.26204	2.60777	0.13587	2.60777	0.71617	2.60777	0.4953	2.60777	0.86353	2.60777	0.68326
2.63845	-0.45319	2.63845	0.02931	2.63845	0.22522	2.63845	0.12737	2.63845	0.70904	2.63845	0.45543	2.63845	0.82871	2.63845	0.65544
2.66913	-0.44951	2.66913	0.02857	2.66913	0.18201	2.66913	0.13287	2.66913	0.68572	2.66913	0.40876	2.66913	0.77994	2.66913	0.61774
2.69981	-0.44467	2.69981	0.02758	2.69981	0.13795	2.69981	0.15433	2.69981	0.64679	2.69981	0.35883	2.69981	0.71891	2.69981	0.57181
2.73049	-0.44104	2.73049	0.02635	2.73049	0.10432	2.73049	0.18691	2.73049	0.59327	2.73049	0.31036	2.73049	0.64764	2.73049	0.51949
2.76117	-0.4398	2.76117	0.02497	2.76117	0.10048	2.76117	0.22443	2.76117	0.52666	2.76117	0.26946	2.76117	0.56843	2.76117	0.46275
2.79185	-0.44122	2.79185	0.02357	2.79185	0.12995	2.79185	0.26211	2.79185	0.44883	2.79185	0.24322	2.79185	0.48375	2.79185	0.4036
2.82252	-0.44505	2.82252	0.02226	2.82252	0.17408	2.82252	0.29665	2.82252	0.36202	2.82252	0.23675	2.82252	0.39626	2.82252	0.34403
2.8532	-0.4506	2.8532	0.02112	2.8532	0.22009	2.8532	0.32571	2.8532	0.26879	2.8532	0.24908	2.8532	0.30885	2.8532	0.28599
2.88388	-0.45686	2.88388	0.02016	2.88388	0.26219	2.88388	0.34768	2.88388	0.17212	2.88388	0.27345	2.88388	0.22518	2.88388	0.23128
2.91456	-0.46256	2.91456	0.01931	2.91456	0.29741	2.91456	0.36152	2.91456	0.07703	2.91456	0.30198	2.91456	0.15562	2.91456	0.18161
2.94524	-0.46641	2.94524	0.01849	2.94524	0.32396	2.94524	0.36668	2.94524	0.04246	2.94524	0.32858	2.94524	0.16014	2.94524	0.13857
2.97592	-0.46769	2.97592	0.01764	2.97592	0.34085	2.97592	0.36304	2.97592	0.12563	2.97592	0.34927	2.97592	0.21808	2.97592	0.1037
3.0066	-0.46685	3.0066	0.0167	3.0066	0.34766	3.0066	0.35089	3.0066	0.21117	3.0066	0.36162	3.0066	0.27388	3.0066	0.07835
3.03728	-0.46513	3.03728	0.01569	3.03728	0.3445	3.03728	0.3309	3.03728	0.28909	3.03728	0.3643	3.03728	0.3205	3.03728	0.06294
3.06796	-0.46371	3.06796	0.0147	3.06796	0.33197	3.06796	0.30401	3.06796	0.35676	3.06796	0.3568	3.06796	0.35622	3.06796	0.05549
3.09864	-0.46328	3.09864	0.01382	3.09864	0.31116	3.09864	0.27143	3.09864	0.41245	3.09864	0.33925	3.09864	0.38041	3.09864	0.05177
3.12932	-0.46409	3.12932	0.01318	3.12932	0.28365	3.12932	0.23455	3.12932	0.45496	3.12932	0.31233	3.12932	0.39307	3.12932	0.04789
3.16	-0.46599	3.16	0.01285	3.16	0.25159	3.16	0.19491	3.16	0.48355	3.16	0.27711	3.16	0.39463	3.16	0.04183
3.19068	-0.46857	3.19068	0.01283	3.19068	0.21791	3.19068	0.1541	3.19068	0.49798	3.19068	0.23506	3.19068	0.38594	3.19068	0.03314
3.22136	-0.47117	3.22136	0.01301	3.22136	0.18658	3.22136	0.11382	3.22136	0.49847	3.22136	0.18792	3.22136	0.36826	3.22136	0.02263
3.25204	-0.47314	3.25204	0.01326	3.25204	0.16291	3.25204	0.07593	3.25204	0.48569	3.25204	0.13773	3.25204	0.34323	3.25204	0.01383
3.28272	-0.47398	3.28272	0.01343	3.28272	0.15253	3.28272	0.04337	3.28272	0.46082	3.28272	0.08707	3.28272	0.31293	3.28272	0.01691
3.3134	-0.47372	3.3134	0.01341	3.3134	0.15781	3.3134	0.02569	3.3134	0.42544	3.3134	0.04139	3.3134	0.28002	3.3134	0.02911
3.34408	-0.47285	3.34408	0.01316	3.34408	0.17547	3.34408	0.03558	3.34408	0.38168	3.34408	0.03354	3.34408	0.24816	3.34408	0.0426
3.37476	-0.47203	3.37476	0.01268	3.37476	0.1995	3.37476	0.05309	3.37476	0.3322	3.37476	0.06967	3.37476	0.22262	3.37476	0.05504
3.40544	-0.47176	3.40544	0.01201	3.40544	0.22494	3.40544	0.06731	3.40544	0.28053	3.40544	0.10686	3.40544	0.21006	3.40544	0.06535
3.43612	-0.47233	3.43612	0.01124	3.43612	0.24861	3.43612	0.07625	3.43612	0.23155	3.43612	0.13811	3.43612	0.21411	3.43612	0.07287
3.4668	-0.47378	3.4668	0.01049	3.4668	0.26876	3.4668	0.07958	3.4668	0.19244	3.4668	0.16157	3.4668	0.23068	3.4668	0.07716
3.49748	-0.47595	3.49748	0.00986	3.49748	0.28459	3.49748	0.07752	3.49748	0.17232	3.49748	0.17631	3.49748	0.25238	3.49748	0.07803
3.52816	-0.47844	3.52816	0.00944	3.52816	0.29596	3.52816	0.07059	3.52816	0.17666	3.52816	0.18191	3.52816	0.27376	3.52816	0.07548
3.55884	-0.48069	3.55884	0.00925	3.55884	0.30325	3.55884	0.05953	3.55884	0.20047	3.55884	0.17839	3.55884	0.29172	3.55884	0.06972
3.58952	-0.48209	3.58952	0.00923	3.58952	0.30713	3.58952	0.04527	3.58952	0.23346	3.58952	0.16623	3.58952	0.30457	3.58952	0.06119
3.62019	-0.48227	3.62019	0.00931	3.62019	0.30854	3.62019	0.02884	3.62019	0.26763	3.62019	0.1464	3.62019	0.31148	3.62019	0.05053
3.65087	-0.48142	3.65087	0.00936	3.65087	0.30844	3.65087	0.01171	3.65087	0.29826	3.65087	0.12062	3.65087	0.31218	3.65087	0.03876
3.68155	-0.48012	3.68155	0.00932	3.68155	0.30772	3.68155	0.00885	3.68155	0.32273	3.68155	0.09212	3.68155	0.30682	3.68155	0.02777
3.71223	-0.47897	3.71223	0.00915	3.71223	0.30701	3.71223	0.02501	3.71223	0.33972	3.71223	0.06854	3.71223	0.29592	3.71223	0.02172
3.74291	-0.4784	3.74291	0.00883	3.74291	0.30656	3.74291	0.0403	3.74291	0.34872	3.74291	0.06589	3.74291	0.28029	3.74291	0.02515
3.77359	-0.47863	3.77359	0.0084	3.77359	0.30624	3.77359	0.05325	3.77359	0.3498	3.77359	0.09003	3.77359	0.26104	3.77359	0.0346
3.80427	-0.47968	3.80427	0.00792	3.80427	0.30555	3.80427	0.06319	3.80427	0.34355	3.80427	0.12684	3.80427	0.23964	3.80427	0.04512
3.83495	-0.48141	3.83495	0.00746	3.83495	0.30373	3.83495	0.06968	3.83495	0.33097	3.83495	0.16669	3.83495	0.218	3.83495	0.05456
3.86563	-0.48353	3.86563	0.00707	3.86563	0.29992	3.86563	0.07247	3.86563	0.31341	3.86563	0.20526	3.86563	0.1987	3.86563	0.06194
3.89631	-0.48561	3.89631	0.0068	3.89631	0.29331	3.89631	0.07152	3.89631	0.29253	3.89631	0.24015	3.89631	0.18518	3.89631	0.06673
3.92699	-0.48709	3.92699	0.00667	3.92699	0.28321	3.92699	0.067	3.92699	0.27025	3.92699	0.26967	3.92699	0.18068	3.92699	0.06869
3.95767	-0.48752	3.95767	0.00664	3.95767	0.26917	3.95767	0.05923	3.95767	0.24859	3.95767	0.29261	3.95767	0.18559	3.95767	0.06775
3.98835	-0.48691	3.98835	0.00665	3.98835	0.25099	3.98835	0.04869	3.98835	0.22954	3.98835	0.30811	3.98835	0.1967	3.98835	0.06403
4.01903	-0.48575	4.01903	0.00666	4.01903	0.22872	4.01903	0.03603	4.01903	0.21467	4.01903	0.31563	4.01903	0.21014	4.01903	0.05782
4.04971	-0.48459	4.04971	0.00661	4.04971	0.20272	4.04971	0.02212	4.04971	0.20473	4.04971	0.31496	4.04971	0.22326	4.04971	0.04958
4.08039	-0.48384	4.08039	0.0065	4.08039	0.17356	4.08039	0.00909	4.08039	0.19937	4.08039	0.3062	4.08039	0.23458	4.08039	0.03998
4.11107	-0.48371	4.11107	0.00631	4.11107	0.14206	4.11107	0.01161	4.11107	0.19724	4.11107	0.28973	4.11107	0.24339	4.11107	0.03012
4.14175	-0.48427	4.14175	0.00606	4.14175	0.10929	4.14175	0.02475	4.14175	0.19643	4.14175	0.2662	4.14175	0.24951	4.14175	0.02211
4.17243	-0.48546	4.17243	0.00577	4.17243	0.07668	4.17243	0.03746	4.17243	0.19502	4.17243	0.23652	4.17243	0.25307	4.17243	0.01986
4.20311	-0.48711	4.20311	0.00548	4.20311	0.04681	4.20311	0.04837	4.20311	0.19146	4.20311	0.20179	4.20311	0.25447	4.20311	0.02478
4.23379	-0.48895	4.23379	0.00521	4.23379	0.02815	4.23379	0.05687	4.23379	0.18472	4.23379	0.16326	4.23379	0.25425	4.23379	0.0329
4.26447	-0.49057	4.26447	0.00497	4.26447	0.03657	4.26447	0.06257	4.26447	0.17428	4.26447	0.12238	4.26447	0.25303	4.26447	0.04113
4.29515	-0.49152	4.29515	0.00477	4.29515	0.05722	4.29515	0.06524	4.29515	0.16019	4.29515	0.08086	4.29515	0.25138	4.29515	0.04813
4.32583	-0.49152	4.32583	0.00459	4.32583	0.07705	4.32583	0.0648	4.32583	0.143	4.32583	0.04159	4.32583	0.24974	4.32583	0.05322
4.35651	-0.49079	4.35651	0.00444	4.35651	0.09298	4.35651	0.06137	4.35651	0.12392	4.35651	0.02195	4.35651	0.24836	4.35651	0.05606
4.38719	-0.48983	4.38719	0.00429	4.38719	0.10397	4.38719	0.05516	4.38719	0.10497	4.38719	0.048	4.38719	0.2472	4.38719	0.0565
4.41786	-0.48905	4.41786	0.00414	4.41786	0.10961	4.41786	0.04658	4.41786	0.08947	4.41786	0.07988	4.41786	0.24601	4.41786	0.05456
4.44854	-0.4887	4.44854	0.00399	4.44854	0.10983	4.44854	0.03616	4.44854	0.08191	4.44854	0.10822	4.44854	0.24434	4.44854	0.0504
4.47922	-0.48889	4.47922	0.00386	4.47922	0.10494	4.47922	0.02467	4.47922	0.08539	4.47922	0.13131	4.47922	0.2417	4.47922	0.04432
4.5099	-0.48961	4.5099	0.00376	4.5099	0.09555	4.5099	0.01376	4.5099	0.09824	4.5099	0.14839	4.5099	0.23759	4.5099	0.03678
4.54058	-0.4908	4.54058	0.00369	4.54058	0.08283	4.54058	0.01049	4.54058	0.11594	4.54058	0.15908	4.54058	0.23161	4.54058	0.02849
4.57126	-0.49232	4.57126	0.00365	4.57126	0.06879	4.57126	0.01912	4.57126	0.13463	4.57126	0.16326	4.57126	0.22348	4.57126	0.02071
4.60194	-0.4939	4.60194	0.00364	4.60194	0.05719	4.60194	0.02983	4.60194	0.1518	4.60194	0.16105	4.60194	0.21309	4.60194	0.01617
4.63262	-0.49515	4.63262	0.00363	4.63262	0.05397	4.63262	0.03961	4.63262	0.16587	4.63262	0.1528	4.63262	0.20051	4.63262	0.01799
4.6633	-0.49551	4.6633	0.0036	4.6633	0.06273	4.6633	0.04761	4.6633	0.17583	4.6633	0.13906	4.6633	0.18599	4.6633	0.02425
4.69398	-0.49486	4.69398	0.00354	4.69398	0.08003	4.69398	0.05335	4.69398	0.18111	4.69398	0.12053	4.69398	0.17001	4.69398	0.0315
4.72466	-0.49373	4.72466	0.00344	4.72466	0.10087	4.72466	0.05657	4.72466	0.18139	4.72466	0.09808	4.72466	0.1534	4.72466	0.03809
4.75534	-0.49261	4.75534	0.00328	4.75534	0.12204	4.75534	0.05715	4.75534	0.17665	4.75534	0.07269	4.75534	0.13782	4.75534	0.04327
4.78602	-0.49175	4.78602	0.00309	4.78602	0.14165	4.78602	0.05509	4.78602	0.16706	4.78602	0.04552	4.78602	0.12751	4.78602	0.04666
4.8167	-0.49127	4.8167	0.00288	4.8167	0.15847	4.8167	0.05056	4.8167	0.15302	4.8167	0.01872	4.8167	0.12939	4.8167	0.04805
4.84738	-0.4912	4.84738	0.00266	4.84738	0.17165	4.84738	0.04383	4.84738	0.13506	4.84738	0.01619	4.84738	0.14112	4.84738	0.04739
4.87806	-0.49152	4.87806	0.00247	4.87806	0.18064	4.87806	0.0353	4.87806	0.11388	4.87806	0.04153	4.87806	0.15562	4.87806	0.04476
4.90874	-0.49217	4.90874	0.00233	4.90874	0.18509	4.90874	0.02551	4.90874	0.09025	4.90874	0.06678	4.90874	0.16972	4.90874	0.04036
4.93942	-0.49304	4.93942	0.00224	4.93942	0.18492	4.93942	0.01538	4.93942	0.06505	4.93942	0.08966	4.93942	0.18214	4.93942	0.03451
4.9701	-0.494	4.9701	0.00221	4.9701	0.18024	4.9701	0.0082	4.9701	0.03917	4.9701	0.10935	4.9701	0.19219	4.9701	0.02772
5.00078	-0.49489	5.00078	0.0022	5.00078	0.17135	5.00078	0.01265	5.00078	0.01374	5.00078	0.12532	5.00078	0.19947	5.00078	0.02086
5.03146	-0.49552	5.03146	0.0022	5.03146	0.15878	5.03146	0.02198	5.03146	0.01219	5.03146	0.1372	5.03146	0.20373	5.03146	0.01562
5.06214	-0.49578	5.06214	0.00218	5.06214	0.14323	5.06214	0.03104	5.06214	0.03477	5.06214	0.14482	5.06214	0.20488	5.06214	0.01488
5.09282	-0.49571	5.09282	0.00212	5.09282	0.12563	5.09282	0.03877	5.09282	0.05522	5.09282	0.14816	5.09282	0.20296	5.09282	0.01903
5.1235	-0.49548	5.1235	0.00203	5.1235	0.10717	5.1235	0.04467	5.1235	0.07271	5.1235	0.14736	5.1235	0.19811	5.1235	0.02511
5.15418	-0.49529	5.15418	0.00189	5.15418	0.08944	5.15418	0.04845	5.15418	0.08677	5.15418	0.14272	5.15418	0.19058	5.15418	0.03114
5.18486	-0.49524	5.18486	0.00172	5.18486	0.07463	5.18486	0.04995	5.18486	0.09717	5.18486	0.13462	5.18486	0.18071	5.18486	0.03621
5.21553	-0.49539	5.21553	0.00154	5.21553	0.06548	5.21553	0.04913	5.21553	0.10381	5.21553	0.12358	5.21553	0.1689	5.21553	0.03987
5.24621	-0.49577	5.24621	0.00137	5.24621	0.06396	5.24621	0.04608	5.24621	0.10679	5.24621	0.11019	5.24621	0.15562	5.24621	0.04186
5.27689	-0.49634	5.27689	0.00125	5.27689	0.06925	5.27689	0.04097	5.27689	0.10639	5.27689	0.09508	5.27689	0.14137	5.27689	0.04206
5.30757	-0.49705	5.30757	0.00118	5.30757	0.07824	5.30757	0.03412	5.30757	0.10311	5.30757	0.07891	5.30757	0.12673	5.30757	0.04049
5.33825	-0.49784	5.33825	0.00118	5.33825	0.08805	5.33825	0.02591	5.33825	0.09765	5.33825	0.06233	5.33825	0.11255	5.33825	0.03727
5.36893	-0.49853	5.36893	0.00123	5.36893	0.0968	5.36893	0.01695	5.36893	0.09095	5.36893	0.04597	5.36893	0.10612	5.36893	0.03262
5.39961	-0.49879	5.39961	0.0013	5.39961	0.10347	5.39961	0.00862	5.39961	0.08419	5.39961	0.0304	5.39961	0.11732	5.39961	0.02691
5.43029	-0.49843	5.43029	0.00136	5.43029	0.10755	5.43029	0.00786	5.43029	0.07876	5.43029	0.01611	5.43029	0.12916	5.43029	0.02072
5.46097	-0.49783	5.46097	0.00139	5.46097	0.10888	5.46097	0.01554	5.46097	0.07593	5.46097	0.00364	5.46097	0.13964	5.46097	0.0152
5.49165	-0.49726	5.49165	0.00139	5.49165	0.10754	5.49165	0.02387	5.49165	0.07644	5.49165	0.00734	5.49165	0.14837	5.49165	0.01268
5.52233	-0.49683	5.52233	0.00135	5.52233	0.10383	5.52233	0.03127	5.52233	0.0801	5.52233	0.01586	5.52233	0.15516	5.52233	0.01504
5.55301	-0.49656	5.55301	0.00128	5.55301	0.09819	5.55301	0.0372	5.55301	0.08589	5.55301	0.02232	5.55301	0.15993	5.55301	0.02025
5.58369	-0.49648	5.58369	0.00119	5.58369	0.09123	5.58369	0.04135	5.58369	0.09255	5.58369	0.02684	5.58369	0.16268	5.58369	0.02597
5.61437	-0.49658	5.61437	0.00107	5.61437	0.0837	5.61437	0.04353	5.61437	0.09888	5.61437	0.02979	5.61437	0.16349	5.61437	0.0311
5.64505	-0.49684	5.64505	0.000959843	5.64505	0.07647	5.64505	0.04366	5.64505	0.10398	5.64505	0.03172	5.64505	0.16253	5.64505	0.03512
5.67573	-0.49723	5.67573	0.00085678	5.67573	0.07047	5.67573	0.04176	5.67573	0.1072	5.67573	0.03337	5.67573	0.16	5.67573	0.03773
5.70641	-0.49773	5.70641	0.000776852	5.70641	0.06651	5.70641	0.03796	5.70641	0.10813	5.70641	0.03554	5.70641	0.15618	5.70641	0.03876
5.73709	-0.49828	5.73709	0.000726303	5.73709	0.06507	5.73709	0.03246	5.73709	0.10656	5.73709	0.03884	5.73709	0.15137	5.73709	0.03818
5.76777	-0.49883	5.76777	0.000702576	5.76777	0.06603	5.76777	0.0256	5.76777	0.10242	5.76777	0.04349	5.76777	0.14592	5.76777	0.03604
5.79845	-0.49928	5.79845	0.000695509	5.79845	0.06879	5.79845	0.01778	5.79845	0.09582	5.79845	0.04929	5.79845	0.1402	5.79845	0.03249
5.82913	-0.49941	5.82913	0.000692483	5.82913	0.07254	5.82913	0.00977	5.82913	0.08694	5.82913	0.05577	5.82913	0.13459	5.82913	0.02777
5.85981	-0.49918	5.85981	0.000683173	5.85981	0.07652	5.85981	0.00532	5.85981	0.07609	5.85981	0.06239	5.85981	0.1295	5.85981	0.0223
5.89049	-0.49888	5.89049	0.000661498	5.89049	0.08018	5.89049	0.01098	5.89049	0.06364	5.89049	0.06862	5.89049	0.12534	5.89049	0.01676
5.92117	-0.49866	5.92117	0.000625575	5.92117	0.08318	5.92117	0.01868	5.92117	0.05004	5.92117	0.074	5.92117	0.12244	5.92117	0.01254
5.95185	-0.49854	5.95185	0.00057692	5.95185	0.08536	5.95185	0.02579	5.95185	0.0358	5.95185	0.07818	5.95185	0.12096	5.95185	0.01205
5.98253	-0.49854	5.98253	0.000519543	5.98253	0.08667	5.98253	0.03174	5.98253	0.02156	5.98253	0.08085	5.98253	0.12071	5.98253	0.01555
6.0132	-0.49863	6.0132	0.000459058	6.0132	0.08717	6.0132	0.03619	6.0132	0.0092	6.0132	0.08183	6.0132	0.1213	6.0132	0.02062
6.04388	-0.49881	6.04388	0.000401712	6.04388	0.08696	6.04388	0.03893	6.04388	0.01081	6.04388	0.081	6.04388	0.12229	6.04388	0.02566
6.07456	-0.49906	6.07456	0.000353101	6.07456	0.08615	6.07456	0.03984	6.07456	0.02221	6.07456	0.07834	6.07456	0.1234	6.07456	0.02994
6.10524	-0.49935	6.10524	0.000316454	6.10524	0.08487	6.10524	0.03891	6.10524	0.03334	6.10524	0.0739	6.10524	0.12449	6.10524	0.03307
6.13592	-0.49964	6.13592	0.000291156	6.13592	0.08321	6.13592	0.0362	6.13592	0.04305	6.13592	0.06779	6.13592	0.12553	6.13592	0.03486
6.1666	-0.49984	6.1666	0.00027295	6.1666	0.08124	6.1666	0.03187	6.1666	0.05098	6.1666	0.06021	6.1666	0.12652	6.1666	0.03519
6.19728	-0.4997	6.19728	0.000256151	6.19728	0.07901	6.19728	0.02616	6.19728	0.05694	6.19728	0.05138	6.19728	0.12749	6.19728	0.03406
6.22796	-0.49949	6.22796	0.000236097	6.22796	0.07656	6.22796	0.01938	6.22796	0.06084	6.22796	0.04159	6.22796	0.12842	6.22796	0.03155
6.25864	-0.49933	6.25864	0.000210368	6.25864	0.07395	6.25864	0.01198	6.25864	0.06268	6.25864	0.03115	6.25864	0.12926	6.25864	0.02783
6.28932	-0.49921	6.28932	0.000178879	6.28932	0.07127	6.28932	0.00517	6.28932	0.06252	6.28932	0.02038	6.28932	0.12992	6.28932	0.0232
6.32	-0.49914	6.32	0.000143567	6.32	0.06866	6.32	0.00641	6.32	0.06049	6.32	0.0097	6.32	0.13029	6.32	0.0181
6.35068	-0.4991	6.35068	0.000108293	6.35068	0.0663	6.35068	0.01336	6.35068	0.05679	6.35068	0.00246	6.35068	0.13026	6.35068	0.01338
6.38136	-0.49907	6.38136	7.9575e-05	6.38136	0.06441	6.38136	0.0202	6.38136	0.05163	6.38136	0.0112	6.38136	0.12972	6.38136	0.01081
6.41204	-0.49904	6.41204	6.7028e-05	6.41204	0.06318	6.41204	0.02614	6.41204	0.04528	6.41204	0.02013	6.41204	0.1286	6.41204	0.01222
6.44272	-0.49899	6.44272	7.40098e-05	6.44272	0.06276	6.44272	0.03083	6.44272	0.03802	6.44272	0.02802	6.44272	0.12687	6.44272	0.01635
6.4734	-0.49894	6.4734	9.03534e-05	6.4734	0.06316	6.4734	0.03404	6.4734	0.03014	6.4734	0.03463	6.4734	0.12453	6.4734	0.02114
6.50408	-0.4989	6.50408	0.000107392	6.50408	0.06422	6.50408	0.03563	6.50408	0.02194	6.50408	0.03983	6.50408	0.12167	6.50408	0.02555
6.53476	-0.49888	6.53476	0.000122659	6.53476	0.06568	6.53476	0.03554	6.53476	0.01369	6.53476	0.04354	6.53476	0.11846	6.53476	0.02909
6.56544	-0.49891	6.56544	0.000136936	6.56544	0.06718	6.56544	0.0338	6.56544	0.00565	6.56544	0.04575	6.56544	0.11521	6.56544	0.0315
6.59612	-0.499	6.59612	0.000152055	6.59612	0.06835	6.59612	0.0305	6.59612	0.00195	6.59612	0.04652	6.59612	0.11256	6.59612	0.03262
6.6268	-0.49913	6.6268	0.000169314	6.6268	0.06882	6.6268	0.02584	6.6268	0.00888	6.6268	0.04598	6.6268	0.1115	6.6268	0.03239
6.65748	-0.49932	6.65748	0.000188528	6.65748	0.0683	6.65748	0.02006	6.65748	0.01501	6.65748	0.04435	6.65748	0.11271	6.65748	0.03084
6.68816	-0.49955	6.68816	0.000208014	6.68816	0.06655	6.68816	0.0135	6.68816	0.0202	6.68816	0.04192	6.68816	0.1157	6.68816	0.02807
6.71884	-0.49978	6.71884	0.000225235	6.71884	0.06343	6.71884	0.00676	6.71884	0.02438	6.71884	0.03909	6.71884	0.1195	6.71884	0.02429
6.74952	-0.49984	6.74952	0.000237559	6.74952	0.05888	6.74952	0.0039	6.74952	0.0275	6.74952	0.03635	6.74952	0.12344	6.74952	0.01981
6.7802	-0.49963	6.7802	0.000242825	6.7802	0.05291	6.7802	0.00964	6.7802	0.02956	6.7802	0.03428	6.7802	0.12712	6.7802	0.01516
6.81087	-0.49943	6.81087	0.0002397	6.81087	0.04564	6.81087	0.01617	6.81087	0.0306	6.81087	0.03338	6.81087	0.13031	6.81087	0.01139
6.84155	-0.49926	6.84155	0.000227864	6.84155	0.03725	6.84155	0.02206	6.84155	0.0307	6.84155	0.03391	6.84155	0.13281	6.84155	0.01039
6.87223	-0.49916	6.87223	0.000208082	6.87223	0.02804	6.87223	0.02694	6.87223	0.02997	6.87223	0.03574	6.87223	0.13452	6.87223	0.01288
6.90291	-0.49914	6.90291	0.000182174	6.90291	0.01846	6.90291	0.03056	6.90291	0.02855	6.90291	0.03844	6.90291	0.13535	6.90291	0.01705
6.93359	-0.49918	6.93359	0.000152908	6.93359	0.00976	6.93359	0.03275	6.93359	0.02662	6.93359	0.04149	6.93359	0.13528	6.93359	0.0214
6.96427	-0.49928	6.96427	0.000123774	6.96427	0.00827	6.96427	0.03342	6.96427	0.02441	6.96427	0.04439	6.96427	0.1343	6.96427	0.02521
6.99495	-0.49939	6.99495	9.84686e-05	6.99495	0.0158	6.99495	0.03256	6.99495	0.02216	6.99495	0.04676	6.99495	0.13244	6.99495	0.02813
7.02563	-0.49941	7.02563	7.95739e-05	7.02563	0.02451	7.02563	0.03023	7.02563	0.02018	7.02563	0.04833	7.02563	0.12979	7.02563	0.02994
7.05631	-0.49927	7.05631	6.63928e-05	7.05631	0.03258	7.05631	0.02656	7.05631	0.01873	7.05631	0.04891	7.05631	0.12646	7.05631	0.03052
7.08699	-0.499	7.08699	5.44268e-05	7.08699	0.03946	7.08699	0.02175	7.08699	0.018	7.08699	0.0484	7.08699	0.1226	7.08699	0.02987
7.11767	-0.49868	7.11767	3.87289e-05	7.11767	0.04484	7.11767	0.01606	7.11767	0.01802	7.11767	0.04678	7.11767	0.11843	7.11767	0.02803
7.14835	-0.49837	7.14835	2.21295e-05	7.14835	0.0485	7.14835	0.00984	7.14835	0.01857	7.14835	0.04408	7.14835	0.11432	7.14835	0.02512
7.17903	-0.49809	7.17903	3.93632e-05	7.17903	0.05032	7.17903	0.00399	7.17903	0.01935	7.17903	0.04042	7.17903	0.11091	7.17903	0.02135
7.20971	-0.49786	7.20971	8.49103e-05	7.20971	0.05023	7.20971	0.0051	7.20971	0.02005	7.20971	0.03596	7.20971	0.10939	7.20971	0.01707
7.24039	-0.49771	7.24039	0.000142399	7.24039	0.04826	7.24039	0.01099	7.24039	0.02041	7.24039	0.03096	7.24039	0.11058	7.24039	0.01286
7.27107	-0.49764	7.27107	0.000207252	7.27107	0.04449	7.27107	0.01669	7.27107	0.02023	7.27107	0.02578	7.27107	0.11355	7.27107	0.00992
7.30175	-0.49765	7.30175	0.000275597	7.30175	0.03909	7.30175	0.02161	7.30175	0.01939	7.30175	0.021	7.30175	0.11703	7.30175	0.01
7.33243	-0.49775	7.33243	0.000343372	7.33243	0.03228	7.33243	0.02546	7.33243	0.01782	7.33243	0.01747	7.33243	0.12036	7.33243	0.01291
7.36311	-0.49793	7.36311	0.000406472	7.36311	0.02434	7.36311	0.02808	7.36311	0.01549	7.36311	0.01624	7.36311	0.12321	7.36311	0.01686
7.39379	-0.49816	7.39379	0.000461032	7.39379	0.0156	7.39379	0.02933	7.39379	0.01241	7.39379	0.01764	7.39379	0.12538	7.39379	0.02071
7.42447	-0.49844	7.42447	0.000503716	7.42447	0.00646	7.42447	0.02919	7.42447	0.00864	7.42447	0.02076	7.42447	0.12676	7.42447	0.02393
7.45515	-0.49875	7.45515	0.000531978	7.45515	0.00342	7.45515	0.02766	7.45515	0.00428	7.45515	0.02448	7.45515	0.12728	7.45515	0.02624
7.48583	-0.49906	7.48583	0.000544265	7.48583	0.01227	7.48583	0.02484	7.48583	0.0011	7.48583	0.02806	7.48583	0.1269	7.48583	0.02749
7.51651	-0.49936	7.51651	0.000540153	7.51651	0.02073	7.51651	0.02088	7.51651	0.00599	7.51651	0.0311	7.51651	0.12565	7.51651	0.0276
7.54719	-0.49963	7.54719	0.000520401	7.54719	0.02829	7.54719	0.01598	7.54719	0.01138	7.54719	0.03341	7.54719	0.12355	7.54719	0.02658
7.57787	-0.49987	7.57787	0.000486929	7.57787	0.03464	7.57787	0.0104	7.57787	0.01679	7.57787	0.03489	7.57787	0.12069	7.57787	0.0245
7.60854	-0.49994	7.60854	0.000442709	7.60854	0.03954	7.60854	0.00455	7.60854	0.02202	7.60854	0.03555	7.60854	0.11719	7.60854	0.02151
7.63922	-0.49979	7.63922	0.000391584	7.63922	0.04282	7.63922	0.0027	7.63922	0.02688	7.63922	0.03545	7.63922	0.11326	7.63922	0.01789
7.6699	-0.49967	7.6699	0.00033799	7.6699	0.04435	7.6699	0.00829	7.6699	0.03118	7.6699	0.03475	7.6699	0.10927	7.6699	0.01404
7.70058	-0.49957	7.70058	0.000286535	7.70058	0.0441	7.70058	0.01384	7.70058	0.03476	7.70058	0.03361	7.70058	0.10623	7.70058	0.01079
7.73126	-0.49945	7.73126	0.000241308	7.73126	0.04208	7.73126	0.01875	7.73126	0.03745	7.73126	0.03228	7.73126	0.10646	7.73126	0.00958
7.76194	-0.49931	7.76194	0.000204817	7.76194	0.03839	7.76194	0.02277	7.76194	0.03915	7.76194	0.03097	7.76194	0.10974	7.76194	0.01126
7.79262	-0.49915	7.79262	0.000176876	7.79262	0.03318	7.79262	0.02569	7.79262	0.03976	7.79262	0.02989	7.79262	0.11383	7.79262	0.01463
7.8233	-0.49896	7.8233	0.00015459	7.8233	0.02666	7.8233	0.0274	7.8233	0.03923	7.8233	0.02917	7.8233	0.1178	7.8233	0.01836
7.85398	-0.49877	7.85398	0.000134365	7.85398	0.01911	7.85398	0.02783	7.85398	0.03756	7.85398	0.02882	7.85398	0.12128	7.85398	0.02174
7.88466	-0.49858	7.88466	0.000115399	7.88466	0.0109	7.88466	0.02696	7.88466	0.0348	7.88466	0.02874	7.88466	0.12406	7.88466	0.02442
7.91534	-0.49842	7.91534	0.00010385	7.91534	0.00318	7.91534	0.02485	7.91534	0.03104	7.91534	0.02875	7.91534	0.12596	7.91534	0.02618
7.94602	-0.49829	7.94602	0.000113156	7.94602	0.00761	7.94602	0.02162	7.94602	0.02647	7.94602	0.02865	7.94602	0.12688	7.94602	0.0269
7.9767	-0.4982	7.9767	0.000149144	7.9767	0.01603	7.9767	0.01743	7.9767	0.02135	7.9767	0.02826	7.9767	0.12674	7.9767	0.02653
8.00738	-0.49816	8.00738	0.000203799	8.00738	0.02408	8.00738	0.01249	8.00738	0.0162	8.00738	0.0275	8.00738	0.1255	8.00738	0.02511
8.03806	-0.49816	8.03806	0.000267837	8.03806	0.03132	8.03806	0.00706	8.03806	0.01212	8.03806	0.02637	8.03806	0.12316	8.03806	0.02272
8.06874	-0.49821	8.06874	0.000334524	8.06874	0.03745	8.06874	0.00178	8.06874	0.01118	8.06874	0.02501	8.06874	0.11978	8.06874	0.01953
8.09942	-0.4983	8.09942	0.000398651	8.09942	0.04225	8.09942	0.00471	8.09942	0.01416	8.09942	0.02373	8.09942	0.11546	8.09942	0.01578
8.1301	-0.49843	8.1301	0.000455912	8.1301	0.04555	8.1301	0.01005	8.1301	0.01906	8.1301	0.02298	8.1301	0.11038	8.1301	0.01192
8.16078	-0.49859	8.16078	0.000502782	8.16078	0.04722	8.16078	0.01493	8.16078	0.0243	8.16078	0.02326	8.16078	0.10503	8.16078	0.00885
8.19146	-0.49876	8.19146	0.000536577	8.19146	0.04722	8.19146	0.01907	8.19146	0.02916	8.19146	0.02491	8.19146	0.10389	8.19146	0.0082
8.22214	-0.49892	8.22214	0.000555546	8.22214	0.04556	8.22214	0.02226	8.22214	0.03324	8.22214	0.02788	8.22214	0.10962	8.22214	0.01045
8.25282	-0.49908	8.25282	0.000558949	8.25282	0.0423	8.25282	0.02438	8.25282	0.0363	8.25282	0.0318	8.25282	0.11617	8.25282	0.01396
8.2835	-0.49921	8.2835	0.000547083	8.2835	0.03756	8.2835	0.02532	8.2835	0.03816	8.2835	0.03623	8.2835	0.12265	8.2835	0.01753
8.31418	-0.4993	8.31418	0.000521264	8.31418	0.03153	8.31418	0.02506	8.31418	0.03874	8.31418	0.04073	8.31418	0.12874	8.31418	0.02062
8.34486	-0.49935	8.34486	0.000483762	8.34486	0.02442	8.34486	0.02361	8.34486	0.03799	8.34486	0.04493	8.34486	0.13417	8.34486	0.02295
8.37554	-0.49938	8.37554	0.000437701	8.37554	0.01651	8.37554	0.02107	8.37554	0.03594	8.37554	0.04852	8.37554	0.13873	8.37554	0.02435
8.40621	-0.4994	8.40621	0.000386929	8.40621	0.00821	8.40621	0.01756	8.40621	0.03267	8.40621	0.05128	8.40621	0.1422	8.40621	0.02476
8.43689	-0.49943	8.43689	0.000335863	8.43689	0.003	8.43689	0.01326	8.43689	0.02835	8.43689	0.05301	8.43689	0.14444	8.43689	0.02414
8.46757	-0.49947	8.46757	0.000289205	8.46757	0.01032	8.46757	0.00838	8.46757	0.02326	8.46757	0.0536	8.46757	0.14532	8.46757	0.02255
8.49825	-0.49953	8.49825	0.00025133	8.49825	0.01867	8.49825	0.0032	8.49825	0.01787	8.49825	0.05298	8.49825	0.14477	8.49825	0.02011
8.52893	-0.4996	8.52893	0.000225051	8.52893	0.02657	8.52893	0.0024	8.52893	0.01319	8.52893	0.05117	8.52893	0.14275	8.52893	0.01699
8.55961	-0.49968	8.55961	0.000210092	8.55961	0.03371	8.55961	0.00748	8.55961	0.01139	8.55961	0.04824	8.55961	0.13932	8.55961	0.0135
8.59029	-0.49974	8.59029	0.000202862	8.59029	0.03985	8.59029	0.01226	8.59029	0.01401	8.59029	0.04433	8.59029	0.13454	8.59029	0.0102
8.62097	-0.49975	8.62097	0.000198317	8.62097	0.04484	8.62097	0.01642	8.62097	0.01916	8.62097	0.03963	8.62097	0.12859	8.62097	0.00821
8.65165	-0.49971	8.65165	0.00019224	8.65165	0.04853	8.65165	0.01978	8.65165	0.02489	8.65165	0.03446	8.65165	0.12171	8.65165	0.00883
8.68233	-0.49964	8.68233	0.000182336	8.68233	0.05086	8.68233	0.02218	8.68233	0.03029	8.68233	0.02921	8.68233	0.11436	8.68233	0.01153
8.71301	-0.49957	8.71301	0.000168335	8.71301	0.05181	8.71301	0.02351	8.71301	0.03489	8.71301	0.02443	8.71301	0.10813	8.71301	0.01487
8.74369	-0.49951	8.74369	0.000151816	8.74369	0.0514	8.74369	0.02373	8.74369	0.03839	8.74369	0.0208	8.74369	0.10894	8.74369	0.01806
8.77437	-0.49947	8.77437	0.000136019	8.77437	0.0497	8.77437	0.02282	8.77437	0.04058	8.77437	0.01901	8.77437	0.11605	8.77437	0.02069
8.80505	-0.49946	8.80505	0.00012532	8.80505	0.04681	8.80505	0.02084	8.80505	0.0413	8.80505	0.01919	8.80505	0.12426	8.80505	0.02255
8.83573	-0.49948	8.83573	0.000123419	8.83573	0.04289	8.83573	0.0179	8.83573	0.0405	8.83573	0.02066	8.83573	0.13227	8.83573	0.02352
8.86641	-0.49952	8.86641	0.000130581	8.86641	0.03811	8.86641	0.01414	8.86641	0.03813	8.86641	0.02248	8.86641	0.1396	8.86641	0.02352
8.89709	-0.49958	8.89709	0.000143346	8.89709	0.03266	8.89709	0.00974	8.89709	0.03426	8.89709	0.02387	8.89709	0.14593	8.89709	0.02257
8.92777	-0.49966	8.92777	0.00015718	8.92777	0.02676	8.92777	0.00492	8.92777	0.02898	8.92777	0.02437	8.92777	0.15103	8.92777	0.02072
8.95845	-0.49975	8.95845	0.000168475	8.95845	0.02062	8.95845	0.000503887	8.95845	0.02246	8.95845	0.02371	8.95845	0.15471	8.95845	0.01811
8.98913	-0.49984	8.98913	0.000174948	8.98913	0.01445	8.98913	0.00514	8.98913	0.01499	8.98913	0.02179	8.98913	0.15685	8.98913	0.01494
9.01981	-0.49993	9.01981	0.000175473	9.01981	0.0085	9.01981	0.00984	9.01981	0.00735	9.01981	0.01865	9.01981	0.15738	9.01981	0.01155
9.05049	-0.49998	9.05049	0.00016985	9.05049	0.00321	9.05049	0.01406	9.05049	0.0059	9.05049	0.01457	9.05049	0.1563	9.05049	0.0086
9.08117	-0.49992	9.08117	0.000158638	9.08117	0.00325	9.08117	0.01759	9.08117	0.01391	9.08117	0.01045	9.08117	0.15366	9.08117	0.00741
9.11185	-0.49988	9.11185	0.000143027	9.11185	0.0075	9.11185	0.02027	9.11185	0.02312	9.11185	0.00912	9.11185	0.14961	9.11185	0.00887
9.14253	-0.49985	9.14253	0.00012474	9.14253	0.01133	9.14253	0.02199	9.14253	0.03227	9.14253	0.01322	9.14253	0.14432	9.14253	0.01184
9.17321	-0.49985	9.17321	0.000105965	9.17321	0.01447	9.17321	0.02267	9.17321	0.04094	9.17321	0.02033	9.17321	0.13808	9.17321	0.01508
9.20388	-0.49986	9.20388	8.92611e-05	9.20388	0.0169	9.20388	0.02229	9.20388	0.04882	9.20388	0.02846	9.20388	0.13125	9.20388	0.018
9.23456	-0.49989	9.23456	7.718e-05	9.23456	0.01862	9.23456	0.02088	9.23456	0.05565	9.23456	0.03679	9.23456	0.12438	9.23456	0.0203
9.26524	-0.49992	9.26524	7.11874e-05	9.26524	0.01974	9.26524	0.0185	9.26524	0.06125	9.26524	0.04485	9.26524	0.1184	9.26524	0.02182
9.29592	-0.49996	9.29592	7.03875e-05	9.29592	0.02037	9.29592	0.01528	9.29592	0.06544	9.29592	0.05225	9.29592	0.11501	9.29592	0.02245
9.3266	-0.49995	9.3266	7.20092e-05	9.3266	0.02067	9.3266	0.01138	9.3266	0.06811	9.3266	0.05867	9.3266	0.11576	9.3266	0.02217
9.35728	-0.49991	9.35728	7.33007e-05	9.35728	0.02082	9.35728	0.00698	9.35728	0.06922	9.35728	0.06383	9.35728	0.11956	9.35728	0.021
9.38796	-0.49987	9.38796	7.25814e-05	9.38796	0.021	9.38796	0.00231	9.38796	0.06876	9.38796	0.06752	9.38796	0.12426	9.38796	0.01901
9.41864	-0.49984	9.41864	6.92628e-05	9.41864	0.02135	9.41864	0.00246	9.41864	0.06681	9.41864	0.06956	9.41864	0.12859	9.41864	0.01635
9.44932	-0.49981	9.44932	6.36023e-05	9.44932	0.02198	9.44932	0.00704	9.44932	0.06347	9.44932	0.06987	9.44932	0.13194	9.44932	0.01325
9.48	-0.49978	9.48	5.65176e-05	9.48	0.02287	9.48	0.01125	9.48	0.05893	9.48	0.06842	9.48	0.13402	9.48	0.01013
9.51068	-0.49976	9.51068	4.9488e-05	9.51068	0.02397	9.51068	0.0149	9.51068	0.05345	9.51068	0.0653	9.51068	0.13466	9.51068	0.0078
9.54136	-0.49974	9.54136	4.43886e-05	9.54136	0.02516	9.54136	0.0178	9.54136	0.04736	9.54136	0.06067	9.54136	0.13384	9.54136	0.00756
9.57204	-0.49972	9.57204	4.2844e-05	9.57204	0.02633	9.57204	0.01985	9.57204	0.0411	9.57204	0.05481	9.57204	0.13167	9.57204	0.00957
9.60272	-0.49969	9.60272	4.50979e-05	9.60272	0.02737	9.60272	0.02093	9.60272	0.03524	9.60272	0.04819	9.60272	0.1284	9.60272	0.01253
9.6334	-0.49967	9.6334	4.98781e-05	9.6334	0.02819	9.6334	0.02102	9.6334	0.03058	9.6334	0.0415	9.6334	0.12454	9.6334	0.01553
9.66408	-0.49965	9.66408	5.55929e-05	9.66408	0.02875	9.66408	0.02012	9.66408	0.02799	9.66408	0.03582	9.66408	0.12108	9.66408	0.01813
9.69476	-0.49963	9.69476	6.11484e-05	9.69476	0.02904	9.69476	0.01826	9.69476	0.02799	9.69476	0.0326	9.69476	0.11964	9.69476	0.02009
9.72544	-0.49963	9.72544	6.59875e-05	9.72544	0.02906	9.72544	0.01556	9.72544	0.03024	9.72544	0.03302	9.72544	0.12168	9.72544	0.02126
9.75612	-0.49964	9.75612	6.98724e-05	9.75612	0.02886	9.75612	0.01214	9.75612	0.03384	9.75612	0.03692	9.75612	0.1269	9.75612	0.02157
9.7868	-0.49967	9.7868	7.2671e-05	9.7868	0.02851	9.7868	0.00817	9.7868	0.03788	9.7868	0.04298	9.7868	0.13391	9.7868	0.02102
9.81748	-0.49972	9.81748	7.42072e-05	9.81748	0.02807	9.81748	0.00384	9.81748	0.04173	9.81748	0.04978	9.81748	0.14159	9.81748	0.01963
9.84816	-0.49977	9.84816	7.41951e-05	9.84816	0.02761	9.84816	0.000641992	9.84816	0.04498	9.84816	0.05635	9.84816	0.14919	9.84816	0.01749
9.87884	-0.49984	9.87884	7.226e-05	9.87884	0.0272	9.87884	0.00507	9.87884	0.0474	9.87884	0.062	9.87884	0.15621	9.87884	0.01478
9.90952	-0.4999	9.90952	6.80339e-05	9.90952	0.02685	9.90952	0.00922	9.90952	0.04889	9.90952	0.06633	9.90952	0.16228	9.90952	0.01174
9.9402	-0.49991	9.9402	6.1313e-05	9.9402	0.02658	9.9402	0.01292	9.9402	0.0494	9.9402	0.06902	9.9402	0.16712	9.9402	0.00884
9.97088	-0.49987	9.97088	5.23096e-05	9.97088	0.02636	9.97088	0.01599	9.97088	0.04896	9.97088	0.06993	9.97088	0.17053	9.97088	0.00703

## Sheet: Fig3.b
	Ir-O		Ir-Cl		OCV		OCV Fit		1.37V		1.47V		1.57V		1.57V Fit
0	-0.4597	0	0.00972	0	0.15271	0	0.192	0	0.26666	0	0.22111	0	0.17251	0	0.20032
0.03068	-0.45837	0.03068	0.01	0.03068	0.15303	0.03068	0.19276	0.03068	0.26052	0.03068	0.21623	0.03068	0.16908	0.03068	0.19928
0.06136	-0.45475	0.06136	0.0107	0.06136	0.15393	0.06136	0.19488	0.06136	0.24239	0.06136	0.2018	0.06136	0.15895	0.06136	0.19636
0.09204	-0.44978	0.09204	0.01156	0.09204	0.15517	0.09204	0.19794	0.09204	0.21317	0.09204	0.17848	0.09204	0.14267	0.09204	0.19212
0.12272	-0.44447	0.12272	0.01227	0.12272	0.15648	0.12272	0.20134	0.12272	0.17435	0.12272	0.14737	0.12272	0.1212	0.12272	0.18742
0.1534	-0.43979	0.1534	0.01263	0.1534	0.15753	0.1534	0.20449	0.1534	0.1282	0.1534	0.11006	0.1534	0.09612	0.1534	0.18335
0.18408	-0.43656	0.18408	0.01254	0.18408	0.15812	0.18408	0.20689	0.18408	0.07871	0.18408	0.06911	0.18408	0.07034	0.18408	0.18102
0.21476	-0.43545	0.21476	0.01198	0.21476	0.15813	0.21476	0.20826	0.21476	0.04083	0.21476	0.03275	0.21476	0.05075	0.21476	0.18124
0.24544	-0.4369	0.24544	0.01105	0.24544	0.15764	0.24544	0.20855	0.24544	0.06182	0.24544	0.04186	0.24544	0.05071	0.24544	0.18437
0.27612	-0.44104	0.27612	0.00999	0.27612	0.15687	0.27612	0.20797	0.27612	0.1114	0.27612	0.08254	0.27612	0.07069	0.27612	0.1901
0.3068	-0.44745	0.3068	0.00919	0.3068	0.15621	0.3068	0.20699	0.3068	0.16119	0.3068	0.12443	0.3068	0.09747	0.3068	0.19761
0.33748	-0.45485	0.33748	0.00907	0.33748	0.15608	0.33748	0.20622	0.33748	0.20526	0.33748	0.16227	0.33748	0.12401	0.33748	0.2058
0.36816	-0.46044	0.36816	0.00981	0.36816	0.15689	0.36816	0.20629	0.36816	0.24065	0.36816	0.19367	0.36816	0.14722	0.36816	0.21354
0.39884	-0.46024	0.39884	0.01117	0.39884	0.15892	0.39884	0.20774	0.39884	0.26525	0.39884	0.2169	0.39884	0.16533	0.39884	0.21989
0.42951	-0.45287	0.42951	0.01273	0.42951	0.16219	0.42951	0.21083	0.42951	0.27758	0.42951	0.23067	0.42951	0.17715	0.42951	0.2242
0.46019	-0.44131	0.46019	0.01413	0.46019	0.16646	0.46019	0.21544	0.46019	0.27672	0.46019	0.23408	0.46019	0.1819	0.46019	0.22619
0.49087	-0.42934	0.49087	0.0151	0.49087	0.1713	0.49087	0.22112	0.49087	0.26238	0.49087	0.22669	0.49087	0.17913	0.49087	0.226
0.52155	-0.41981	0.52155	0.01554	0.52155	0.17615	0.52155	0.22716	0.52155	0.2349	0.52155	0.20849	0.52155	0.16873	0.52155	0.22424
0.55223	-0.4149	0.55223	0.01541	0.55223	0.18043	0.55223	0.23276	0.55223	0.1953	0.55223	0.17996	0.55223	0.15096	0.55223	0.22194
0.58291	-0.41626	0.58291	0.01483	0.58291	0.18372	0.58291	0.23716	0.58291	0.14545	0.58291	0.14205	0.58291	0.12652	0.58291	0.22047
0.61359	-0.42516	0.61359	0.01403	0.61359	0.18577	0.61359	0.23978	0.61359	0.08899	0.61359	0.09641	0.61359	0.09681	0.61359	0.22139
0.64427	-0.44233	0.64427	0.01335	0.64427	0.18665	0.64427	0.24035	0.64427	0.04209	0.64427	0.0468	0.64427	0.06525	0.64427	0.22606
0.67495	-0.46799	0.67495	0.01309	0.67495	0.18677	0.67495	0.23895	0.67495	0.07112	0.67495	0.03081	0.67495	0.04458	0.67495	0.23531
0.70563	-0.49813	0.70563	0.01338	0.70563	0.18688	0.70563	0.23608	0.70563	0.13657	0.70563	0.08318	0.70563	0.06055	0.70563	0.24918
0.73631	-0.4573	0.73631	0.014	0.73631	0.18807	0.73631	0.2327	0.73631	0.20423	0.73631	0.14305	0.73631	0.10026	0.73631	0.26702
0.76699	-0.4108	0.76699	0.01451	0.76699	0.19159	0.76699	0.23016	0.76699	0.2678	0.76699	0.20213	0.76699	0.14658	0.76699	0.28774
0.79767	-0.36084	0.79767	0.01444	0.79767	0.19856	0.79767	0.23003	0.79767	0.32381	0.79767	0.25763	0.79767	0.19465	0.79767	0.31018
0.82835	-0.30993	0.82835	0.01335	0.82835	0.20968	0.82835	0.2338	0.82835	0.36964	0.82835	0.30748	0.82835	0.24256	0.82835	0.33334
0.85903	-0.26089	0.85903	0.01093	0.85903	0.22503	0.85903	0.24248	0.85903	0.4034	0.85903	0.3501	0.85903	0.28931	0.85903	0.35656
0.88971	-0.21665	0.88971	0.00698	0.88971	0.24411	0.88971	0.2563	0.88971	0.42417	0.88971	0.38448	0.88971	0.33436	0.88971	0.37962
0.92039	-0.17995	0.92039	0.00151	0.92039	0.26605	0.92039	0.27477	0.92039	0.43228	0.92039	0.41035	0.92039	0.37762	0.92039	0.40279
0.95107	-0.15317	0.95107	0.00581	0.95107	0.28988	0.95107	0.29688	0.95107	0.42986	0.95107	0.42843	0.95107	0.41934	0.95107	0.42676
0.98175	-0.13783	0.98175	0.0143	0.98175	0.31476	0.98175	0.32151	0.98175	0.42155	0.98175	0.4406	0.98175	0.46014	0.98175	0.4526
1.01243	-0.13418	1.01243	0.02385	1.01243	0.34011	1.01243	0.34778	1.01243	0.4152	1.01243	0.45011	1.01243	0.50083	1.01243	0.48154
1.04311	-0.14043	1.04311	0.03402	1.04311	0.3658	1.04311	0.37515	1.04311	0.4216	1.04311	0.46157	1.04311	0.54234	1.04311	0.51476
1.07379	-0.15169	1.07379	0.04425	1.07379	0.39211	1.07379	0.40366	1.07379	0.45151	1.07379	0.48039	1.07379	0.58553	1.07379	0.55318
1.10447	-0.15884	1.10447	0.05394	1.10447	0.41986	1.10447	0.43385	1.10447	0.51068	1.10447	0.51162	1.10447	0.63102	1.10447	0.59719
1.13515	-0.14917	1.13515	0.06242	1.13515	0.45026	1.13515	0.46677	1.13515	0.59759	1.13515	0.55848	1.13515	0.67907	1.13515	0.6466
1.16583	-0.11151	1.16583	0.06905	1.16583	0.48482	1.16583	0.50379	1.16583	0.70611	1.16583	0.62147	1.16583	0.7295	1.16583	0.70063
1.19651	-0.04297	1.19651	0.07324	1.19651	0.52512	1.19651	0.54642	1.19651	0.82888	1.19651	0.69861	1.19651	0.78164	1.19651	0.75801
1.22718	0.05092	1.22718	0.07451	1.22718	0.57247	1.22718	0.59592	1.22718	0.95894	1.22718	0.78638	1.22718	0.83444	1.22718	0.81709
1.25786	0.16143	1.25786	0.07264	1.25786	0.62774	1.25786	0.65313	1.25786	1.0901	1.25786	0.88058	1.25786	0.88651	1.25786	0.876
1.28854	0.27997	1.28854	0.06779	1.28854	0.69114	1.28854	0.71826	1.28854	1.2169	1.28854	0.97692	1.28854	0.93628	1.28854	0.93276
1.31922	0.39894	1.31922	0.06089	1.31922	0.76222	1.31922	0.79083	1.31922	1.33456	1.31922	1.07132	1.31922	0.98207	1.31922	0.98542
1.3499	0.5117	1.3499	0.05439	1.3499	0.83992	1.3499	0.86973	1.3499	1.43892	1.3499	1.16002	1.3499	1.02223	1.3499	1.03209
1.38058	0.6125	1.38058	0.05308	1.38058	0.92268	1.38058	0.95334	1.38058	1.52649	1.38058	1.2397	1.38058	1.05523	1.38058	1.07107
1.41126	0.69647	1.41126	0.06191	1.41126	1.00859	1.41126	1.03967	1.41126	1.59451	1.41126	1.3075	1.41126	1.07977	1.41126	1.1009
1.44194	0.7597	1.44194	0.08094	1.44194	1.0955	1.44194	1.12646	1.44194	1.64094	1.44194	1.36108	1.44194	1.09479	1.44194	1.12037
1.47262	0.7993	1.47262	0.10693	1.47262	1.18113	1.47262	1.21137	1.47262	1.66458	1.47262	1.39867	1.47262	1.09958	1.47262	1.12862
1.5033	0.81349	1.5033	0.137	1.5033	1.26317	1.5033	1.29201	1.5033	1.66504	1.5033	1.4191	1.5033	1.09377	1.5033	1.12511
1.53398	0.80167	1.53398	0.16911	1.53398	1.33936	1.53398	1.36609	1.53398	1.64277	1.53398	1.42183	1.53398	1.07741	1.53398	1.10969
1.56466	0.76438	1.56466	0.20166	1.56466	1.40758	1.56466	1.43144	1.56466	1.59908	1.56466	1.40692	1.56466	1.05092	1.56466	1.08257
1.59534	0.70331	1.59534	0.2333	1.59534	1.46587	1.59534	1.48616	1.59534	1.53603	1.59534	1.37511	1.59534	1.01513	1.59534	1.04432
1.62602	0.62114	1.62602	0.26281	1.62602	1.51256	1.62602	1.5286	1.62602	1.45645	1.62602	1.32769	1.62602	0.97122	1.62602	0.99588
1.6567	0.52147	1.6567	0.28913	1.6567	1.54623	1.6567	1.55744	1.6567	1.36379	1.6567	1.26656	1.6567	0.92073	1.6567	0.93851
1.68738	0.40864	1.68738	0.31135	1.68738	1.56584	1.68738	1.57176	1.68738	1.26205	1.68738	1.19413	1.68738	0.86549	1.68738	0.8738
1.71806	0.28756	1.71806	0.32875	1.71806	1.5707	1.71806	1.57099	1.71806	1.1556	1.71806	1.11324	1.71806	0.80752	1.71806	0.80358
1.74874	0.16355	1.74874	0.3408	1.74874	1.56051	1.74874	1.55501	1.74874	1.04898	1.74874	1.0271	1.74874	0.749	1.74874	0.72994
1.77942	0.04227	1.77942	0.34721	1.77942	1.53537	1.77942	1.52408	1.77942	0.94662	1.77942	0.9391	1.77942	0.6921	1.77942	0.65515
1.8101	-0.07024	1.8101	0.3479	1.8101	1.49577	1.8101	1.47887	1.8101	0.8524	1.8101	0.85273	1.8101	0.63879	1.8101	0.58163
1.84078	-0.16728	1.84078	0.34306	1.84078	1.44259	1.84078	1.42042	1.84078	0.76915	1.84078	0.77126	1.84078	0.59069	1.84078	0.5119
1.87146	-0.24131	1.87146	0.33304	1.87146	1.37703	1.87146	1.35009	1.87146	0.69804	1.87146	0.69741	1.87146	0.54875	1.87146	0.44843
1.90214	-0.28561	1.90214	0.31842	1.90214	1.30063	1.90214	1.26954	1.90214	0.63819	1.90214	0.633	1.90214	0.51315	1.90214	0.39353
1.93282	-0.30058	1.93282	0.29994	1.93282	1.21518	1.93282	1.18066	1.93282	0.5867	1.93282	0.57846	1.93282	0.48318	1.93282	0.34892
1.9635	-0.29771	1.9635	0.27845	1.9635	1.12266	1.9635	1.08551	1.9635	0.53922	1.9635	0.53266	1.9635	0.4574	1.9635	0.31529
1.99418	-0.29112	1.99418	0.25489	1.99418	1.02519	1.99418	0.98623	1.99418	0.49099	1.99418	0.49304	1.99418	0.43394	1.99418	0.29183
2.02485	-0.28971	2.02485	0.23023	2.02485	0.92496	2.02485	0.88502	2.02485	0.4377	2.02485	0.45617	2.02485	0.41089	2.02485	0.27626
2.05553	-0.29713	2.05553	0.20541	2.05553	0.82413	2.05553	0.78402	2.05553	0.37612	2.05553	0.41848	2.05553	0.38662	2.05553	0.26546
2.08621	-0.31385	2.08621	0.18132	2.08621	0.72477	2.08621	0.68523	2.08621	0.30432	2.08621	0.37691	2.08621	0.36008	2.08621	0.25646
2.11689	-0.33851	2.11689	0.15872	2.11689	0.62878	2.11689	0.59048	2.11689	0.22168	2.11689	0.32938	2.11689	0.33099	2.11689	0.2471
2.14757	-0.36863	2.14757	0.1382	2.14757	0.53777	2.14757	0.50133	2.14757	0.1288	2.14757	0.27508	2.14757	0.29993	2.14757	0.23642
2.17825	-0.4007	2.17825	0.12014	2.17825	0.45301	2.17825	0.41899	2.17825	0.02845	2.17825	0.215	2.17825	0.26862	2.17825	0.22477
2.20893	-0.42939	2.20893	0.10466	2.20893	0.37535	2.20893	0.34428	2.20893	0.08275	2.20893	0.1537	2.20893	0.24007	2.20893	0.21378
2.23961	-0.44543	2.23961	0.09163	2.23961	0.30514	2.23961	0.27754	2.23961	0.1947	2.23961	0.10744	2.23961	0.21872	2.23961	0.2062
2.27029	-0.44104	2.27029	0.08072	2.27029	0.2422	2.27029	0.21865	2.27029	0.30755	2.27029	0.11485	2.27029	0.20955	2.27029	0.20528
2.30097	-0.42502	2.30097	0.07149	2.30097	0.18583	2.30097	0.16695	2.30097	0.41769	2.30097	0.17516	2.30097	0.21566	2.30097	0.21352
2.33165	-0.40859	2.33165	0.06349	2.33165	0.13496	2.33165	0.12136	2.33165	0.5217	2.33165	0.25412	2.33165	0.23588	2.33165	0.23139
2.36233	-0.39654	2.36233	0.0564	2.36233	0.08833	2.36233	0.0805	2.36233	0.61629	2.36233	0.33708	2.36233	0.26584	2.36233	0.25728
2.39301	-0.39048	2.39301	0.05004	2.39301	0.04525	2.39301	0.04299	2.39301	0.69845	2.39301	0.41804	2.39301	0.30056	2.39301	0.28839
2.42369	-0.39061	2.42369	0.04443	2.42369	0.01612	2.42369	0.00889	2.42369	0.76558	2.42369	0.49327	2.42369	0.33602	2.42369	0.32182
2.45437	-0.39635	2.45437	0.03967	2.45437	0.04641	2.45437	0.02872	2.45437	0.81553	2.45437	0.55994	2.45437	0.36929	2.45437	0.355
2.48505	-0.40657	2.48505	0.03591	2.48505	0.08743	2.48505	0.063	2.48505	0.84674	2.48505	0.61574	2.48505	0.39833	2.48505	0.3858
2.51573	-0.41962	2.51573	0.03322	2.51573	0.12899	2.51573	0.09727	2.51573	0.85827	2.51573	0.65882	2.51573	0.42176	2.51573	0.41255
2.54641	-0.43343	2.54641	0.03151	2.54641	0.16986	2.54641	0.13107	2.54641	0.8498	2.54641	0.68779	2.54641	0.43873	2.54641	0.43397
2.57709	-0.44533	2.57709	0.03052	2.57709	0.20904	2.57709	0.16377	2.57709	0.82171	2.57709	0.70173	2.57709	0.44882	2.57709	0.44913
2.60777	-0.4524	2.60777	0.02989	2.60777	0.24543	2.60777	0.1946	2.60777	0.77497	2.60777	0.70024	2.60777	0.45201	2.60777	0.45743
2.63845	-0.45319	2.63845	0.02931	2.63845	0.27787	2.63845	0.22271	2.63845	0.71118	2.63845	0.68338	2.63845	0.44862	2.63845	0.45857
2.66913	-0.44951	2.66913	0.02857	2.66913	0.30525	2.66913	0.24728	2.66913	0.63244	2.66913	0.65172	2.66913	0.43927	2.66913	0.45253
2.69981	-0.44467	2.69981	0.02758	2.69981	0.32655	2.69981	0.26754	2.69981	0.54132	2.69981	0.6063	2.69981	0.42481	2.69981	0.43956
2.73049	-0.44104	2.73049	0.02635	2.73049	0.34096	2.73049	0.28288	2.73049	0.44079	2.73049	0.54858	2.73049	0.40633	2.73049	0.42011
2.76117	-0.4398	2.76117	0.02497	2.76117	0.3479	2.76117	0.29284	2.76117	0.33405	2.76117	0.4804	2.76117	0.38505	2.76117	0.39485
2.79185	-0.44122	2.79185	0.02357	2.79185	0.34711	2.79185	0.29715	2.79185	0.22463	2.79185	0.404	2.79185	0.36227	2.79185	0.3646
2.82252	-0.44505	2.82252	0.02226	2.82252	0.33865	2.82252	0.29578	2.82252	0.11679	2.82252	0.32193	2.82252	0.3393	2.82252	0.33032
2.8532	-0.4506	2.8532	0.02112	2.8532	0.32297	2.8532	0.28885	2.8532	0.03113	2.8532	0.2373	2.8532	0.31729	2.8532	0.29303
2.88388	-0.45686	2.88388	0.02016	2.88388	0.30097	2.88388	0.27671	2.88388	0.09811	2.88388	0.15459	2.88388	0.29722	2.88388	0.25382
2.91456	-0.46256	2.91456	0.01931	2.91456	0.27409	2.91456	0.25987	2.91456	0.1862	2.91456	0.08541	2.91456	0.27967	2.91456	0.21381
2.94524	-0.46641	2.94524	0.01849	2.94524	0.24442	2.94524	0.23898	2.94524	0.26423	2.94524	0.07517	2.94524	0.26485	2.94524	0.1741
2.97592	-0.46769	2.97592	0.01764	2.97592	0.21503	2.97592	0.21481	2.97592	0.3291	2.97592	0.12876	2.97592	0.25257	2.97592	0.13576
3.0066	-0.46685	3.0066	0.0167	3.0066	0.19015	3.0066	0.18824	3.0066	0.37918	3.0066	0.19114	3.0066	0.2423	3.0066	0.09992
3.03728	-0.46513	3.03728	0.01569	3.03728	0.17496	3.03728	0.16015	3.03728	0.41356	3.03728	0.24764	3.03728	0.23342	3.03728	0.06795
3.06796	-0.46371	3.06796	0.0147	3.06796	0.17359	3.06796	0.13146	3.06796	0.43189	3.06796	0.29432	3.06796	0.2253	3.06796	0.04246
3.09864	-0.46328	3.09864	0.01382	3.09864	0.18606	3.09864	0.10307	3.09864	0.43443	3.09864	0.32943	3.09864	0.21755	3.09864	0.03033
3.12932	-0.46409	3.12932	0.01318	3.12932	0.20817	3.12932	0.0758	3.12932	0.42197	3.12932	0.35203	3.12932	0.21001	3.12932	0.03657
3.16	-0.46599	3.16	0.01285	3.16	0.2346	3.16	0.05041	3.16	0.39579	3.16	0.36178	3.16	0.20284	3.16	0.04982
3.19068	-0.46857	3.19068	0.01283	3.19068	0.26099	3.19068	0.02758	3.19068	0.35762	3.19068	0.35882	3.19068	0.1964	3.19068	0.06234
3.22136	-0.47117	3.22136	0.01301	3.22136	0.2843	3.22136	0.00819	3.22136	0.3096	3.22136	0.34369	3.22136	0.1912	3.22136	0.07222
3.25204	-0.47314	3.25204	0.01326	3.25204	0.30246	3.25204	0.00986	3.25204	0.25425	3.25204	0.31734	3.25204	0.18768	3.25204	0.07919
3.28272	-0.47398	3.28272	0.01343	3.28272	0.31419	3.28272	0.02256	3.28272	0.19456	3.28272	0.28106	3.28272	0.18605	3.28272	0.08352
3.3134	-0.47372	3.3134	0.01341	3.3134	0.31872	3.3134	0.03196	3.3134	0.13453	3.3134	0.23644	3.3134	0.18621	3.3134	0.08574
3.34408	-0.47285	3.34408	0.01316	3.34408	0.3158	3.34408	0.03795	3.34408	0.08219	3.34408	0.18542	3.34408	0.18763	3.34408	0.08647
3.37476	-0.47203	3.37476	0.01268	3.37476	0.30562	3.37476	0.04073	3.37476	0.06228	3.37476	0.13044	3.37476	0.18954	3.37476	0.0864
3.40544	-0.47176	3.40544	0.01201	3.40544	0.28877	3.40544	0.04072	3.40544	0.09129	3.40544	0.07572	3.40544	0.191	3.40544	0.08614
3.43612	-0.47233	3.43612	0.01124	3.43612	0.26633	3.43612	0.03847	3.43612	0.13441	3.43612	0.04008	3.43612	0.19106	3.43612	0.08615
3.4668	-0.47378	3.4668	0.01049	3.4668	0.23986	3.4668	0.03474	3.4668	0.17463	3.4668	0.06895	3.4668	0.18892	3.4668	0.08668
3.49748	-0.47595	3.49748	0.00986	3.49748	0.21161	3.49748	0.03049	3.49748	0.20724	3.49748	0.11997	3.49748	0.18394	3.49748	0.08774
3.52816	-0.47844	3.52816	0.00944	3.52816	0.18471	3.52816	0.02702	3.52816	0.23033	3.52816	0.17026	3.52816	0.17571	3.52816	0.08913
3.55884	-0.48069	3.55884	0.00925	3.55884	0.1634	3.55884	0.0257	3.55884	0.2431	3.55884	0.21561	3.55884	0.16407	3.55884	0.09057
3.58952	-0.48209	3.58952	0.00923	3.58952	0.1524	3.58952	0.02715	3.58952	0.24538	3.58952	0.25417	3.58952	0.14909	3.58952	0.09172
3.62019	-0.48227	3.62019	0.00931	3.62019	0.15452	3.62019	0.03068	3.62019	0.23759	3.62019	0.28477	3.62019	0.13113	3.62019	0.09231
3.65087	-0.48142	3.65087	0.00936	3.65087	0.16827	3.65087	0.03501	3.65087	0.22071	3.65087	0.30668	3.65087	0.11079	3.65087	0.09216
3.68155	-0.48012	3.68155	0.00932	3.68155	0.18907	3.68155	0.0391	3.68155	0.19636	3.68155	0.31953	3.68155	0.08912	3.68155	0.09123
3.71223	-0.47897	3.71223	0.00915	3.71223	0.21218	3.71223	0.04228	3.71223	0.16705	3.71223	0.32326	3.71223	0.06787	3.71223	0.08958
3.74291	-0.4784	3.74291	0.00883	3.74291	0.2341	3.74291	0.04419	3.74291	0.13688	3.74291	0.31815	3.74291	0.05062	3.74291	0.08737
3.77359	-0.47863	3.77359	0.0084	3.77359	0.25249	3.77359	0.04467	3.77359	0.11301	3.77359	0.30475	3.77359	0.0441	3.77359	0.08486
3.80427	-0.47968	3.80427	0.00792	3.80427	0.26581	3.80427	0.04372	3.80427	0.10598	3.80427	0.28389	3.80427	0.05207	3.80427	0.08233
3.83495	-0.48141	3.83495	0.00746	3.83495	0.27317	3.83495	0.04151	3.83495	0.12112	3.83495	0.25663	3.83495	0.06817	3.83495	0.08009
3.86563	-0.48353	3.86563	0.00707	3.86563	0.2741	3.86563	0.03834	3.86563	0.15135	3.86563	0.22425	3.86563	0.08603	3.86563	0.07837
3.89631	-0.48561	3.89631	0.0068	3.89631	0.26852	3.89631	0.0347	3.89631	0.18732	3.89631	0.18824	3.89631	0.10261	3.89631	0.07729
3.92699	-0.48709	3.92699	0.00667	3.92699	0.25664	3.92699	0.0312	3.92699	0.22321	3.92699	0.1504	3.92699	0.11649	3.92699	0.07686
3.95767	-0.48752	3.95767	0.00664	3.95767	0.23899	3.95767	0.02861	3.95767	0.25571	3.95767	0.11309	3.95767	0.1269	3.95767	0.07692
3.98835	-0.48691	3.98835	0.00665	3.98835	0.21629	3.98835	0.02762	3.98835	0.28281	3.98835	0.08028	3.98835	0.13347	3.98835	0.07725
4.01903	-0.48575	4.01903	0.00666	4.01903	0.18953	4.01903	0.02843	4.01903	0.30324	4.01903	0.0602	4.01903	0.13611	4.01903	0.07759
4.04971	-0.48459	4.04971	0.00661	4.04971	0.15988	4.04971	0.03064	4.04971	0.31627	4.04971	0.06288	4.04971	0.13503	4.04971	0.07771
4.08039	-0.48384	4.08039	0.0065	4.08039	0.12877	4.08039	0.03351	4.08039	0.32157	4.08039	0.0821	4.08039	0.13072	4.08039	0.07743
4.11107	-0.48371	4.11107	0.00631	4.11107	0.0981	4.11107	0.03634	4.11107	0.31919	4.11107	0.10527	4.11107	0.12401	4.11107	0.07665
4.14175	-0.48427	4.14175	0.00606	4.14175	0.07084	4.14175	0.03861	4.14175	0.3095	4.14175	0.12656	4.14175	0.11608	4.14175	0.07535
4.17243	-0.48546	4.17243	0.00577	4.17243	0.05278	4.17243	0.04001	4.17243	0.29314	4.17243	0.14365	4.17243	0.10848	4.17243	0.07361
4.20311	-0.48711	4.20311	0.00548	4.20311	0.05149	4.20311	0.04037	4.20311	0.271	4.20311	0.15557	4.20311	0.10304	4.20311	0.07158
4.23379	-0.48895	4.23379	0.00521	4.23379	0.06416	4.23379	0.03966	4.23379	0.24413	4.23379	0.16193	4.23379	0.10142	4.23379	0.06945
4.26447	-0.49057	4.26447	0.00497	4.26447	0.08089	4.26447	0.03798	4.26447	0.21373	4.26447	0.16268	4.26447	0.10442	4.26447	0.06744
4.29515	-0.49152	4.29515	0.00477	4.29515	0.09622	4.29515	0.03554	4.29515	0.18108	4.29515	0.15806	4.29515	0.11157	4.29515	0.06576
4.32583	-0.49152	4.32583	0.00459	4.32583	0.10792	4.32583	0.03264	4.32583	0.14748	4.32583	0.14849	4.32583	0.1214	4.32583	0.06454
4.35651	-0.49079	4.35651	0.00444	4.35651	0.11504	4.35651	0.02974	4.35651	0.11421	4.35651	0.13459	4.35651	0.13219	4.35651	0.06384
4.38719	-0.48983	4.38719	0.00429	4.38719	0.11722	4.38719	0.02735	4.38719	0.08245	4.38719	0.11708	4.38719	0.1424	4.38719	0.06361
4.41786	-0.48905	4.41786	0.00414	4.41786	0.11447	4.41786	0.02599	4.41786	0.0533	4.41786	0.09678	4.41786	0.15079	4.41786	0.06373
4.44854	-0.4887	4.44854	0.00399	4.44854	0.10708	4.44854	0.02595	4.44854	0.02771	4.44854	0.07458	4.44854	0.15648	4.44854	0.06402
4.47922	-0.48889	4.47922	0.00386	4.47922	0.09558	4.47922	0.02711	4.47922	0.00686	4.47922	0.05145	4.47922	0.15887	4.47922	0.06427
4.5099	-0.48961	4.5099	0.00376	4.5099	0.08082	4.5099	0.02901	4.5099	0.01121	4.5099	0.02855	4.5099	0.15761	4.5099	0.06432
4.54058	-0.4908	4.54058	0.00369	4.54058	0.06403	4.54058	0.03111	4.54058	0.02278	4.54058	0.00995	4.54058	0.1526	4.54058	0.06406
4.57126	-0.49232	4.57126	0.00365	4.57126	0.04748	4.57126	0.03296	4.57126	0.02965	4.57126	0.01961	4.57126	0.14396	4.57126	0.06344
4.60194	-0.4939	4.60194	0.00364	4.60194	0.03608	4.60194	0.03423	4.60194	0.03205	4.60194	0.03799	4.60194	0.13204	4.60194	0.06247
4.63262	-0.49515	4.63262	0.00363	4.63262	0.03753	4.63262	0.03474	4.63262	0.0309	4.63262	0.05457	4.63262	0.11739	4.63262	0.06122
4.6633	-0.49551	4.6633	0.0036	4.6633	0.05072	4.6633	0.0344	4.6633	0.02811	4.6633	0.06835	4.6633	0.10083	4.6633	0.05983
4.69398	-0.49486	4.69398	0.00354	4.69398	0.06807	4.69398	0.03324	4.69398	0.02738	4.69398	0.07895	4.69398	0.08359	4.69398	0.05846
4.72466	-0.49373	4.72466	0.00344	4.72466	0.08544	4.72466	0.03138	4.72466	0.03272	4.72466	0.08623	4.72466	0.0675	4.72466	0.05727
4.75534	-0.49261	4.75534	0.00328	4.75534	0.10099	4.75534	0.02902	4.75534	0.04418	4.75534	0.09021	4.75534	0.05556	4.75534	0.05638
4.78602	-0.49175	4.78602	0.00309	4.78602	0.11367	4.78602	0.02648	4.78602	0.05918	4.78602	0.0911	4.78602	0.0515	4.78602	0.05589
4.8167	-0.49127	4.8167	0.00288	4.8167	0.12287	4.8167	0.02413	4.8167	0.07558	4.8167	0.08923	4.8167	0.05644	4.8167	0.05578
4.84738	-0.4912	4.84738	0.00266	4.84738	0.12819	4.84738	0.02242	4.84738	0.09188	4.84738	0.08511	4.84738	0.06704	4.84738	0.056
4.87806	-0.49152	4.87806	0.00247	4.87806	0.12945	4.87806	0.0217	4.87806	0.10698	4.87806	0.07941	4.87806	0.07932	4.87806	0.0564
4.90874	-0.49217	4.90874	0.00233	4.90874	0.12664	4.90874	0.02204	4.90874	0.12001	4.90874	0.07298	4.90874	0.09076	4.90874	0.05685
4.93942	-0.49304	4.93942	0.00224	4.93942	0.11994	4.93942	0.02322	4.93942	0.13025	4.93942	0.06681	4.93942	0.09995	4.93942	0.05718
4.9701	-0.494	4.9701	0.00221	4.9701	0.10965	4.9701	0.02481	4.9701	0.1372	4.9701	0.06199	4.9701	0.10609	4.9701	0.05729
5.00078	-0.49489	5.00078	0.0022	5.00078	0.09624	5.00078	0.02638	5.00078	0.14049	5.00078	0.05943	5.00078	0.10872	5.00078	0.05709
5.03146	-0.49552	5.03146	0.0022	5.03146	0.08035	5.03146	0.02761	5.03146	0.13993	5.03146	0.05948	5.03146	0.10764	5.03146	0.05655
5.06214	-0.49578	5.06214	0.00218	5.06214	0.06282	5.06214	0.02828	5.06214	0.1355	5.06214	0.06175	5.06214	0.10285	5.06214	0.05572
5.09282	-0.49571	5.09282	0.00212	5.09282	0.04496	5.09282	0.02828	5.09282	0.12734	5.09282	0.06531	5.09282	0.09451	5.09282	0.05465
5.1235	-0.49548	5.1235	0.00203	5.1235	0.02971	5.1235	0.0276	5.1235	0.11573	5.1235	0.06912	5.1235	0.08293	5.1235	0.05347
5.15418	-0.49529	5.15418	0.00189	5.15418	0.02493	5.15418	0.02629	5.15418	0.10109	5.15418	0.07228	5.15418	0.06854	5.15418	0.05231
5.18486	-0.49524	5.18486	0.00172	5.18486	0.03486	5.18486	0.02449	5.18486	0.08392	5.18486	0.07413	5.18486	0.05189	5.18486	0.05129
5.21553	-0.49539	5.21553	0.00154	5.21553	0.05034	5.21553	0.02244	5.21553	0.06482	5.21553	0.07424	5.21553	0.03372	5.21553	0.05053
5.24621	-0.49577	5.24621	0.00137	5.24621	0.06609	5.24621	0.02044	5.24621	0.04445	5.24621	0.07239	5.24621	0.0155	5.24621	0.05009
5.27689	-0.49634	5.27689	0.00125	5.27689	0.08035	5.27689	0.01885	5.27689	0.0235	5.27689	0.06848	5.27689	0.01101	5.27689	0.04995
5.30757	-0.49705	5.30757	0.00118	5.30757	0.09232	5.30757	0.01803	5.30757	0.00279	5.30757	0.06259	5.30757	0.0282	5.30757	0.05008
5.33825	-0.49784	5.33825	0.00118	5.33825	0.10158	5.33825	0.01813	5.33825	0.01756	5.33825	0.05491	5.33825	0.04664	5.33825	0.05036
5.36893	-0.49853	5.36893	0.00123	5.36893	0.1079	5.36893	0.01903	5.36893	0.03633	5.36893	0.04583	5.36893	0.06393	5.36893	0.05068
5.39961	-0.49879	5.39961	0.0013	5.39961	0.11122	5.39961	0.02039	5.39961	0.05322	5.39961	0.03598	5.39961	0.07932	5.39961	0.05092
5.43029	-0.49843	5.43029	0.00136	5.43029	0.11161	5.43029	0.02184	5.43029	0.06779	5.43029	0.02667	5.43029	0.09232	5.43029	0.051
5.46097	-0.49783	5.46097	0.00139	5.46097	0.10927	5.46097	0.02308	5.46097	0.07967	5.46097	0.02101	5.46097	0.10256	5.46097	0.05085
5.49165	-0.49726	5.49165	0.00139	5.49165	0.10455	5.49165	0.02388	5.49165	0.08864	5.49165	0.02323	5.49165	0.1098	5.49165	0.05047
5.52233	-0.49683	5.52233	0.00135	5.52233	0.09789	5.52233	0.02413	5.52233	0.09456	5.52233	0.03197	5.52233	0.11391	5.52233	0.04987
5.55301	-0.49656	5.55301	0.00128	5.55301	0.08986	5.55301	0.02378	5.55301	0.09742	5.55301	0.04315	5.55301	0.11487	5.55301	0.04911
5.58369	-0.49648	5.58369	0.00119	5.58369	0.08113	5.58369	0.02286	5.58369	0.09731	5.58369	0.05473	5.58369	0.11278	5.58369	0.0483
5.61437	-0.49658	5.61437	0.00107	5.61437	0.07253	5.61437	0.02149	5.61437	0.09442	5.61437	0.06579	5.61437	0.10784	5.61437	0.04753
5.64505	-0.49684	5.64505	0.000959843	5.64505	0.06495	5.64505	0.01983	5.64505	0.08902	5.64505	0.07582	5.64505	0.10035	5.64505	0.04689
5.67573	-0.49723	5.67573	0.00085678	5.67573	0.0593	5.67573	0.01814	5.67573	0.08147	5.67573	0.08448	5.67573	0.09069	5.67573	0.04645
5.70641	-0.49773	5.70641	0.000776852	5.70641	0.05621	5.70641	0.01675	5.70641	0.07215	5.70641	0.09155	5.70641	0.07928	5.70641	0.04624
5.73709	-0.49828	5.73709	0.000726303	5.73709	0.05573	5.73709	0.01596	5.73709	0.06151	5.73709	0.09687	5.73709	0.06665	5.73709	0.04625
5.76777	-0.49883	5.76777	0.000702576	5.76777	0.05725	5.76777	0.01598	5.76777	0.05001	5.76777	0.10039	5.76777	0.05334	5.76777	0.04642
5.79845	-0.49928	5.79845	0.000695509	5.79845	0.0598	5.79845	0.01675	5.79845	0.03813	5.79845	0.10207	5.79845	0.03998	5.79845	0.04668
5.82913	-0.49941	5.82913	0.000692483	5.82913	0.06244	5.82913	0.01802	5.82913	0.02638	5.82913	0.10196	5.82913	0.0274	5.82913	0.04692
5.85981	-0.49918	5.85981	0.000683173	5.85981	0.06445	5.85981	0.01945	5.85981	0.01543	5.85981	0.10017	5.85981	0.01724	5.85981	0.04706
5.89049	-0.49888	5.89049	0.000661498	5.89049	0.06534	5.89049	0.02074	5.89049	0.00745	5.89049	0.09682	5.89049	0.01358	5.89049	0.04704
5.92117	-0.49866	5.92117	0.000625575	5.92117	0.06487	5.92117	0.02169	5.92117	0.00975	5.92117	0.09209	5.92117	0.01806	5.92117	0.04681
5.95185	-0.49854	5.95185	0.00057692	5.95185	0.06294	5.95185	0.02216	5.95185	0.01696	5.95185	0.08618	5.95185	0.02487	5.95185	0.04639
5.98253	-0.49854	5.98253	0.000519543	5.98253	0.0596	5.98253	0.0221	5.98253	0.02365	5.98253	0.07932	5.98253	0.03095	5.98253	0.04579
6.0132	-0.49863	6.0132	0.000459058	6.0132	0.055	6.0132	0.02149	6.0132	0.02901	6.0132	0.07174	6.0132	0.0354	6.0132	0.04508
6.04388	-0.49881	6.04388	0.000401712	6.04388	0.04941	6.04388	0.02042	6.04388	0.03285	6.04388	0.06369	6.04388	0.03794	6.04388	0.04434
6.07456	-0.49906	6.07456	0.000353101	6.07456	0.04315	6.07456	0.019	6.07456	0.03516	6.07456	0.0554	6.07456	0.03849	6.07456	0.04365
6.10524	-0.49935	6.10524	0.000316454	6.10524	0.0367	6.10524	0.01742	6.10524	0.03599	6.10524	0.0471	6.10524	0.03713	6.10524	0.04309
6.13592	-0.49964	6.13592	0.000291156	6.13592	0.03064	6.13592	0.01595	6.13592	0.03546	6.13592	0.039	6.13592	0.034	6.13592	0.04271
6.1666	-0.49984	6.1666	0.00027295	6.1666	0.02577	6.1666	0.01487	6.1666	0.03372	6.1666	0.03131	6.1666	0.02932	6.1666	0.04254
6.19728	-0.4997	6.19728	0.000256151	6.19728	0.023	6.19728	0.01444	6.19728	0.03098	6.19728	0.0242	6.19728	0.02337	6.19728	0.04254
6.22796	-0.49949	6.22796	0.000236097	6.22796	0.02285	6.22796	0.01474	6.22796	0.02745	6.22796	0.01784	6.22796	0.01652	6.22796	0.04268
6.25864	-0.49933	6.25864	0.000210368	6.25864	0.02483	6.25864	0.01563	6.25864	0.02338	6.25864	0.01241	6.25864	0.00935	6.25864	0.04288
6.28932	-0.49921	6.28932	0.000178879	6.28932	0.02787	6.28932	0.01683	6.28932	0.01903	6.28932	0.00818	6.28932	0.00467	6.28932	0.04305
6.32	-0.49914	6.32	0.000143567	6.32	0.03106	6.32	0.01806	6.32	0.01475	6.32	0.00568	6.32	0.0094	6.32	0.04314
6.35068	-0.4991	6.35068	0.000108293	6.35068	0.03382	6.35068	0.01907	6.35068	0.011	6.35068	0.0054	6.35068	0.0167	6.35068	0.04307
6.38136	-0.49907	6.38136	7.9575e-05	6.38136	0.03586	6.38136	0.01972	6.38136	0.00862	6.38136	0.00647	6.38136	0.02382	6.38136	0.04283
6.41204	-0.49904	6.41204	6.7028e-05	6.41204	0.03705	6.41204	0.01991	6.41204	0.00849	6.41204	0.00775	6.41204	0.03025	6.41204	0.04243
6.44272	-0.49899	6.44272	7.40098e-05	6.44272	0.03736	6.44272	0.01963	6.44272	0.01025	6.44272	0.00891	6.44272	0.03573	6.44272	0.04189
6.4734	-0.49894	6.4734	9.03534e-05	6.4734	0.03684	6.4734	0.01889	6.4734	0.01269	6.4734	0.01001	6.4734	0.04008	6.4734	0.04126
6.50408	-0.4989	6.50408	0.000107392	6.50408	0.03561	6.50408	0.0178	6.50408	0.0151	6.50408	0.01123	6.50408	0.04321	6.50408	0.04062
6.53476	-0.49888	6.53476	0.000122659	6.53476	0.03381	6.53476	0.0165	6.53476	0.01718	6.53476	0.01279	6.53476	0.04504	6.53476	0.04005
6.56544	-0.49891	6.56544	0.000136936	6.56544	0.03161	6.56544	0.01519	6.56544	0.01881	6.56544	0.0148	6.56544	0.04558	6.56544	0.0396
6.59612	-0.499	6.59612	0.000152055	6.59612	0.02919	6.59612	0.01414	6.59612	0.01997	6.59612	0.01727	6.59612	0.04487	6.59612	0.03931
6.6268	-0.49913	6.6268	0.000169314	6.6268	0.02671	6.6268	0.0136	6.6268	0.02072	6.6268	0.02013	6.6268	0.043	6.6268	0.03921
6.65748	-0.49932	6.65748	0.000188528	6.65748	0.02433	6.65748	0.0137	6.65748	0.02112	6.65748	0.02326	6.65748	0.04008	6.65748	0.03926
6.68816	-0.49955	6.68816	0.000208014	6.68816	0.02213	6.68816	0.0144	6.68816	0.0213	6.68816	0.02653	6.68816	0.03626	6.68816	0.03942
6.71884	-0.49978	6.71884	0.000225235	6.71884	0.02016	6.71884	0.01548	6.71884	0.0214	6.71884	0.02979	6.71884	0.03173	6.71884	0.03963
6.74952	-0.49984	6.74952	0.000237559	6.74952	0.01839	6.74952	0.01669	6.74952	0.02157	6.74952	0.03292	6.74952	0.02666	6.74952	0.03981
6.7802	-0.49963	6.7802	0.000242825	6.7802	0.01675	6.7802	0.01778	6.7802	0.02191	6.7802	0.0358	6.7802	0.02127	6.7802	0.0399
6.81087	-0.49943	6.81087	0.0002397	6.81087	0.01515	6.81087	0.0186	6.81087	0.02252	6.81087	0.03833	6.81087	0.01581	6.81087	0.03987
6.84155	-0.49926	6.84155	0.000227864	6.84155	0.0135	6.84155	0.01904	6.84155	0.02337	6.84155	0.04041	6.84155	0.01066	6.84155	0.03968
6.87223	-0.49916	6.87223	0.000208082	6.87223	0.01175	6.87223	0.01904	6.87223	0.02441	6.87223	0.04196	6.87223	0.0068	6.87223	0.03936
6.90291	-0.49914	6.90291	0.000182174	6.90291	0.00995	6.90291	0.0186	6.90291	0.0255	6.90291	0.04293	6.90291	0.00653	6.90291	0.03892
6.93359	-0.49918	6.93359	0.000152908	6.93359	0.00824	6.93359	0.01779	6.93359	0.0265	6.93359	0.04325	6.93359	0.00962	6.93359	0.03842
6.96427	-0.49928	6.96427	0.000123774	6.96427	0.00695	6.96427	0.01669	6.96427	0.02723	6.96427	0.0429	6.96427	0.01348	6.96427	0.03792
6.99495	-0.49939	6.99495	9.84686e-05	6.99495	0.00658	6.99495	0.01546	6.99495	0.02755	6.99495	0.04186	6.99495	0.01714	6.99495	0.03749
7.02563	-0.49941	7.02563	7.95739e-05	7.02563	0.00735	7.02563	0.01429	7.02563	0.02732	7.02563	0.04012	7.02563	0.0203	7.02563	0.03716
7.05631	-0.49927	7.05631	6.63928e-05	7.05631	0.00896	7.05631	0.01342	7.05631	0.02645	7.05631	0.03772	7.05631	0.02283	7.05631	0.03699
7.08699	-0.499	7.08699	5.44268e-05	7.08699	0.01089	7.08699	0.01301	7.08699	0.02487	7.08699	0.03467	7.08699	0.02468	7.08699	0.03695
7.11767	-0.49868	7.11767	3.87289e-05	7.11767	0.0128	7.11767	0.01316	7.11767	0.02254	7.11767	0.03105	7.11767	0.02581	7.11767	0.03705
7.14835	-0.49837	7.14835	2.21295e-05	7.14835	0.01448	7.14835	0.01376	7.14835	0.01948	7.14835	0.02692	7.14835	0.02621	7.14835	0.03721
7.17903	-0.49809	7.17903	3.93632e-05	7.17903	0.01578	7.17903	0.01461	7.17903	0.01573	7.17903	0.02238	7.17903	0.02588	7.17903	0.0374
7.20971	-0.49786	7.20971	8.49103e-05	7.20971	0.01661	7.20971	0.01551	7.20971	0.01144	7.20971	0.01757	7.20971	0.02485	7.20971	0.03754
7.24039	-0.49771	7.24039	0.000142399	7.24039	0.0169	7.24039	0.01625	7.24039	0.00692	7.24039	0.01266	7.24039	0.02315	7.24039	0.03758
7.27107	-0.49764	7.27107	0.000207252	7.27107	0.01662	7.27107	0.0167	7.27107	0.00385	7.27107	0.00808	7.27107	0.02085	7.27107	0.03749
7.30175	-0.49765	7.30175	0.000275597	7.30175	0.01578	7.30175	0.01679	7.30175	0.00655	7.30175	0.00527	7.30175	0.018	7.30175	0.03725
7.33243	-0.49775	7.33243	0.000343372	7.33243	0.0144	7.33243	0.01649	7.33243	0.01166	7.33243	0.00683	7.33243	0.01469	7.33243	0.03687
7.36311	-0.49793	7.36311	0.000406472	7.36311	0.01253	7.36311	0.01583	7.36311	0.01699	7.36311	0.01077	7.36311	0.01104	7.36311	0.03638
7.39379	-0.49816	7.39379	0.000461032	7.39379	0.01026	7.39379	0.01489	7.39379	0.02208	7.39379	0.015	7.39379	0.00716	7.39379	0.03583
7.42447	-0.49844	7.42447	0.000503716	7.42447	0.00771	7.42447	0.01379	7.42447	0.02666	7.42447	0.01896	7.42447	0.00338	7.42447	0.03529
7.45515	-0.49875	7.45515	0.000531978	7.45515	0.00508	7.45515	0.01273	7.45515	0.03053	7.45515	0.02245	7.45515	0.00234	7.45515	0.03482
7.48583	-0.49906	7.48583	0.000544265	7.48583	0.00306	7.48583	0.01194	7.48583	0.0335	7.48583	0.02533	7.48583	0.00571	7.48583	0.03447
7.51651	-0.49936	7.51651	0.000540153	7.51651	0.00348	7.51651	0.01163	7.51651	0.03544	7.51651	0.02753	7.51651	0.00939	7.51651	0.03426
7.54719	-0.49963	7.54719	0.000520401	7.54719	0.00581	7.54719	0.01191	7.54719	0.03625	7.54719	0.02901	7.54719	0.01279	7.54719	0.03422
7.57787	-0.49987	7.57787	0.000486929	7.57787	0.00844	7.57787	0.0127	7.57787	0.03585	7.57787	0.02974	7.57787	0.01577	7.57787	0.03432
7.60854	-0.49994	7.60854	0.000442709	7.60854	0.01093	7.60854	0.01379	7.60854	0.03425	7.60854	0.02973	7.60854	0.0182	7.60854	0.03452
7.63922	-0.49979	7.63922	0.000391584	7.63922	0.01311	7.63922	0.01496	7.63922	0.03147	7.63922	0.02904	7.63922	0.02001	7.63922	0.03476
7.6699	-0.49967	7.6699	0.00033799	7.6699	0.01491	7.6699	0.01601	7.6699	0.02761	7.6699	0.02774	7.6699	0.02114	7.6699	0.03499
7.70058	-0.49957	7.70058	0.000286535	7.70058	0.01624	7.70058	0.0168	7.70058	0.02282	7.70058	0.02594	7.70058	0.02158	7.70058	0.03515
7.73126	-0.49945	7.73126	0.000241308	7.73126	0.01709	7.73126	0.01722	7.73126	0.01737	7.73126	0.0238	7.73126	0.02133	7.73126	0.03521
7.76194	-0.49931	7.76194	0.000204817	7.76194	0.01742	7.76194	0.01725	7.76194	0.01175	7.76194	0.02153	7.76194	0.02044	7.76194	0.03515
7.79262	-0.49915	7.79262	0.000176876	7.79262	0.01725	7.79262	0.01687	7.79262	0.00747	7.79262	0.0194	7.79262	0.01898	7.79262	0.03496
7.8233	-0.49896	7.8233	0.00015459	7.8233	0.01659	7.8233	0.01613	7.8233	0.00832	7.8233	0.01773	7.8233	0.01711	7.8233	0.03467
7.85398	-0.49877	7.85398	0.000134365	7.85398	0.01548	7.85398	0.01511	7.85398	0.01339	7.85398	0.01683	7.85398	0.015	7.85398	0.03431
7.88466	-0.49858	7.88466	0.000115399	7.88466	0.01397	7.88466	0.01393	7.88466	0.01927	7.88466	0.01688	7.88466	0.01292	7.88466	0.03394
7.91534	-0.49842	7.91534	0.00010385	7.91534	0.01212	7.91534	0.01277	7.91534	0.02487	7.91534	0.01781	7.91534	0.01124	7.91534	0.03359
7.94602	-0.49829	7.94602	0.000113156	7.94602	0.01002	7.94602	0.01184	7.94602	0.02974	7.94602	0.01932	7.94602	0.01037	7.94602	0.03331
7.9767	-0.4982	7.9767	0.000149144	7.9767	0.00779	7.9767	0.01133	7.9767	0.03359	7.9767	0.0211	7.9767	0.01052	7.9767	0.03312
8.00738	-0.49816	8.00738	0.000203799	8.00738	0.00564	8.00738	0.01136	8.00738	0.03622	8.00738	0.02286	8.00738	0.01149	8.00738	0.03303
8.03806	-0.49816	8.03806	0.000267837	8.03806	0.00413	8.03806	0.01187	8.03806	0.03749	8.03806	0.02442	8.03806	0.01284	8.03806	0.03303
8.06874	-0.49821	8.06874	0.000334524	8.06874	0.00428	8.06874	0.01269	8.06874	0.03731	8.06874	0.02566	8.06874	0.01418	8.06874	0.03309
8.09942	-0.4983	8.09942	0.000398651	8.09942	0.00603	8.09942	0.01361	8.09942	0.03564	8.09942	0.02653	8.09942	0.01524	8.09942	0.03316
8.1301	-0.49843	8.1301	0.000455912	8.1301	0.00841	8.1301	0.01444	8.1301	0.03253	8.1301	0.02702	8.1301	0.01588	8.1301	0.03321
8.16078	-0.49859	8.16078	0.000502782	8.16078	0.01095	8.16078	0.01504	8.16078	0.02805	8.16078	0.02716	8.16078	0.01605	8.16078	0.03321
8.19146	-0.49876	8.19146	0.000536577	8.19146	0.01349	8.19146	0.01534	8.19146	0.02235	8.19146	0.02703	8.19146	0.0158	8.19146	0.03312
8.22214	-0.49892	8.22214	0.000555546	8.22214	0.01593	8.22214	0.01529	8.22214	0.01562	8.22214	0.02671	8.22214	0.01531	8.22214	0.03293
8.25282	-0.49908	8.25282	0.000558949	8.25282	0.01823	8.25282	0.0149	8.25282	0.00814	8.25282	0.02632	8.25282	0.01486	8.25282	0.03267
8.2835	-0.49921	8.2835	0.000547083	8.2835	0.02033	8.2835	0.01422	8.2835	0.00152	8.2835	0.02595	8.2835	0.01481	8.2835	0.03233
8.31418	-0.4993	8.31418	0.000521264	8.31418	0.02221	8.31418	0.01335	8.31418	0.00856	8.31418	0.02568	8.31418	0.01555	8.31418	0.03197
8.34486	-0.49935	8.34486	0.000483762	8.34486	0.02383	8.34486	0.01241	8.34486	0.01677	8.34486	0.02555	8.34486	0.01721	8.34486	0.03162
8.37554	-0.49938	8.37554	0.000437701	8.37554	0.02515	8.37554	0.01158	8.37554	0.02466	8.37554	0.02555	8.37554	0.01969	8.37554	0.03132
8.40621	-0.4994	8.40621	0.000386929	8.40621	0.02615	8.40621	0.01105	8.40621	0.03189	8.40621	0.02564	8.40621	0.02268	8.40621	0.0311
8.43689	-0.49943	8.43689	0.000335863	8.43689	0.0268	8.43689	0.01093	8.43689	0.03819	8.43689	0.02574	8.43689	0.02587	8.43689	0.03099
8.46757	-0.49947	8.46757	0.000289205	8.46757	0.02708	8.46757	0.01125	8.46757	0.04331	8.46757	0.02577	8.46757	0.02896	8.46757	0.03097
8.49825	-0.49953	8.49825	0.00025133	8.49825	0.02697	8.49825	0.01191	8.49825	0.04705	8.49825	0.02564	8.49825	0.03171	8.49825	0.03104
8.52893	-0.4996	8.52893	0.000225051	8.52893	0.02647	8.52893	0.01272	8.52893	0.04926	8.52893	0.02533	8.52893	0.03392	8.52893	0.03115
8.55961	-0.49968	8.55961	0.000210092	8.55961	0.02556	8.55961	0.01353	8.55961	0.04986	8.55961	0.02482	8.55961	0.03542	8.55961	0.03128
8.59029	-0.49974	8.59029	0.000202862	8.59029	0.02427	8.59029	0.01418	8.59029	0.04883	8.59029	0.02416	8.59029	0.03609	8.59029	0.03137
8.62097	-0.49975	8.62097	0.000198317	8.62097	0.02259	8.62097	0.01458	8.62097	0.04625	8.62097	0.02344	8.62097	0.03587	8.62097	0.03139
8.65165	-0.49971	8.65165	0.00019224	8.65165	0.02057	8.65165	0.01467	8.65165	0.04229	8.65165	0.02281	8.65165	0.03473	8.65165	0.03133
8.68233	-0.49964	8.68233	0.000182336	8.68233	0.01825	8.68233	0.01443	8.68233	0.03727	8.68233	0.02243	8.68233	0.03268	8.68233	0.03118
8.71301	-0.49957	8.71301	0.000168335	8.71301	0.01566	8.71301	0.01389	8.71301	0.03177	8.71301	0.02243	8.71301	0.02978	8.71301	0.03093
8.74369	-0.49951	8.74369	0.000151816	8.74369	0.01289	8.74369	0.01311	8.74369	0.02677	8.74369	0.02292	8.74369	0.02613	8.74369	0.03062
8.77437	-0.49947	8.77437	0.000136019	8.77437	0.01001	8.77437	0.0122	8.77437	0.02391	8.77437	0.02386	8.77437	0.02185	8.77437	0.03027
8.80505	-0.49946	8.80505	0.00012532	8.80505	0.00719	8.80505	0.01129	8.80505	0.02489	8.80505	0.02514	8.80505	0.01711	8.80505	0.02993
8.83573	-0.49948	8.83573	0.000123419	8.83573	0.00481	8.83573	0.01055	8.83573	0.02967	8.83573	0.02659	8.83573	0.0121	8.83573	0.02963
8.86641	-0.49952	8.86641	0.000130581	8.86641	0.00394	8.86641	0.01016	8.86641	0.03672	8.86641	0.02799	8.86641	0.00702	8.86641	0.0294
8.89709	-0.49958	8.89709	0.000143346	8.89709	0.00533	8.89709	0.0102	8.89709	0.04462	8.89709	0.02917	8.89709	0.00213	8.89709	0.02926
8.92777	-0.49966	8.92777	0.00015718	8.92777	0.00772	8.92777	0.01065	8.92777	0.05244	8.92777	0.02996	8.92777	0.00274	8.92777	0.02921
8.95845	-0.49975	8.95845	0.000168475	8.95845	0.01029	8.95845	0.01136	8.95845	0.05959	8.95845	0.03023	8.95845	0.00686	8.95845	0.02924
8.98913	-0.49984	8.98913	0.000174948	8.98913	0.01276	8.98913	0.01217	8.98913	0.06567	8.98913	0.02993	8.98913	0.01038	8.98913	0.0293
9.01981	-0.49993	9.01981	0.000175473	9.01981	0.01503	9.01981	0.0129	9.01981	0.07037	9.01981	0.02902	9.01981	0.0132	9.01981	0.02938
9.05049	-0.49998	9.05049	0.00016985	9.05049	0.01702	9.05049	0.01345	9.05049	0.07348	9.05049	0.02757	9.05049	0.01527	9.05049	0.02943
9.08117	-0.49992	9.08117	0.000158638	9.08117	0.01869	9.08117	0.01374	9.08117	0.07487	9.08117	0.0257	9.08117	0.01668	9.08117	0.02943
9.11185	-0.49988	9.11185	0.000143027	9.11185	0.02002	9.11185	0.01372	9.11185	0.07445	9.11185	0.02366	9.11185	0.0176	9.11185	0.02935
9.14253	-0.49985	9.14253	0.00012474	9.14253	0.02098	9.14253	0.01339	9.14253	0.07225	9.14253	0.02182	9.14253	0.01839	9.14253	0.0292
9.17321	-0.49985	9.17321	0.000105965	9.17321	0.02156	9.17321	0.0128	9.17321	0.06832	9.17321	0.02066	9.17321	0.0195	9.17321	0.02898
9.20388	-0.49986	9.20388	8.92611e-05	9.20388	0.02175	9.20388	0.01202	9.20388	0.06279	9.20388	0.02067	9.20388	0.0214	9.20388	0.02872
9.23456	-0.49989	9.23456	7.718e-05	9.23456	0.02157	9.23456	0.01116	9.23456	0.05587	9.23456	0.02206	9.23456	0.02437	9.23456	0.02844
9.26524	-0.49992	9.26524	7.11874e-05	9.26524	0.02103	9.26524	0.01037	9.26524	0.04783	9.26524	0.0246	9.26524	0.0284	9.26524	0.02818
9.29592	-0.49996	9.29592	7.03875e-05	9.29592	0.02014	9.29592	0.0098	9.29592	0.03905	9.29592	0.02786	9.29592	0.03326	9.29592	0.02797
9.3266	-0.49995	9.3266	7.20092e-05	9.3266	0.01893	9.3266	0.00961	9.3266	0.03011	9.3266	0.03135	9.3266	0.03862	9.3266	0.02783
9.35728	-0.49991	9.35728	7.33007e-05	9.35728	0.01744	9.35728	0.00983	9.35728	0.02214	9.35728	0.03467	9.35728	0.0441	9.35728	0.02779
9.38796	-0.49987	9.38796	7.25814e-05	9.38796	0.01571	9.38796	0.01038	9.38796	0.01758	9.38796	0.0375	9.38796	0.04938	9.38796	0.02782
9.41864	-0.49984	9.41864	6.92628e-05	9.41864	0.01378	9.41864	0.01111	9.41864	0.01928	9.41864	0.03958	9.41864	0.05412	9.41864	0.02793
9.44932	-0.49981	9.44932	6.36023e-05	9.44932	0.01171	9.44932	0.01187	9.44932	0.02573	9.44932	0.04073	9.44932	0.05803	9.44932	0.02807
9.48	-0.49978	9.48	5.65176e-05	9.48	0.00957	9.48	0.01251	9.48	0.03377	9.48	0.04081	9.48	0.06088	9.48	0.0282
9.51068	-0.49976	9.51068	4.9488e-05	9.51068	0.00742	9.51068	0.01293	9.51068	0.04187	9.51068	0.03974	9.51068	0.06244	9.51068	0.02831
9.54136	-0.49974	9.54136	4.43886e-05	9.54136	0.00533	9.54136	0.01309	9.54136	0.04934	9.54136	0.0375	9.54136	0.06258	9.54136	0.02835
9.57204	-0.49972	9.57204	4.2844e-05	9.57204	0.00342	9.57204	0.01295	9.57204	0.05584	9.57204	0.03414	9.57204	0.0612	9.57204	0.02832
9.60272	-0.49969	9.60272	4.50979e-05	9.60272	0.00187	9.60272	0.01253	9.60272	0.06115	9.60272	0.02982	9.60272	0.05826	9.60272	0.0282
9.6334	-0.49967	9.6334	4.98781e-05	9.6334	0.00136	9.6334	0.01187	9.6334	0.06518	9.6334	0.02484	9.6334	0.0538	9.6334	0.02801
9.66408	-0.49965	9.66408	5.55929e-05	9.66408	0.00206	9.66408	0.01107	9.66408	0.06787	9.66408	0.0199	9.66408	0.04792	9.66408	0.02777
9.69476	-0.49963	9.69476	6.11484e-05	9.69476	0.00286	9.69476	0.01024	9.69476	0.06923	9.69476	0.01648	9.69476	0.0408	9.69476	0.0275
9.72544	-0.49963	9.72544	6.59875e-05	9.72544	0.00341	9.72544	0.00953	9.72544	0.06933	9.72544	0.01682	9.72544	0.03272	9.72544	0.02724
9.75612	-0.49964	9.75612	6.98724e-05	9.75612	0.00365	9.75612	0.00911	9.75612	0.06826	9.75612	0.02143	9.75612	0.02417	9.75612	0.02702
9.7868	-0.49967	9.7868	7.2671e-05	9.7868	0.00365	9.7868	0.00907	9.7868	0.06615	9.7868	0.02853	9.7868	0.01618	9.7868	0.02686
9.81748	-0.49972	9.81748	7.42072e-05	9.81748	0.00359	9.81748	0.00941	9.81748	0.06314	9.81748	0.03664	9.81748	0.01196	9.81748	0.02677
9.84816	-0.49977	9.84816	7.41951e-05	9.84816	0.00379	9.84816	0.01004	9.84816	0.05943	9.84816	0.04495	9.84816	0.01554	9.84816	0.02676
9.87884	-0.49984	9.87884	7.226e-05	9.87884	0.00462	9.87884	0.01078	9.87884	0.05517	9.87884	0.05301	9.87884	0.02331	9.87884	0.02681
9.90952	-0.4999	9.90952	6.80339e-05	9.90952	0.00613	9.90952	0.01149	9.90952	0.05057	9.90952	0.06048	9.90952	0.03177	9.90952	0.02688
9.9402	-0.49991	9.9402	6.1313e-05	9.9402	0.00817	9.9402	0.01205	9.9402	0.04579	9.9402	0.06709	9.9402	0.03973	9.9402	0.02696
9.97088	-0.49987	9.97088	5.23096e-05	9.97088	0.01055	9.97088	0.01238	9.97088	0.04099	9.97088	0.07265	9.97088	0.04666	9.97088	0.02702

## Sheet: Fig3.c
	OCV		1.37V		1.47V		1.57V
200	4310.88	200	3989.16	200	4526.99	200	4377.01
203.03	4231.06	203.03	3909.6	203.03	4450.97	203.03	4299.98
206.061	4142.72	206.061	3831.92	206.061	4376.35	206.061	4217.67
209.091	4073.54	209.091	3764.02	209.091	4306.27	209.091	4142.83
212.121	4011.97	212.121	3710.45	212.121	4242.79	212.121	4080.87
215.152	3956.86	215.152	3661.97	215.152	4184.42	215.152	4025.04
218.182	3910.62	218.182	3619.06	218.182	4131.18	218.182	3976.38
221.212	3864.5	221.212	3580.34	221.212	4082.84	221.212	3933
224.242	3827.02	224.242	3545.53	224.242	4038.57	224.242	3894.1
227.273	3790.66	227.273	3512.12	227.273	3997.64	227.273	3858.49
230.303	3759.02	230.303	3479.73	230.303	3957.94	230.303	3824.48
233.333	3725.59	233.333	3449.05	233.333	3919.65	233.333	3797.45
236.364	3691.58	236.364	3418.94	236.364	3882.96	236.364	3769.11
239.394	3656.21	239.394	3387.59	239.394	3844.18	239.394	3738.74
242.424	3622.09	242.424	3355.03	242.424	3807.5	242.424	3706.73
245.455	3587.23	245.455	3321.34	245.455	3770.36	245.455	3672.69
248.485	3551.52	248.485	3286.82	248.485	3731.9	248.485	3635.56
251.515	3510.43	251.515	3251.78	251.515	3692.38	251.515	3595.2
254.545	3469.86	254.545	3216.27	254.545	3652.18	254.545	3555.13
257.576	3429.58	257.576	3180.7	257.576	3610.83	257.576	3512.36
260.606	3389.66	260.606	3145.55	260.606	3571.94	260.606	3467.92
263.636	3351.07	263.636	3111	263.636	3535.15	263.636	3424.67
266.667	3313.54	266.667	3077.09	266.667	3498.4	266.667	3383.37
269.697	3276.38	269.697	3043.97	269.697	3461.68	269.697	3344.41
272.727	3239.98	272.727	3011.89	272.727	3425.29	272.727	3307.48
275.758	3205.46	275.758	2980.91	275.758	3389.63	275.758	3272.17
278.788	3173.25	278.788	2950.98	278.788	3355.42	278.788	3239.01
281.818	3143.91	281.818	2922.44	281.818	3323.59	281.818	3208.81
284.848	3117.41	284.848	2895.91	284.848	3294.27	284.848	3183.52
287.879	3093.24	287.879	2871.89	287.879	3267.4	287.879	3162.24
290.909	3071.91	290.909	2850.67	290.909	3242.59	290.909	3139.64
293.939	3054.08	293.939	2832.62	293.939	3219.61	293.939	3120.51
296.97	3040.56	296.97	2818.34	296.97	3198.42	296.97	3106.37
300	3030.12	300	2808.49	300	3183.19	300	3095.97
303.03	3021.99	303.03	2803.13	303.03	3171.44	303.03	3089.38
306.061	3015.95	306.061	2801.65	306.061	3163.54	306.061	3086.37
309.091	3012.95	309.091	2802.81	309.091	3159.34	309.091	3085.49
312.121	3014.35	312.121	2806.22	312.121	3159.25	312.121	3086.06
315.152	3017.75	315.152	2811.25	315.152	3162.69	315.152	3087.82
318.182	3022.67	318.182	2818.43	318.182	3169.3	318.182	3091.53
321.212	3029.09	321.212	2825.63	321.212	3177.69	321.212	3098.06
324.242	3038.28	324.242	2833.08	324.242	3187.97	324.242	3106.22
327.273	3045.46	327.273	2840.11	327.273	3197.86	327.273	3114.6
330.303	3051.82	330.303	2846.71	330.303	3205.64	330.303	3121.52
333.333	3056.89	333.333	2848.96	333.333	3212.19	333.333	3126.58
336.364	3061.59	336.364	2849.76	336.364	3217.3	336.364	3129.66
339.394	3065.13	339.394	2848.71	339.394	3220.79	339.394	3129.2
342.424	3067.75	342.424	2846.7	342.424	3215.14	342.424	3121.54
345.455	3068.47	345.455	2843.81	345.455	3212.6	345.455	3114.15
348.485	3066.46	348.485	2841.01	348.485	3208.32	348.485	3106.83
351.515	3061.18	351.515	2838.53	351.515	3205.13	351.515	3099.79
354.545	3054.89	354.545	2837.93	354.545	3201.1	354.545	3093.16
357.576	3049.44	357.576	2838.04	357.576	3195	357.576	3086.96
360.606	3044.91	360.606	2838.24	360.606	3190.79	360.606	3081.11
363.636	3041.66	363.636	2839.63	363.636	3186.07	363.636	3075.67
366.667	3039.57	366.667	2841.83	366.667	3183.94	366.667	3074.68
369.697	3038.93	369.697	2845.24	369.697	3187.81	369.697	3079.44
372.727	3041.29	372.727	2850.05	372.727	3197.73	372.727	3089.12
375.758	3047.71	375.758	2857.15	375.758	3211.72	375.758	3102.73
378.788	3058.88	378.788	2867.82	378.788	3231.61	378.788	3122.28
381.818	3075.26	381.818	2882.49	381.818	3257.58	381.818	3146.79
384.848	3096.63	384.848	2903.12	384.848	3290.65	384.848	3177.96
387.879	3133.23	387.879	2932.26	387.879	3333.69	387.879	3219.71
390.909	3180.82	390.909	2972.85	390.909	3388	390.909	3273.01
393.939	3229.88	393.939	3026.33	393.939	3454.13	393.939	3338.27
396.97	3286.42	396.97	3093.37	396.97	3533.06	396.97	3415.78
400	3354.76	400	3175.2	400	3623.52	400	3503.52
403.03	3439.24	403.03	3272.08	403.03	3728.01	403.03	3602.97
406.061	3540.17	406.061	3384.83	406.061	3848.1	406.061	3717.08
409.091	3667.54	409.091	3513.82	409.091	3983.4	409.091	3845.18
412.121	3825.25	412.121	3659.06	412.121	4134.22	412.121	3987.14
415.152	3989.36	415.152	3822.47	415.152	4300.56	415.152	4142.98
418.182	4159.53	418.182	4004.51	418.182	4488.05	418.182	4313.25
421.212	4348.48	421.212	4205.69	421.212	4687.71	421.212	4496.96
424.242	4572.47	424.242	4424.84	424.242	4899.04	424.242	4691.89
427.273	4833.8	427.273	4658.48	427.273	5131	427.273	4896.7
430.303	5132.18	430.303	4905.81	430.303	5379.26	430.303	5113.24
433.333	5404.57	433.333	5163.76	433.333	5639.02	433.333	5343.18
436.364	5643.07	436.364	5426.84	436.364	5903.94	436.364	5583.69
439.394	5936.15	439.394	5688.15	439.394	6174.37	439.394	5833.19
442.424	6224.42	442.424	5947.59	442.424	6448.96	442.424	6093.81
445.455	6484.97	445.455	6195.71	445.455	6708.96	445.455	6343.54
448.485	6696.65	448.485	6422.4	448.485	6935.76	448.485	6574.7
451.515	6862.33	451.515	6616.01	451.515	7120.44	451.515	6772.3
454.545	6979.47	454.545	6749.05	454.545	7247.94	454.545	6890.46
457.576	7047.61	457.576	6814.64	457.576	7337.59	457.576	6953.37
460.606	7028.06	460.606	6806.09	460.606	7362.15	460.606	6985.86
463.636	6947.43	463.636	6726.62	463.636	7330.54	463.636	6984.66
466.667	6823.33	466.667	6586.32	466.667	7174.02	466.667	6837.32
469.697	6629.96	469.697	6387.32	469.697	6983.76	469.697	6666.85
472.727	6415.52	472.727	6174.49	472.727	6775.33	472.727	6471.88
475.758	6192.09	475.758	5967.22	475.758	6566.79	475.758	6275.15
478.788	6003.1	478.788	5776.12	478.788	6361.46	478.788	6080.7
481.818	5823.96	481.818	5604.95	481.818	6184.46	481.818	5893.21
484.848	5686	484.848	5453.66	484.848	6036.04	484.848	5754.17
487.879	5590.82	487.879	5326.1	487.879	5891.31	487.879	5640.98
490.909	5498.5	490.909	5221.13	490.909	5770.42	490.909	5531.98
493.939	5417.53	493.939	5138.53	493.939	5662.28	493.939	5436.51
496.97	5372.94	496.97	5080.61	496.97	5577.69	496.97	5364.78
500	5365.23	500	5042.12	500	5529.22	500	5306.39
503.03	5377.53	503.03	5024.74	503.03	5503.08	503.03	5258.94
506.061	5398.02	506.061	5026.07	506.061	5507.34	506.061	5210.45
509.091	5447.94	509.091	5045.67	509.091	5535.77	509.091	5217.16
512.121	5512.22	512.121	5082.01	512.121	5569.34	512.121	5237.7
515.151	5572.66	515.151	5133.28	515.151	5616.11	515.151	5271.16
518.182	5643.55	518.182	5197.15	518.182	5665.32	518.182	5331.98
521.212	5725.25	521.212	5267.92	521.212	5713.28	521.212	5396.67
524.242	5814.12	524.242	5340.89	524.242	5764.99	524.242	5465.59
527.273	5895.55	527.273	5403.1	527.273	5813.08	527.273	5525.51
530.303	5962.3	530.303	5451.99	530.303	5842.7	530.303	5584.56
533.333	5999.73	533.333	5478.73	533.333	5849.63	533.333	5630.13
536.364	6014.44	536.364	5459.32	536.364	5811.7	536.364	5646.64
539.394	5975.79	539.394	5413.32	539.394	5768.15	539.394	5596.43
542.424	5903.86	542.424	5342.65	542.424	5722.24	542.424	5528.12
545.455	5814.04	545.455	5255.35	545.455	5654.19	545.455	5440.38
548.485	5716.78	548.485	5165.31	548.485	5574.08	548.485	5334.02
551.515	5610.11	551.515	5071.53	551.515	5494.49	551.515	5226.8
554.545	5500.29	554.545	4978.91	554.545	5396.96	554.545	5110.91
557.576	5397.76	557.576	4888.59	557.576	5293.55	557.576	4988.38
560.606	5301.77	560.606	4800.62	560.606	5186.55	560.606	4879.16
563.636	5218.55	563.636	4715.51	563.636	5068.7	563.636	4781.47
566.667	5211.85	566.667	4633.2	566.667	4956.48	566.667	4695.41
569.697	5157.94	569.697	4552.31	569.697	4845.72	569.697	4618.56
572.727	5069.13	572.727	4470.83	572.727	4743.42	572.727	4535.37
575.758	4978.16	575.758	4385.29	575.758	4662.99	575.758	4456.49
578.788	4886.36	578.788	4292.06	578.788	4567	578.788	4364.1
581.818	4759.23	581.818	4194.18	581.818	4476.63	581.818	4286.56
584.849	4598.18	584.849	4091.47	584.849	4313.95	584.849	4141.36
587.879	4437.72	587.879	3938.28	587.879	4149.03	587.879	3972.49
590.909	4263.46	590.909	3754.28	590.909	3966.05	590.909	3801.97
593.939	4087.78	593.939	3561.07	593.939	3788.45	593.939	3627.75
596.97	3900.83	596.97	3375.44	596.97	3603.26	596.97	3456.3
600	3720.36	600	3201.63	600	3423.14	600	3287.39
603.03	3544.41	603.03	3041.58	603.03	3259.66	603.03	3126.16
606.061	3370.8	606.061	2897.57	606.061	3117.69	606.061	2997.37
609.091	3213.08	609.091	2764.47	609.091	2991.11	609.091	2879.44
612.121	3053.36	612.121	2647.64	612.121	2879.97	612.121	2772.45
615.151	2926.52	615.151	2543.85	615.151	2780.62	615.151	2676.79
618.182	2807.96	618.182	2452.73	618.182	2692.45	618.182	2591.97
621.212	2712.61	621.212	2372.82	621.212	2616.11	621.212	2522.09
624.242	2629.75	624.242	2303.4	624.242	2549.96	624.242	2456.07
627.273	2555.69	627.273	2243.42	627.273	2494.04	627.273	2401.49
630.303	2499.62	630.303	2190.34	630.303	2445.29	630.303	2354.66
633.333	2448.88	633.333	2143.65	633.333	2404.83	633.333	2315.11
636.364	2404.05	636.364	2103.08	636.364	2370.28	636.364	2281.61
639.394	2365.44	639.394	2069.84	639.394	2339.61	639.394	2254.53
642.424	2331.49	642.424	2041.5	642.424	2313.79	642.424	2233.64
645.455	2301.79	645.455	2017.9	645.455	2282.99	645.455	2215.57
648.485	2277.44	648.485	1998.22	648.485	2263.61	648.485	2201.57
651.515	2257.72	651.515	1981.72	651.515	2249.02	651.515	2190.27
654.545	2241.35	654.545	1967.54	654.545	2238.02	654.545	2181.79
657.576	2227.13	657.576	1954.88	657.576	2230.26	657.576	2175.44
660.606	2214.17	660.606	1943.6	660.606	2224.11	660.606	2171.02
663.636	2200.74	663.636	1934.75	663.636	2221.11	663.636	2168.81
666.667	2190.19	666.667	1927.33	666.667	2218.3	666.667	2167.22
669.697	2180.59	669.697	1921.75	669.697	2216.21	669.697	2165.49
672.727	2171.92	672.727	1917.5	672.727	2214.76	672.727	2163.04
675.758	2164.16	675.758	1914.3	675.758	2213.96	675.758	2160.68
678.788	2157.64	678.788	1911.96	678.788	2213.49	678.788	2158.23
681.818	2152.12	681.818	1910.36	681.818	2213.12	681.818	2155.78
684.849	2147.66	684.849	1909.39	684.849	2212.82	684.849	2153.56
687.879	2144.04	687.879	1908.88	687.879	2212.41	687.879	2151.64
690.909	2140.12	690.909	1908.49	690.909	2211.51	690.909	2150.08
693.939	2135.19	693.939	1907.84	693.939	2209.9	693.939	2148.9
696.97	2126.79	696.97	1906.55	696.97	2207.35	696.97	2147.97
700	2119.06	700	1904.17	700	2203.47	700	2147.17
703.03	2115.95	703.03	1900.44	703.03	2198.36	703.03	2146.42
706.061	2114.57	706.061	1895.48	706.061	2192.53	706.061	2145.59
709.091	2114.06	709.091	1889.6	709.091	2186.29	709.091	2144.45
712.121	2113.75	712.121	1883.37	712.121	2179.95	712.121	2143.12
715.151	2113.21	715.151	1877.3	715.151	2173.72	715.151	2141.51
718.182	2111.63	718.182	1871.73	718.182	2167.91	718.182	2139.6
721.212	2108.86	721.212	1866.85	721.212	2162.78	721.212	2136.26
724.242	2104.79	724.242	1862.58	724.242	2158.51	724.242	2130.69
727.273	2098.91	727.273	1858.85	727.273	2154.8	727.273	2124.46
730.303	2091.82	730.303	1855.82	730.303	2151.62	730.303	2118.25
733.333	2082.97	733.333	1853.67	733.333	2149.03	733.333	2112.91
736.364	2076.12	736.364	1852.4	736.364	2147.03	736.364	2108.23
739.394	2071.73	739.394	1852	739.394	2145.49	739.394	2104.46
742.424	2068.68	742.424	1852.44	742.424	2145.12	742.424	2101.29
745.455	2065.89	745.455	1853.36	745.455	2145.48	745.455	2098.77
748.485	2062.92	748.485	1854.45	748.485	2146.28	748.485	2096.44
751.515	2061.01	751.515	1855.37	751.515	2146.59	751.515	2094.46
754.545	2059.58	754.545	1855.69	754.545	2146.76	754.545	2092.54
757.576	2058.44	757.576	1855.22	757.576	2146.71	757.576	2092.07
760.606	2057.41	760.606	1853.81	760.606	2146.38	760.606	2093.16
763.636	2055.79	763.636	1851.5	763.636	2145.75	763.636	2096.71
766.667	2054.53	766.667	1848.27	766.667	2144.63	766.667	2099.97
769.697	2053.47	769.697	1844.19	769.697	2143.23	769.697	2101.99
772.727	2052.43	772.727	1839.51	772.727	2141.3	772.727	2102.99
775.758	2051.07	775.758	1834.53	775.758	2139.04	775.758	2102.38
778.788	2049.29	778.788	1829.39	778.788	2136.55	778.788	2100.87
781.818	2044.21	781.818	1824.09	781.818	2133.44	781.818	2098.29
784.849	2038.61	784.849	1818.77	784.849	2130.12	784.849	2094.14
787.879	2032.99	787.879	1813.68	787.879	2126.59	787.879	2089.25
790.909	2027.94	790.909	1808.94	790.909	2122.93	790.909	2084.08
793.939	2023.35	793.939	1804.53	793.939	2119.38	793.939	2079.07
796.97	2019.04	796.97	1800.43	796.97	2116.32	796.97	2074.11
800	2015.11	800	1796.74	800	2113.02	800	2069.19
803.03	2011.49	803.03	1793.57	803.03	2109.92	803.03	2063.8
806.061	2008.25	806.061	1790.99	806.061	2106.98	806.061	2058.67
809.091	2005.39	809.091	1789.04	809.091	2104.24	809.091	2054.06
812.121	2002.98	812.121	1787.64	812.121	2101.94	812.121	2050.49
815.151	2000.91	815.151	1786.75	815.151	2100.82	815.151	2048.37
818.182	1999.19	818.182	1786.31	818.182	2100.03	818.182	2047.8
821.212	1997.85	821.212	1785.98	821.212	2098.33	821.212	2048.48
824.242	1996.74	824.242	1785.61	824.242	2096.65	824.242	2049.79
827.273	1995.93	827.273	1785.39	827.273	2095.38	827.273	2052.13
830.303	1995.4	830.303	1785.41	830.303	2094.82	830.303	2055.43
833.333	1995.21	833.333	1785.83	833.333	2094.93	833.333	2059.19
836.364	1995.66	836.364	1786.7	836.364	2095.53	836.364	2063.22
839.394	1996.77	839.394	1788.02	839.394	2096.66	839.394	2067.21
842.424	1998.72	842.424	1789.82	842.424	2098.25	842.424	2071.36
845.455	2003.13	845.455	1792.2	845.455	2100.31	845.455	2075.59
848.485	2008.74	848.485	1795.06	848.485	2102.79	848.485	2079.88
851.515	2014.9	851.515	1798.21	851.515	2106.73	851.515	2083.86
854.545	2021.62	854.545	1801.68	854.545	2112.45	854.545	2087.68
857.576	2028.64	857.576	1805.51	857.576	2118.12	857.576	2091.35
860.606	2033.98	860.606	1809.92	860.606	2123.52	860.606	2095.03
863.636	2038.8	863.636	1814.77	863.636	2129.09	863.636	2098.68
866.667	2040.69	866.667	1819.94	866.667	2134.43	866.667	2102.81
869.697	2046.37	869.697	1825.13	869.697	2140.03	869.697	2106.46
872.727	2051.45	872.727	1830.25	872.727	2146.18	872.727	2109.82
875.758	2056.4	875.758	1835.17	875.758	2154.27	875.758	2112.61
878.788	2060.57	878.788	1839.51	878.788	2160.56	878.788	2115.49
881.818	2063.33	881.818	1843.27	881.818	2169.09	881.818	2118.1
884.849	2064.16	884.849	1846.23	884.849	2176.79	884.849	2120.79
887.879	2067.01	887.879	1848.98	887.879	2178.35	887.879	2123.34
890.909	2068.72	890.909	1850.95	890.909	2176.38	890.909	2125.76
893.939	2067.68	893.939	1852.1	893.939	2177.96	893.939	2128.06
896.97	2063.94	896.97	1851.36	896.97	2175.77	896.97	2130.24
900	2053.71	900	1847.96	900	2167.12	900	2141.44
903.03	2048.57	903.03	1843.36	903.03	2151.11	903.03	2143.24
906.061	2055.97	906.061	1838.69	906.061	2134.37	906.061	2122.39
909.091	2053.54	909.091	1833	909.091	2131.3	909.091	2104.14
912.121	2051.06	912.121	1826.21	912.121	2133.33	912.121	2095.42
915.151	2051.26	915.151	1819.45	915.151	2127.73	915.151	2092.68
918.182	2049.94	918.182	1813.17	918.182	2118.92	918.182	2090.97
921.212	2047.53	921.212	1807.61	921.212	2107.08	921.212	2090.71
924.242	2044.61	924.242	1802.75	924.242	2095.88	924.242	2090.35
927.273	2039.23	927.273	1798.72	927.273	2090.33	927.273	2084.69
930.303	2033.57	930.303	1795.47	930.303	2083.34	930.303	2078.72
933.333	2028.58	933.333	1793.11	933.333	2077.52	933.333	2072.94
936.364	2024.43	936.364	1791.44	936.364	2073.33	936.364	2067.88
939.394	2021	939.394	1790.55	939.394	2072.08	939.394	2064.07
942.424	2018.53	942.424	1790.25	942.424	2071.86	942.424	2060.52
945.455	2017.31	945.455	1790.72	945.455	2071.9	945.455	2057.37
948.485	2016.46	948.485	1791.82	948.485	2074.71	948.485	2055.12
951.515	2016.68	951.515	1793.44	951.515	2080.7	951.515	2053.81
954.545	2018.02	954.545	1795.33	954.545	2086.79	954.545	2053.58
957.576	2020.56	957.576	1797.25	957.576	2095.54	957.576	2054.52
960.606	2024.62	960.606	1798.98	960.606	2102.98	960.606	2056.79
963.636	2030.48	963.636	1800.33	963.636	2110.44	963.636	2060.49
966.667	2037.63	966.667	1801.12	966.667	2118.32	966.667	2065.22
969.697	2046.15	969.697	1801.63	969.697	2125.97	969.697	2071.14
972.727	2055.61	972.727	1802.72	972.727	2132.74	972.727	2078.31
975.758	2065.09	975.758	1805	975.758	2138.02	975.758	2086.72
978.788	2074.04	978.788	1808.28	978.788	2142.43	978.788	2095.63
981.818	2082.04	981.818	1812.19	981.818	2147.41	981.818	2103.88
984.849	2089.33	984.849	1817.34	984.849	2152.21	984.849	2111.3
987.879	2095.57	987.879	1823.21	987.879	2154.1	987.879	2117.68
990.909	2100.28	990.909	1829.18	990.909	2154.8	990.909	2122.64
993.939	2103.3	993.939	1834.49	993.939	2156.09	993.939	2126.07
996.97	2104.27	996.97	1838.37	996.97	2157.71	996.97	2127.65
1000	2103.14	1000	1840.13	1000	2158.25	1000	2127.34

## Sheet: Fig3.e
	OCV		1.37V		1.47V		1.57V
200	2134.29	200	2132.12	200	65.9634	200	-20.9669
203.03	2094.61	203.03	2097.96	203.03	49.7464	203.03	-2.05331
206.061	2059.12	206.061	2063.11	206.061	31.3202	206.061	-3.36598
209.091	2023.99	209.091	2024.06	209.091	1.93425	209.091	-11.4174
212.121	1992.2	212.121	1992.06	212.121	-24.0983	212.121	-18.4573
215.152	1961.73	215.152	1964.51	215.152	-46.2926	215.152	-22.8872
218.182	1935.84	218.182	1940.32	218.182	-52.7565	218.182	-4.94419
221.212	1911.62	221.212	1920.54	221.212	-57.656	221.212	2.14194
224.242	1893.64	224.242	1900.91	224.242	-63.8376	224.242	5.20055
227.273	1877.9	227.273	1881.96	227.273	-69.1377	227.273	3.87984
230.303	1863.44	230.303	1863.52	230.303	-72.749	230.303	-0.70455
233.333	1851.1	233.333	1845.99	233.333	-72.3583	233.333	-0.54168
236.364	1842.74	236.364	1831.05	236.364	-69.1131	236.364	1.17549
239.394	1834.86	239.394	1816.55	239.394	-66.8434	239.394	1.62757
242.424	1826.26	242.424	1801.43	242.424	-58.7628	242.424	2.99263
245.455	1817.04	245.455	1785.75	245.455	-50.9938	245.455	-1.0532
248.485	1806.34	248.485	1768.01	248.485	-43.6206	248.485	-5.4587
251.515	1794.43	251.515	1755.62	251.515	-30.3051	251.515	-3.97156
254.545	1780.62	254.545	1740.11	254.545	2.7678	254.545	0.94045
257.576	1763.39	257.576	1717.54	257.576	7.83283	257.576	-10.5686
260.606	1744.9	260.606	1694.57	260.606	-1.59242	260.606	-14.0904
263.636	1726.79	263.636	1673.72	263.636	-6.50509	263.636	-4.81274
266.667	1705.73	266.667	1653.43	266.667	-11.4604	266.667	1.9649
269.697	1684.41	269.697	1633.61	269.697	-13.4012	269.697	2.38407
272.727	1665.52	272.727	1614.59	272.727	-12.3576	272.727	0.79506
275.758	1646.91	275.758	1598.52	275.758	-11.2939	275.758	-0.22593
278.788	1629.26	278.788	1585.09	278.788	-10.4824	278.788	-1.89582
281.818	1612.56	281.818	1570.86	281.818	-9.60904	281.818	-2.20115
284.848	1596.98	284.848	1556.54	284.848	-8.62491	284.848	-0.40707
287.879	1583.62	287.879	1541.19	287.879	-7.2863	287.879	2.35107
290.909	1572.14	290.909	1524.81	290.909	-5.70104	290.909	3.58267
293.939	1562.97	293.939	1507.77	293.939	-4.08201	293.939	2.92278
296.97	1555.58	296.97	1497.87	296.97	-2.39449	296.97	1.3899
300	1549.73	300	1492.79	300	-0.47163	300	-0.15573
303.03	1546.09	303.03	1489.89	303.03	1.15192	303.03	-1.03547
306.061	1544.36	306.061	1490.25	306.061	2.61971	306.061	-1.12614
309.091	1543.52	309.091	1489.76	309.091	3.75483	309.091	-0.61279
312.121	1543.97	312.121	1489.54	312.121	4.1085	312.121	0.00976
315.152	1545.64	315.152	1489.7	315.152	3.53421	315.152	-0.3334
318.182	1547.68	318.182	1488.52	318.182	2.91254	318.182	-0.92109
321.212	1551.68	321.212	1488.53	321.212	2.07734	321.212	-1.19511
324.242	1555.2	324.242	1488.92	324.242	1.95953	324.242	-0.50862
327.273	1559.12	327.273	1489.9	327.273	2.33397	327.273	0.26679
330.303	1562.61	330.303	1490.11	330.303	2.22542	330.303	0.94054
333.333	1570.29	333.333	1490.34	333.333	1.95744	333.333	0.68583
336.364	1572.79	336.364	1490.23	336.364	1.31588	336.364	0.11139
339.394	1574.06	339.394	1490.22	339.394	0.44586	339.394	-0.54585
342.424	1574.88	342.424	1489.76	342.424	-0.51786	342.424	-0.6574
345.455	1573.96	345.455	1490.16	345.455	-1.40055	345.455	-0.59878
348.485	1572.3	348.485	1489.02	348.485	-2.20636	348.485	-0.31411
351.515	1571.45	351.515	1488.11	351.515	-2.89357	351.515	0
354.545	1570.43	354.545	1488.25	354.545	-3.5552	354.545	0.03729
357.576	1570	357.576	1488.07	357.576	-4.16542	357.576	-0.76803
360.606	1566.63	360.606	1488.46	360.606	-4.75579	360.606	-1.01821
363.636	1563.56	363.636	1488.77	363.636	-5.08828	363.636	-1.2516
366.667	1561.52	366.667	1491.36	366.667	-5.39974	366.667	-1.40987
369.697	1560.76	369.697	1495.04	369.697	-5.50982	369.697	-2.19057
372.727	1562.31	372.727	1500.48	372.727	-5.0013	372.727	-2.20458
375.758	1566.49	375.758	1504.99	375.758	-2.93901	375.758	-0.84633
378.788	1574.28	378.788	1508.92	378.788	1.79222	378.788	4.28815
381.818	1583.45	381.818	1514.11	381.818	8.91415	381.818	11.4853
384.848	1595.02	384.848	1521.02	384.848	18.6191	384.848	19.9709
387.879	1609.36	387.879	1531.57	387.879	31.8479	387.879	30.3089
390.909	1626.65	390.909	1546.42	390.909	49.4015	390.909	43.5312
393.939	1648.49	393.939	1565.88	393.939	72.1091	393.939	60.9722
396.97	1675.56	396.97	1589.66	396.97	100.679	396.97	82.9363
400	1708.95	400	1617.87	400	135.276	400	109.709
403.03	1749.11	403.03	1652.74	403.03	176.076	403.03	141.052
406.061	1797.13	406.061	1697.78	406.061	223.365	406.061	176.93
409.091	1853.3	409.091	1752.17	409.091	278.47	409.091	218.645
412.121	1915.7	412.121	1812.8	412.121	339.712	412.121	266.441
415.152	1985.56	415.152	1879.92	415.152	406.249	415.152	320.173
418.182	2062.94	418.182	1954.51	418.182	480.64	418.182	381.88
421.212	2149.88	421.212	2040.29	421.212	560.752	421.212	447.409
424.242	2252.36	424.242	2133.25	424.242	650.107	424.242	516.613
427.273	2358.92	427.273	2233.01	427.273	746.045	427.273	598.826
430.303	2469.79	430.303	2341	430.303	849.425	430.303	686.736
433.333	2605.22	433.333	2458.4	433.333	959.929	433.333	782.428
436.364	2741.46	436.364	2580.1	436.364	1073.17	436.364	880.685
439.394	2872.83	439.394	2708.33	439.394	1205.44	439.394	983.965
442.424	2999.4	442.424	2844.1	442.424	1338.6	442.424	1087.28
445.455	3115.35	445.455	2972.68	445.455	1467.67	445.455	1190.59
448.485	3216.9	448.485	3087.25	448.485	1592.87	448.485	1292.96
451.515	3300.46	451.515	3192.22	451.515	1709.59	451.515	1385.44
454.545	3361.02	454.545	3283.03	454.545	1808.82	454.545	1454.01
457.576	3394.35	457.576	3341.76	457.576	1885.47	457.576	1520.52
460.606	3410.89	460.606	3378.63	460.606	1929.89	460.606	1572.06
463.636	3404.35	463.636	3387.07	463.636	1962.76	463.636	1604.72
466.667	3377.26	466.667	3369.9	466.667	1975.87	466.667	1616.83
469.697	3329.87	469.697	3330.69	469.697	1955.02	469.697	1599.38
472.727	3242.49	472.727	3272.31	472.727	1922.26	472.727	1563.74
475.758	3150.33	475.758	3196.7	475.758	1871.07	475.758	1510.09
478.788	3057.18	478.788	3107.46	478.788	1789.85	478.788	1452.7
481.818	2966.16	481.818	3012.52	481.818	1703.4	481.818	1390.07
484.848	2900.17	484.848	2927.08	484.848	1614.08	484.848	1326.48
487.879	2836.29	487.879	2840.6	487.879	1526.26	487.879	1266.76
490.909	2784.5	490.909	2764.48	490.909	1464.23	490.909	1208.14
493.939	2738.62	493.939	2697.43	493.939	1407.64	493.939	1156.32
496.97	2708.99	496.97	2645.53	496.97	1363.46	496.97	1109.62
500	2683.3	500	2617.2	500	1322.83	500	1071.1
503.03	2672.04	503.03	2600.04	503.03	1287.6	503.03	1042.21
506.061	2666.67	506.061	2589.39	506.061	1264.91	506.061	1022.99
509.091	2670.04	509.091	2590.77	509.091	1261.6	509.091	1008.61
512.121	2673.8	512.121	2598.19	512.121	1263.39	512.121	1015.37
515.151	2700.01	515.151	2611.61	515.151	1278.91	515.151	1027.19
518.182	2727.08	518.182	2628.28	518.182	1298.56	518.182	1046.97
521.212	2753.79	521.212	2650.28	521.212	1320.48	521.212	1071.58
524.242	2781.77	524.242	2672.98	524.242	1357.04	524.242	1098.72
527.273	2810.52	527.273	2700.01	527.273	1396.24	527.273	1126.41
530.303	2834.37	530.303	2730.34	530.303	1435.08	530.303	1149.36
533.333	2851.22	533.333	2758.21	533.333	1464.06	533.333	1173.03
536.364	2846.43	536.364	2791.99	536.364	1492.29	536.364	1189.45
539.394	2820.68	539.394	2793.22	539.394	1515.78	539.394	1199.6
542.424	2797.4	542.424	2781.68	542.424	1508.64	542.424	1202.64
545.455	2765.21	545.455	2752.58	545.455	1494.71	545.455	1201.35
548.485	2730.63	548.485	2714.63	548.485	1471.45	548.485	1184.65
551.515	2687.57	551.515	2669.53	551.515	1428.29	551.515	1162.6
554.545	2644.42	554.545	2613.13	554.545	1386.96	554.545	1121.75
557.576	2597.48	557.576	2558.98	557.576	1341.5	557.576	1074.44
560.606	2547.98	560.606	2498.61	560.606	1292.07	560.606	1037.54
563.636	2494.52	563.636	2441.51	563.636	1238.15	563.636	996.684
566.667	2442.85	566.667	2392.71	566.667	1182.57	566.667	957.197
569.697	2391.46	569.697	2341.26	569.697	1135.34	569.697	919.972
572.727	2344.13	572.727	2285.36	572.727	1082.11	572.727	882.551
575.758	2295.35	575.758	2230.77	575.758	1024.88	575.758	856.069
578.788	2232.33	578.788	2175.23	578.788	975.156	578.788	799.593
581.818	2166.59	581.818	2118.78	581.818	905.386	581.818	738.684
584.849	2099.37	584.849	2042.78	584.849	833.993	584.849	669.926
587.879	2018.8	587.879	1965.88	587.879	759.527	587.879	599.841
590.909	1934.83	590.909	1885.12	590.909	683.119	590.909	529.357
593.939	1848.14	593.939	1796.42	593.939	603.364	593.939	461.948
596.97	1756.22	596.97	1707.97	596.97	523.657	596.97	400.408
600	1670.42	600	1625.95	600	447.096	600	342.219
603.03	1592.68	603.03	1551.49	603.03	373.484	603.03	288.791
606.061	1527.4	606.061	1497.01	606.061	306.039	606.061	239.212
609.091	1467.7	609.091	1440.91	609.091	251.343	609.091	195.566
612.121	1419.95	612.121	1390.39	612.121	203.391	612.121	155.611
615.151	1383.89	615.151	1346.76	615.151	163.038	615.151	121.705
618.182	1350.21	618.182	1309.01	618.182	129.647	618.182	92.2815
621.212	1320.33	621.212	1276.45	621.212	102.603	621.212	68.9485
624.242	1295.16	624.242	1248.05	624.242	82.2645	624.242	48.556
627.273	1272.94	627.273	1223.09	627.273	64.3524	627.273	32.2495
630.303	1251.87	630.303	1199.4	630.303	49.4906	630.303	19.3682
633.333	1234.59	633.333	1181.19	633.333	36.7536	633.333	9.86835
636.364	1219.49	636.364	1167.47	636.364	25.7474	636.364	3.4987
639.394	1206.18	639.394	1156.44	639.394	16.5456	639.394	-0.10477
642.424	1193.55	642.424	1148.45	642.424	9.16278	642.424	-2.63301
645.455	1183.38	645.455	1142.61	645.455	3.79221	645.455	-3.18737
648.485	1174.67	648.485	1138.82	648.485	-0.10016	648.485	-3.14909
651.515	1168.32	651.515	1136.24	651.515	-2.82802	651.515	-2.75061
654.545	1162.68	654.545	1135.05	654.545	-4.33869	654.545	-2.41691
657.576	1158	657.576	1133.18	657.576	-4.81497	657.576	-2.16117
660.606	1155.02	660.606	1131.87	660.606	-4.73218	660.606	-1.83683
663.636	1153.24	663.636	1131.47	663.636	-4.05003	663.636	-1.51315
666.667	1152.05	666.667	1130.7	666.667	-1.98195	666.667	-1.19047
669.697	1151.5	669.697	1130.15	669.697	0.41068	669.697	-1.06374
672.727	1150.72	672.727	1131.23	672.727	2.9292	672.727	-0.93502
675.758	1150.18	675.758	1131.98	675.758	4.96654	675.758	-0.79303
678.788	1149.29	678.788	1133.21	678.788	6.23884	678.788	-0.49225
681.818	1148.77	681.818	1134.61	681.818	6.71525	681.818	0
684.849	1148.46	684.849	1136.83	684.849	6.11667	684.849	0.50402
687.879	1147.67	687.879	1138.9	687.879	5.18518	687.879	1.09134
690.909	1146.84	690.909	1140.32	690.909	4.05177	690.909	1.96338
693.939	1145.83	693.939	1141.16	693.939	3.15392	693.939	2.88698
696.97	1143.78	696.97	1141.73	696.97	2.43552	696.97	2.91892
700	1141.17	700	1142.37	700	1.66386	700	2.09796
703.03	1139.03	703.03	1143.02	703.03	0.99444	703.03	1.03778
706.061	1137.15	706.061	1143.57	706.061	0.32328	706.061	0.00875
709.091	1135.48	709.091	1143.58	709.091	-0.34584	709.091	-0.58396
712.121	1133.41	712.121	1143.24	712.121	-0.96264	712.121	-0.59728
715.151	1131.18	715.151	1142.47	715.151	-1.42291	715.151	-0.29785
718.182	1129.81	718.182	1141.54	718.182	-1.71859	718.182	0.10061
721.212	1129.18	721.212	1140.43	721.212	-1.87919	721.212	0.19607
724.242	1128.17	724.242	1139.27	724.242	-1.77901	724.242	0
727.273	1127.23	727.273	1138.72	727.273	-1.58928	727.273	-0.18004
730.303	1126.29	730.303	1138.49	730.303	-1.32991	730.303	-0.16724
733.333	1125	733.333	1138.61	733.333	-0.95381	733.333	0.141
736.364	1124.01	736.364	1139.5	736.364	-0.4505	736.364	0.59119
739.394	1123.32	739.394	1140.4	739.394	0.24001	739.394	1.15834
742.424	1122.71	742.424	1140.66	742.424	1.1119	742.424	1.82735
745.455	1121.86	745.455	1141.1	745.455	2.02927	745.455	2.48791
748.485	1122.45	748.485	1141.5	748.485	3.02119	748.485	3.04655
751.515	1123.82	751.515	1142.46	751.515	3.98385	751.515	3.46744
754.545	1124.95	754.545	1143.34	754.545	4.77714	754.545	3.22722
757.576	1125.52	757.576	1144.76	757.576	5.20215	757.576	2.47396
760.606	1126.23	760.606	1145.45	760.606	5.26404	760.606	1.63639
763.636	1126.03	763.636	1145.59	763.636	4.98193	763.636	0.789
766.667	1125.89	766.667	1145.91	766.667	4.23538	766.667	0
769.697	1124.83	769.697	1145.97	769.697	3.09689	769.697	-0.38537
772.727	1124.21	772.727	1146.05	772.727	1.14674	772.727	-0.58861
775.758	1123.93	775.758	1145.83	775.758	-1.21447	775.758	-0.54618
778.788	1123.82	778.788	1146.51	778.788	-3.7447	778.788	-0.28894
781.818	1122.92	781.818	1146.19	781.818	-6.19971	781.818	0.08865
784.849	1121.3	784.849	1146.03	784.849	-8.47782	784.849	0.51824
787.879	1119.57	787.879	1146.97	787.879	-10.1493	787.879	1.02525
790.909	1118.12	790.909	1147.32	790.909	-10.806	790.909	1.57954
793.939	1116.99	793.939	1147.44	793.939	-10.6333	793.939	1.88824
796.97	1116.03	796.97	1147.76	796.97	-9.95598	796.97	1.6894
800	1114.03	800	1147.92	800	-8.94587	800	1.16204
803.03	1111.73	803.03	1148.68	803.03	-7.55674	803.03	0.69579
806.061	1109.76	806.061	1149.76	806.061	-6.2074	806.061	0.25787
809.091	1107.78	809.091	1150.77	809.091	-5.09211	809.091	0
812.121	1105.69	812.121	1151.82	812.121	-4.22781	812.121	0.03577
815.151	1103.89	815.151	1153.04	815.151	-3.40703	815.151	0.26436
818.182	1101.86	818.182	1154.01	818.182	-2.68875	818.182	0.44507
821.212	1100.46	821.212	1154.77	821.212	-2.01799	821.212	0.23961
824.242	1100.17	824.242	1155.52	824.242	-1.23981	824.242	-0.18405
827.273	1100.41	827.273	1156.25	827.273	-0.45986	827.273	-0.21098
830.303	1101.43	830.303	1156.98	830.303	0.29502	830.303	0.14835
833.333	1103.29	833.333	1157.86	833.333	0.9827	833.333	0.42875
836.364	1106.26	836.364	1159.12	836.364	1.51748	836.364	0.40021
839.394	1109.9	839.394	1160.07	839.394	1.85188	839.394	0.1883
842.424	1113.29	842.424	1160.49	842.424	2.09418	842.424	-0.07115
845.455	1116.53	845.455	1162.36	845.455	2.27792	845.455	-0.16999
848.485	1120.17	848.485	1164.11	848.485	2.36497	848.485	-0.17
851.515	1123.94	851.515	1166.72	851.515	2.34804	851.515	-0.26733
854.545	1127.17	854.545	1169.54	854.545	2.16553	854.545	-0.51743
857.576	1129.9	857.576	1173.95	857.576	1.83658	857.576	-0.72145
860.606	1132.16	860.606	1178.88	860.606	1.32994	860.606	-0.73849
863.636	1134.31	863.636	1184.05	863.636	0.51225	863.636	-0.59565
866.667	1129.97	866.667	1189.85	866.667	-0.40092	866.667	0.48018
869.697	1133.43	869.697	1195.09	869.697	-1.3953	869.697	-0.00777
872.727	1136.86	872.727	1200.54	872.727	-2.55021	872.727	-2.20029
875.758	1140.53	875.758	1205.92	875.758	-3.89122	875.758	-2.32101
878.788	1143.88	878.788	1212.12	878.788	-5.59122	878.788	-2.99719
881.818	1146.51	881.818	1215.33	881.818	-6.98527	881.818	-3.46444
884.849	1148.98	884.849	1217.18	884.849	-8.88617	884.849	-4.06961
887.879	1151.71	887.879	1218.86	887.879	-12.0618	887.879	-4.99209
890.909	1153.32	890.909	1219.71	890.909	-17.5886	890.909	-6.41093
893.939	1152.6	893.939	1217.38	893.939	-25.2704	893.939	-5.1802
896.97	1151.46	896.97	1214.97	896.97	-39.2261	896.97	-6.53651
900	1152.28	900	1213.41	900	-63.1675	900	-14.2251
903.03	1149.4	903.03	1211.39	903.03	-78.7714	903.03	-13.1527
906.061	1141.28	906.061	1208.09	906.061	-81.0141	906.061	0
909.091	1136.77	909.091	1208.18	909.091	-82.0392	909.091	6.62165
912.121	1136.01	912.121	1211.91	912.121	-82.6567	912.121	5.50001
915.151	1135.94	915.151	1213.08	915.151	-83.7661	915.151	2.80263
918.182	1136.41	918.182	1211.77	918.182	-88.6758	918.182	-0.068
921.212	1134.83	921.212	1210.54	921.212	-95.6855	921.212	-0.87257
924.242	1133.21	924.242	1208.71	924.242	-102.054	924.242	-0.82634
927.273	1132.41	927.273	1206.67	927.273	-107.686	927.273	-2.90089
930.303	1132.54	930.303	1204.16	930.303	-112.631	930.303	-3.93368
933.333	1131.25	933.333	1202.54	933.333	-116.843	933.333	-3.68727
936.364	1130.08	936.364	1200.53	936.364	-120.268	936.364	-3.02903
939.394	1127.36	939.394	1197.52	939.394	-122.892	939.394	-2.23053
942.424	1126.09	942.424	1196.32	942.424	-124.624	942.424	-1.31205
945.455	1126.29	945.455	1195.75	945.455	-125.555	945.455	-0.36342
948.485	1126.06	948.485	1192.46	948.485	-125.564	948.485	0.42628
951.515	1127.76	951.515	1193.32	951.515	-124.624	951.515	1.32572
954.545	1129.38	954.545	1195.98	954.545	-122.755	954.545	2.09946
957.576	1131.48	957.576	1200.42	957.576	-120.311	957.576	2.8798
960.606	1134.02	960.606	1205.36	960.606	-116.962	960.606	3.59987
963.636	1137.22	963.636	1210.84	963.636	-112.604	963.636	4.27911
966.667	1141.32	966.667	1216.11	966.667	-107.14	966.667	4.90861
969.697	1146.22	969.697	1221.62	969.697	-100.454	969.697	5.49724
972.727	1151.12	972.727	1227.77	972.727	-92.483	972.727	6.01349
975.758	1155.88	975.758	1234.61	975.758	-83.3457	975.758	6.4335
978.788	1160.1	978.788	1241.19	978.788	-73.3198	978.788	6.74698
981.818	1163.82	981.818	1247.03	981.818	-62.6198	981.818	6.92148
984.849	1166.7	984.849	1251.93	984.849	-51.7743	984.849	6.87009
987.879	1169.86	987.879	1254.46	987.879	-41.1136	987.879	6.68659
990.909	1172.03	990.909	1256.49	990.909	-30.5319	990.909	5.41951
993.939	1173.51	993.939	1258.74	993.939	-20.0717	993.939	3.43149
996.97	1174.1	996.97	1260.26	996.97	-9.92655	996.97	2.30574
1000	1175.12	1000	1261.3	1000	-0.06516	1000	0
