# Supplementary material for: Dynamic chloride ion adsorption on single iridium atom boosts seawater oxidation catalysis
Source: Nat Commun. 2024 Mar 4;15:1973. doi: 10.1038/s41467-024-46140-y (PMC10912682; doi:10.1038/s41467-024-46140-y)
Supplement: Supplementary file 6 — Source data [file 41467_2024_46140_MOESM6_ESM.zip › SourceData_Fig.4.xlsx]

## Sheet: Fig4.a
	Ir-Cl,Cl		Ir-OH,Cl		Ir-OH,OH
0	0	0	0	0	0
1	0	1	0	1	0
2	0	2	0	2	0
3	-0.76	3	-0.54	3	-0.39
4	-0.76	4	-0.54	4	-0.39
5	-0.76	5	-0.54	5	-0.39
6	-0.56	6	-0.29	6	-0.27
7	-0.56	7	-0.29	7	-0.27
8	-0.56	8	-0.29	8	-0.27
9	-0.15	9	-0.01	9	0.23
10	-0.15	10	-0.01	10	0.23
11	-0.15	11	-0.01	11	0.23
12	0	12	0	12	0
13	0	13	0	13	0
14	0	14	0	14	0

## Sheet: Fig4.b
X	Y	title
1.35	0.84	Ir-OH,OH
1.48	0.69	Ir-OH,Cl
1.43	0.47	Ir-Cl,Cl
0.93	0.49	CoFeOOH
1.41	0.933	Ir-Br,OH
1.13	0.44	Ir-F,OH
1.32	-0.177	IrO2

## Sheet: Fig4.c
			IrO2				Ir-OH,OH				Ir-OH,Cl				Ir-Cl,Cl
0	-10.463	--	--	--	--	0	-10.031	--	--	0	-10.031	--	--	0	-10.031
0	-10.413	--	--	--	--	0	-9.981	--	--	0	-9.981	--	--	0	-9.981
0	-10.362	--	--	--	--	0	-9.93	--	--	0	-9.931	--	--	0	-9.831
0	-10.312	--	--	--	--	0	-9.88	--	--	0	-9.88	--	--	0	-9.881
-0.001	-10.262	--	--	--	--	0	-9.83	--	--	0	-9.83	--	--	0	-9.831
-0.002	-10.212	--	--	--	--	0	-9.78	--	--	0.001	-9.78	--	--	0	-9.78
-0.002	-10.162	--	--	--	--	0	-9.73	--	--	0.004	-9.73	--	--	0.001	-9.73
-0.002	-10.112	--	--	--	--	0.003	-9.68	--	--	0.014	-9.68	--	--	0.004	-9.68
-0.003	-10.061	--	--	--	--	0.011	-9.629	--	--	0.043	-9.63	--	--	0.015	-9.63
-0.004	-10.011	--	--	--	--	0.034	-9.579	--	--	0.117	-9.58	--	--	0.043	-9.58
-0.005	-9.961	--	--	--	--	0.091	-9.529	--	--	0.283	-9.529	--	--	0.109	-9.53
-0.006	-9.911	--	--	--	--	0.216	-9.479	--	--	0.602	-9.479	--	--	0.247	-9.48
-0.008	-9.861	--	--	--	--	0.453	-9.429	--	--	1.135	-9.429	--	--	0.497	-9.429
-0.01	-9.811	--	--	--	--	0.848	-9.379	--	--	1.892	-9.379	--	--	0.896	-9.379
-0.013	-9.761	--	--	--	--	1.409	-9.329	--	--	2.789	-9.329	--	--	1.449	-9.329
-0.017	-9.71	--	--	--	--	2.082	-9.278	--	--	3.635	-9.279	--	--	2.107	-9.279
-0.02	-9.66	--	--	--	--	2.736	-9.228	--	--	4.189	-9.228	--	--	2.766	-9.229
-0.022	-9.61	--	--	--	--	3.198	-9.178	--	--	4.267	-9.178	--	--	3.291	-9.179
-0.024	-9.56	--	--	--	--	3.324	-9.128	--	--	3.843	-9.128	--	--	3.557	-9.128
-0.026	-9.51	--	--	--	--	3.073	-9.078	--	--	3.059	-9.078	--	--	3.495	-9.078
-0.027	-9.46	--	--	--	--	2.527	-9.028	--	--	2.154	-9.028	--	--	3.123	-9.028
-0.029	-9.409	--	--	--	--	1.848	-8.977	--	--	1.341	-8.978	--	--	2.532	-8.978
-0.029	-9.359	--	--	--	--	1.201	-8.927	--	--	0.739	-8.927	--	--	1.857	-8.928
-0.029	-9.309	--	--	--	--	0.694	-8.877	--	--	0.361	-8.877	--	--	1.227	-8.878
-0.027	-9.259	--	--	--	--	0.357	-8.827	--	--	0.156	-8.827	--	--	0.729	-8.827
-0.023	-9.209	--	--	--	--	0.163	-8.777	--	--	0.06	-8.777	--	--	0.387	-8.777
-0.019	-9.159	--	--	--	--	0.066	-8.727	--	--	0.021	-8.727	--	--	0.184	-8.727
-0.014	-9.108	--	--	--	--	0.024	-8.677	--	--	0.006	-8.677	--	--	0.078	-8.677
-0.008	-9.058	--	--	--	--	0.007	-8.626	--	--	0.002	-8.627	--	--	0.03	-8.627
-0.004	-9.008	--	--	--	--	0.002	-8.576	--	--	0	-8.576	--	--	0.01	-8.577
--	-8.958	--	--	--	--	0	-8.526	--	--	0	-8.526	--	--	0.003	-8.527
--	-8.908	--	--	--	--	0	-8.476	--	--	0	-8.476	--	--	0.001	-8.476
--	-8.858	--	--	--	--	0	-8.426	--	--	0	-8.426	--	--	0	-8.426
--	-8.808	--	--	-0.001	-8.376	--	--	-0.001	-8.376	--	--	--	--	0	-8.376
--	--	0	-8.757	-0.001	-8.325	--	--	-0.002	-8.326	--	--	--	--	0	-8.326
--	--	0.002	-8.707	-0.002	-8.275	--	--	-0.003	-8.275	--	--	--	--	0	-8.276
--	--	0.004	-8.657	-0.003	-8.225	--	--	-0.004	-8.225	--	--	--	--	0	-8.226
--	--	0.004	-8.607	-0.004	-8.175	--	--	-0.005	-8.175	--	--	--	--	0	-8.175
--	--	0.003	-8.557	-0.004	-8.125	--	--	-0.006	-8.125	--	--	--	--	0	-8.125
--	--	0	-8.507	-0.002	-8.075	--	--	-0.006	-8.075	--	--	--	--	0	-8.075
--	--	-0.003	-8.456	--	--	0	-8.024	-0.006	-8.025	--	--	--	--	0	-8.025
--	--	-0.007	-8.406	--	--	0.007	-7.974	-0.005	-7.974	--	--	--	--	0	-7.975
--	--	-0.009	-8.356	--	--	0.019	-7.924	-0.003	-7.924	--	--	--	--	0.001	-7.925
--	--	-0.01	-8.306	--	--	0.038	-7.874	-0.001	-7.874	--	--	--	--	0.001	-7.875
--	--	-0.007	-8.256	--	--	0.071	-7.824	--	--	0	-7.824	--	--	0.001	-7.824
--	--	-0.001	-8.206	--	--	0.127	-7.774	--	--	0.001	-7.774	--	--	0.001	-7.774
--	--	0.009	-8.156	--	--	0.217	-7.724	--	--	0.002	-7.724	--	--	0.001	-7.724
--	--	0.025	-8.105	--	--	0.35	-7.673	--	--	0.003	-7.674	--	--	0.002	-7.674
--	--	0.046	-8.055	--	--	0.524	-7.623	--	--	0.005	-7.623	--	--	0.003	-7.624
--	--	0.073	-8.005	--	--	0.718	-7.573	--	--	0.008	-7.573	--	--	0.005	-7.574
--	--	0.106	-7.955	--	--	0.893	-7.523	--	--	0.012	-7.523	--	--	0.006	-7.523
--	--	0.14	-7.905	--	--	1.002	-7.473	--	--	0.016	-7.473	--	--	0.007	-7.473
--	--	0.174	-7.855	--	--	1.013	-7.423	--	--	0.019	-7.423	--	--	0.006	-7.423
--	--	0.205	-7.804	--	--	0.922	-7.372	--	--	0.022	-7.373	--	--	0.005	-7.373
--	--	0.231	-7.754	--	--	0.757	-7.322	--	--	0.022	-7.322	--	--	0.003	-7.323
--	--	0.25	-7.704	--	--	0.564	-7.272	--	--	0.022	-7.272	--	--	0.001	-7.273
--	--	0.262	-7.654	--	--	0.383	-7.222	--	--	0.022	-7.222	--	--	0	-7.222
--	--	0.267	-7.604	--	--	0.24	-7.172	--	--	0.027	-7.172	--	--	0.001	-7.172
--	--	0.267	-7.554	--	--	0.142	-7.122	--	--	0.043	-7.122	--	--	0.006	-7.122
--	--	0.266	-7.503	--	--	0.085	-7.072	--	--	0.083	-7.072	--	--	0.021	-7.072
--	--	0.27	-7.453	--	--	0.064	-7.021	--	--	0.163	-7.022	--	--	0.052	-7.022
--	--	0.281	-7.403	--	--	0.077	-6.971	--	--	0.307	-6.971	--	--	0.112	-6.972
--	--	0.302	-7.353	--	--	0.125	-6.921	--	--	0.533	-6.921	--	--	0.213	-6.922
--	--	0.328	-7.303	--	--	0.212	-6.871	--	--	0.848	-6.871	--	--	0.363	-6.871
--	--	0.354	-7.253	--	--	0.34	-6.821	--	--	1.237	-6.821	--	--	0.56	-6.821
--	--	0.373	-7.203	--	--	0.502	-6.771	--	--	1.66	-6.771	--	--	0.792	-6.771
--	--	0.378	-7.152	--	--	0.687	-6.72	--	--	2.061	-6.721	--	--	1.039	-6.721
--	--	0.369	-7.102	--	--	0.88	-6.67	--	--	2.383	-6.67	--	--	1.28	-6.671
--	--	0.349	-7.052	--	--	1.063	-6.62	--	--	2.581	-6.62	--	--	1.491	-6.621
--	--	0.331	-7.002	--	--	1.219	-6.57	--	--	2.631	-6.57	--	--	1.639	-6.57
--	--	0.33	-6.952	--	--	1.322	-6.52	--	--	2.533	-6.52	--	--	1.688	-6.52
--	--	0.356	-6.902	--	--	1.346	-6.47	--	--	2.305	-6.47	--	--	1.614	-6.47
--	--	0.413	-6.851	--	--	1.277	-6.419	--	--	1.979	-6.42	--	--	1.424	-6.42
--	--	0.494	-6.801	--	--	1.119	-6.369	--	--	1.594	-6.369	--	--	1.165	-6.37
--	--	0.587	-6.751	--	--	0.904	-6.319	--	--	1.199	-6.319	--	--	0.902	-6.32
--	--	0.677	-6.701	--	--	0.678	-6.269	--	--	0.837	-6.269	--	--	0.695	-6.269
--	--	0.756	-6.651	--	--	0.481	-6.219	--	--	0.54	-6.219	--	--	0.567	-6.219
--	--	0.816	-6.601	--	--	0.337	-6.169	--	--	0.322	-6.169	--	--	0.509	-6.169
--	--	0.855	-6.55	--	--	0.245	-6.119	--	--	0.176	-6.119	--	--	0.488	-6.119
--	--	0.876	-6.5	--	--	0.192	-6.068	--	--	0.086	-6.069	--	--	0.471	-6.069
--	--	0.886	-6.45	--	--	0.163	-6.018	--	--	0.033	-6.018	--	--	0.443	-6.019
--	--	0.895	-6.4	--	--	0.148	-5.968	--	--	0.001	-5.968	--	--	0.406	-5.969
--	--	0.916	-6.35	--	--	0.141	-5.918	-0.017	-5.918	--	--	--	--	0.373	-5.918
--	--	0.958	-6.3	--	--	0.144	-5.868	-0.03	-5.868	--	--	--	--	0.354	-5.868
--	--	1.018	-6.25	--	--	0.153	-5.818	-0.04	-5.818	--	--	--	--	0.349	-5.818
--	--	1.09	-6.199	--	--	0.167	-5.767	-0.047	-5.768	--	--	--	--	0.344	-5.768
--	--	1.162	-6.149	--	--	0.182	-5.717	-0.055	-5.717	--	--	--	--	0.326	-5.718
--	--	1.227	-6.099	--	--	0.193	-5.667	-0.063	-5.667	--	--	--	--	0.284	-5.668
--	--	1.283	-6.049	--	--	0.197	-5.617	-0.071	-5.617	--	--	--	--	0.223	-5.617
--	--	1.33	-5.999	--	--	0.191	-5.567	-0.081	-5.567	--	--	--	--	0.154	-5.567
--	--	1.366	-5.949	--	--	0.171	-5.517	-0.092	-5.517	--	--	--	--	0.087	-5.517
--	--	1.382	-5.898	--	--	0.136	-5.466	-0.105	-5.467	--	--	--	--	0.03	-5.467
--	--	1.366	-5.848	--	--	0.087	-5.416	-0.12	-5.417	--	--	-0.016	-5.417	--	--
--	--	1.311	-5.798	--	--	0.027	-5.366	-0.139	-5.366	--	--	-0.056	-5.367	--	--
--	--	1.219	-5.748	-0.037	-5.316	--	--	-0.16	-5.316	--	--	-0.091	-5.317	--	--
--	--	1.104	-5.698	-0.099	-5.266	--	--	-0.184	-5.266	--	--	-0.125	-5.266	--	--
--	--	0.985	-5.648	-0.154	-5.216	--	--	-0.212	-5.216	--	--	-0.156	-5.216	--	--
--	--	0.882	-5.598	-0.199	-5.166	--	--	-0.244	-5.166	--	--	-0.187	-5.166	--	--
--	--	0.811	-5.547	-0.235	-5.115	--	--	-0.281	-5.116	--	--	-0.217	-5.116	--	--
--	--	0.774	-5.497	-0.263	-5.065	--	--	-0.324	-5.065	--	--	-0.246	-5.066	--	--
--	--	0.767	-5.447	-0.285	-5.015	--	--	-0.372	-5.015	--	--	-0.272	-5.016	--	--
--	--	0.778	-5.397	-0.302	-4.965	--	--	-0.423	-4.965	--	--	-0.293	-4.965	--	--
--	--	0.793	-5.347	-0.315	-4.915	--	--	-0.473	-4.915	--	--	-0.305	-4.915	--	--
--	--	0.802	-5.297	-0.324	-4.865	--	--	-0.516	-4.865	--	--	-0.308	-4.865	--	--
--	--	0.797	-5.246	-0.329	-4.814	--	--	-0.546	-4.815	--	--	-0.304	-4.815	--	--
--	--	0.773	-5.196	-0.333	-4.764	--	--	-0.557	-4.764	--	--	-0.294	-4.765	--	--
--	--	0.73	-5.146	-0.334	-4.714	--	--	-0.547	-4.714	--	--	-0.282	-4.715	--	--
--	--	0.671	-5.096	-0.333	-4.664	--	--	-0.519	-4.664	--	--	-0.268	-4.664	--	--
--	--	0.607	-5.046	-0.326	-4.614	--	--	-0.48	-4.614	--	--	-0.254	-4.614	--	--
--	--	0.548	-4.996	-0.314	-4.564	--	--	-0.434	-4.564	--	--	-0.24	-4.564	--	--
--	--	0.507	-4.945	-0.295	-4.514	--	--	-0.387	-4.514	--	--	-0.225	-4.514	--	--
--	--	0.488	-4.895	-0.274	-4.463	--	--	-0.341	-4.464	--	--	-0.209	-4.464	--	--
--	--	0.492	-4.845	-0.251	-4.413	--	--	-0.297	-4.413	--	--	-0.192	-4.414	--	--
--	--	0.513	-4.795	-0.231	-4.363	--	--	-0.253	-4.363	--	--	-0.175	-4.364	--	--
--	--	0.545	-4.745	-0.215	-4.313	--	--	-0.212	-4.313	--	--	-0.155	-4.313	--	--
--	--	0.588	-4.695	-0.202	-4.263	--	--	-0.176	-4.263	--	--	-0.133	-4.263	--	--
--	--	0.646	-4.645	-0.192	-4.213	--	--	-0.145	-4.213	--	--	-0.108	-4.213	--	--
--	--	0.725	-4.594	-0.183	-4.162	--	--	-0.12	-4.163	--	--	-0.081	-4.163	--	--
--	--	0.832	-4.544	-0.171	-4.112	--	--	-0.1	-4.112	--	--	-0.053	-4.113	--	--
--	--	0.966	-4.494	-0.154	-4.062	--	--	-0.082	-4.062	--	--	-0.027	-4.063	--	--
--	--	1.12	-4.444	-0.129	-4.012	--	--	-0.063	-4.012	--	--	-0.003	-4.012	--	--
--	--	1.281	-4.394	-0.098	-3.962	--	--	-0.04	-3.962	--	--	--	--	0.019	-3.962
--	--	1.434	-4.344	-0.061	-3.912	--	--	-0.013	-3.912	--	--	--	--	0.042	-3.912
--	--	1.564	-4.293	-0.026	-3.861	--	--	--	--	0.013	-3.862	--	--	0.065	-3.862
--	--	1.662	-4.243	--	--	0.002	-3.811	--	--	0.038	-3.811	--	--	0.089	-3.812
--	--	1.723	-4.193	--	--	0.02	-3.761	--	--	0.059	-3.761	--	--	0.111	-3.762
--	--	1.743	-4.143	--	--	0.027	-3.711	--	--	0.076	-3.711	--	--	0.132	-3.711
--	--	1.719	-4.093	--	--	0.025	-3.661	--	--	0.09	-3.661	--	--	0.149	-3.661
--	--	1.656	-4.043	--	--	0.02	-3.611	--	--	0.106	-3.611	--	--	0.162	-3.611
--	--	1.565	-3.993	--	--	0.015	-3.561	--	--	0.125	-3.561	--	--	0.173	-3.561
--	--	1.463	-3.942	--	--	0.014	-3.51	--	--	0.149	-3.511	--	--	0.18	-3.511
--	--	1.377	-3.892	--	--	0.015	-3.46	--	--	0.177	-3.46	--	--	0.184	-3.461
--	--	1.333	-3.842	--	--	0.02	-3.41	--	--	0.206	-3.41	--	--	0.186	-3.411
--	--	1.353	-3.792	--	--	0.029	-3.36	--	--	0.229	-3.36	--	--	0.188	-3.36
--	--	1.448	-3.742	--	--	0.042	-3.31	--	--	0.24	-3.31	--	--	0.191	-3.31
--	--	1.607	-3.692	--	--	0.057	-3.26	--	--	0.236	-3.26	--	--	0.195	-3.26
--	--	1.799	-3.641	--	--	0.075	-3.209	--	--	0.217	-3.21	--	--	0.201	-3.21
--	--	1.982	-3.591	--	--	0.093	-3.159	--	--	0.188	-3.159	--	--	0.21	-3.16
--	--	2.115	-3.541	--	--	0.113	-3.109	--	--	0.153	-3.109	--	--	0.222	-3.11
--	--	2.174	-3.491	--	--	0.137	-3.059	--	--	0.117	-3.059	--	--	0.238	-3.059
--	--	2.153	-3.441	--	--	0.17	-3.009	--	--	0.082	-3.009	--	--	0.259	-3.009
--	--	2.061	-3.391	--	--	0.214	-2.959	--	--	0.05	-2.959	--	--	0.281	-2.959
--	--	1.911	-3.34	--	--	0.269	-2.909	--	--	0.02	-2.909	--	--	0.304	-2.909
--	--	1.711	-3.29	--	--	0.328	-2.858	-0.007	-2.859	--	--	--	--	0.323	-2.859
--	--	1.468	-3.24	--	--	0.382	-2.808	-0.033	-2.808	--	--	--	--	0.334	-2.809
--	--	1.193	-3.19	--	--	0.422	-2.758	-0.055	-2.758	--	--	--	--	0.334	-2.759
--	--	0.906	-3.14	--	--	0.441	-2.708	-0.072	-2.708	--	--	--	--	0.32	-2.708
--	--	0.635	-3.09	--	--	0.437	-2.658	-0.082	-2.658	--	--	--	--	0.293	-2.658
--	--	0.406	-3.04	--	--	0.413	-2.608	-0.085	-2.608	--	--	--	--	0.254	-2.608
--	--	0.235	-2.989	--	--	0.373	-2.557	-0.082	-2.558	--	--	--	--	0.209	-2.558
-0.007	--	0.122	-2.939	--	--	0.319	-2.507	-0.076	-2.507	--	--	--	--	0.166	-2.508
-0.007	--	0.055	-2.889	--	--	0.257	-2.457	-0.07	-2.457	--	--	--	--	0.129	-2.458
-0.004	--	0.019	-2.839	--	--	0.192	-2.407	-0.067	-2.407	--	--	--	--	0.104	-2.407
0.001	--	0	-2.789	--	--	0.129	-2.357	-0.066	-2.357	--	--	--	--	0.09	-2.357
0.004	-2.739	--	--	--	--	0.075	-2.307	-0.067	-2.307	--	--	--	--	0.086	-2.307
0.003	-2.688	--	--	--	--	0.033	-2.256	-0.069	-2.257	--	--	--	--	0.09	-2.257
-0.003	-2.638	--	--	--	--	0.006	-2.206	-0.069	-2.206	--	--	--	--	0.097	-2.207
-0.016	-2.588	--	--	-0.007	-2.156	--	--	-0.068	-2.156	--	--	--	--	0.105	-2.157
-0.034	-2.538	--	--	-0.011	-2.106	--	--	-0.064	-2.106	--	--	--	--	0.108	-2.106
-0.06	-2.488	--	--	-0.009	-2.056	--	--	-0.059	-2.056	--	--	--	--	0.105	-2.056
-0.097	-2.438	--	--	-0.005	-2.006	--	--	-0.053	-2.006	--	--	--	--	0.094	-2.006
-0.146	-2.387	--	--	-0.002	-1.956	--	--	-0.047	-1.956	--	--	--	--	0.075	-1.956
-0.207	-2.337	--	--	-0.001	-1.905	--	--	-0.044	-1.906	--	--	--	--	0.052	-1.906
-0.276	-2.287	--	--	-0.001	-1.855	--	--	-0.043	-1.855	--	--	--	--	0.029	-1.856
-0.344	-2.237	--	--	-0.002	-1.805	--	--	-0.043	-1.805	--	--	--	--	0.009	-1.806
-0.403	-2.187	--	--	-0.001	-1.755	--	--	-0.042	-1.755	--	--	-0.003	-1.755	--	--
-0.446	-2.137	--	--	--	--	0.002	-1.705	-0.039	-1.705	--	--	-0.007	-1.705	--	--
-0.471	-2.087	--	--	--	--	0.013	-1.655	-0.028	-1.655	--	--	--	--	0	-1.655
-0.484	-2.036	--	--	--	--	0.035	-1.604	-0.005	-1.605	--	--	--	--	0.019	-1.605
-0.496	-1.986	--	--	--	--	0.071	-1.554	--	--	0.032	-1.554	--	--	0.046	-1.555
-0.522	-1.936	--	--	--	--	0.125	-1.504	--	--	0.084	-1.504	--	--	0.08	-1.505
-0.576	-1.886	--	--	--	--	0.199	-1.454	--	--	0.145	-1.454	--	--	0.116	-1.454
-0.667	-1.836	--	--	--	--	0.288	-1.404	--	--	0.208	-1.404	--	--	0.15	-1.404
-0.798	-1.786	--	--	--	--	0.379	-1.354	--	--	0.263	-1.354	--	--	0.181	-1.354
-0.958	-1.735	--	--	--	--	0.458	-1.303	--	--	0.3	-1.304	--	--	0.212	-1.304
-1.124	-1.685	--	--	--	--	0.511	-1.253	--	--	0.313	-1.253	--	--	0.246	-1.254
-1.267	-1.635	--	--	--	--	0.528	-1.203	--	--	0.3	-1.203	--	--	0.281	-1.204
-1.36	-1.585	--	--	--	--	0.509	-1.153	--	--	0.259	-1.153	--	--	0.31	-1.153
-1.392	-1.535	--	--	--	--	0.457	-1.103	--	--	0.197	-1.103	--	--	0.321	-1.103
-1.369	-1.485	--	--	--	--	0.38	-1.053	--	--	0.122	-1.053	--	--	0.304	-1.053
-1.315	-1.435	--	--	--	--	0.286	-1.003	--	--	0.045	-1.003	--	--	0.256	-1.003
-1.255	-1.384	--	--	--	--	0.185	-0.952	-0.021	-0.953	--	--	--	--	0.185	-0.953
-1.216	-1.334	--	--	--	--	0.084	-0.902	-0.073	-0.902	--	--	--	--	0.102	-0.903
-1.216	-1.284	--	--	-0.007	-0.852	--	--	-0.109	-0.852	--	--	--	--	0.019	-0.853
-1.262	-1.234	--	--	-0.083	-0.802	--	--	-0.13	-0.802	--	--	-0.056	-0.802	--	--
-1.347	-1.184	--	--	-0.142	-0.752	--	--	-0.14	-0.752	--	--	-0.125	-0.752	--	--
-1.452	-1.134	--	--	-0.183	-0.702	--	--	-0.143	-0.702	--	--	-0.189	-0.702	--	--
-1.555	-1.083	--	--	-0.21	-0.651	--	--	-0.143	-0.652	--	--	-0.251	-0.652	--	--
-1.639	-1.033	--	--	-0.226	-0.601	--	--	-0.144	-0.601	--	--	-0.309	-0.602	--	--
-1.695	-0.983	--	--	-0.235	-0.551	--	--	-0.149	-0.551	--	--	-0.366	-0.552	--	--
-1.72	-0.933	--	--	-0.242	-0.501	--	--	-0.159	-0.501	--	--	-0.419	-0.501	--	--
-1.71	-0.883	--	--	-0.25	-0.451	--	--	-0.174	-0.451	--	--	-0.47	-0.451	--	--
-1.669	-0.833	--	--	-0.266	-0.401	--	--	-0.192	-0.401	--	--	-0.516	-0.401	--	--
-1.601	-0.782	--	--	-0.293	-0.351	--	--	-0.21	-0.351	--	--	-0.556	-0.351	--	--
-1.52	-0.732	--	--	-0.335	-0.3	--	--	-0.225	-0.301	--	--	-0.585	-0.301	--	--
-1.444	-0.682	--	--	-0.396	-0.25	--	--	-0.235	-0.25	--	--	-0.603	-0.251	--	--
-1.388	-0.632	--	--	-0.478	-0.2	--	--	-0.24	-0.2	--	--	-0.611	-0.201	--	--
-1.362	-0.582	--	--	-0.579	-0.15	--	--	-0.241	-0.15	--	--	-0.615	-0.15	--	--
-1.37	-0.532	--	--	-0.698	-0.1	--	--	-0.242	-0.1	--	--	-0.63	-0.1	--	--
-1.408	-0.482	--	--	-0.829	-0.05	--	--	-0.249	-0.05	--	--	-0.671	-0.05	--	--
-1.467	-0.431	--	--	-0.961	0.001	--	--	-0.279	0	--	--	-0.748	0	--	--
-1.532	-0.381	--	--	-1.078	0.051	--	--	-0.35	0.051	--	--	-0.857	0.05	--	--
-1.581	-0.331	--	--	-1.157	0.101	--	--	-0.487	0.101	--	--	-0.978	0.1	--	--
-1.601	-0.281	--	--	-1.181	0.151	--	--	-0.702	0.151	--	--	-1.079	0.151	--	--
-1.593	-0.231	--	--	-1.144	0.201	--	--	-0.986	0.201	--	--	-1.127	0.201	--	--
-1.578	-0.181	--	--	-1.06	0.251	--	--	-1.3	0.251	--	--	-1.108	0.251	--	--
-1.59	-0.13	--	--	-0.952	0.302	--	--	-1.575	0.301	--	--	-1.027	0.301	--	--
-1.646	-0.08	--	--	-0.849	0.352	--	--	-1.742	0.352	--	--	-0.907	0.351	--	--
-1.741	-0.03	--	--	-0.772	0.402	--	--	-1.756	0.402	--	--	-0.776	0.401	--	--
-1.837	0.019	--	--	-0.728	0.452	--	--	-1.624	0.452	--	--	-0.657	0.452	--	--
-1.885	0.069	--	--	-0.707	0.502	--	--	-1.39	0.502	--	--	-0.564	0.502	--	--
-1.848	0.119	--	--	-0.692	0.552	--	--	-1.119	0.552	--	--	-0.495	0.552	--	--
-1.721	0.17	--	--	-0.665	0.602	--	--	-0.866	0.602	--	--	-0.446	0.602	--	--
-1.528	0.22	--	--	-0.612	0.653	--	--	-0.66	0.652	--	--	-0.406	0.652	--	--
-1.304	0.27	--	--	-0.533	0.703	--	--	-0.506	0.703	--	--	-0.369	0.702	--	--
-1.081	0.32	--	--	-0.437	0.753	--	--	-0.392	0.753	--	--	-0.331	0.752	--	--
-0.877	0.37	--	--	-0.338	0.803	--	--	-0.308	0.803	--	--	-0.293	0.803	--	--
-0.696	0.42	--	--	-0.251	0.853	--	--	-0.243	0.853	--	--	-0.26	0.853	--	--
-0.54	0.47	--	--	-0.189	0.903	--	--	-0.196	0.903	--	--	-0.236	0.903	--	--
-0.408	0.521	--	--	-0.154	0.954	--	--	-0.168	0.953	--	--	-0.225	0.953	--	--
-0.301	0.571	--	--	-0.146	1.004	--	--	-0.162	1.004	--	--	-0.228	1.003	--	--
-0.218	0.621	--	--	-0.158	1.054	--	--	-0.18	1.054	--	--	-0.244	1.053	--	--
-0.161	0.671	--	--	-0.185	1.104	--	--	-0.221	1.104	--	--	-0.267	1.104	--	--
-0.132	0.721	--	--	-0.217	1.154	--	--	-0.284	1.154	--	--	-0.29	1.154	--	--
-0.131	0.771	--	--	-0.244	1.204	--	--	-0.364	1.204	--	--	-0.303	1.204	--	--
-0.156	0.822	--	--	-0.259	1.255	--	--	-0.449	1.254	--	--	-0.302	1.254	--	--
-0.203	0.872	--	--	-0.258	1.305	--	--	-0.526	1.305	--	--	-0.285	1.304	--	--
-0.26	0.922	--	--	-0.239	1.355	--	--	-0.581	1.354	--	--	-0.256	1.354	--	--
-0.314	0.972	--	--	-0.209	1.405	--	--	-0.605	1.404	--	--	-0.22	1.405	--	--
-0.354	1.022	--	--	-0.173	1.455	--	--	-0.594	1.454	--	--	-0.184	1.454	--	--
-0.371	1.072	--	--	-0.139	1.504	--	--	-0.555	1.504	--	--	-0.152	1.504	--	--
-0.37	1.122	--	--	-0.111	1.554	--	--	-0.502	1.554	--	--	-0.128	1.554	--	--
-0.359	1.173	--	--	-0.091	1.605	--	--	-0.451	1.604	--	--	-0.114	1.604	--	--
-0.349	1.223	--	--	-0.08	1.655	--	--	-0.418	1.655	--	--	-0.109	1.654	--	--
-0.346	1.273	--	--	-0.075	1.705	--	--	-0.411	1.705	--	--	-0.113	1.704	--	--
-0.348	1.323	--	--	-0.077	1.755	--	--	-0.428	1.755	--	--	-0.125	1.755	--	--
-0.353	1.373	--	--	-0.084	1.805	--	--	-0.458	1.805	--	--	-0.141	1.805	--	--
-0.354	1.423	--	--	-0.095	1.855	--	--	-0.486	1.855	--	--	-0.157	1.855	--	--
-0.354	1.474	--	--	-0.106	1.906	--	--	-0.506	1.905	--	--	-0.167	1.905	--	--
-0.358	1.524	--	--	-0.115	1.956	--	--	-0.525	1.956	--	--	-0.166	1.955	--	--
-0.377	1.574	--	--	-0.118	2.006	--	--	-0.568	2.006	--	--	-0.154	2.005	--	--
-0.415	1.624	--	--	-0.113	2.056	--	--	-0.664	2.056	--	--	-0.132	2.056	--	--
-0.468	1.674	--	--	-0.101	2.106	--	--	-0.827	2.106	--	--	-0.104	2.106	--	--
-0.519	1.724	--	--	-0.084	2.156	--	--	-1.037	2.156	--	--	-0.077	2.156	--	--
-0.548	1.775	--	--	-0.064	2.206	--	--	-1.238	2.206	--	--	-0.054	2.206	--	--
-0.543	1.825	--	--	-0.045	2.257	--	--	-1.359	2.256	--	--	-0.036	2.256	--	--
-0.507	1.875	--	--	-0.03	2.307	--	--	-1.35	2.307	--	--	-0.023	2.306	--	--
-0.462	1.925	--	--	-0.019	2.357	--	--	-1.218	2.357	--	--	-0.015	2.356	--	--
-0.436	1.975	--	--	-0.011	2.407	--	--	-1.022	2.407	--	--	-0.01	2.407	--	--
-0.456	2.025	--	--	-0.006	2.457	--	--	-0.85	2.457	--	--	-0.009	2.457	--	--
-0.537	2.075	--	--	-0.004	2.507	--	--	-0.765	2.507	--	--	-0.013	2.507	--	--
-0.685	2.126	--	--	-0.002	2.558	--	--	-0.785	2.557	--	--	-0.025	2.557	--	--
-0.896	2.176	--	--	-0.001	2.608	--	--	-0.871	2.608	--	--	-0.051	2.607	--	--
-1.156	2.226	--	--	0	2.658	--	--	-0.954	2.658	--	--	-0.096	2.657	--	--
-1.436	2.276	--	--	0	2.708	--	--	-0.969	2.708	--	--	-0.163	2.708	--	--
-1.689	2.326	--	--	0	2.758	--	--	-0.886	2.758	--	--	-0.253	2.758	--	--
-1.863	2.376	--	--	-0.002	2.808	--	--	-0.723	2.808	--	--	-0.362	2.808	--	--
-1.923	2.427	--	--	-0.006	2.859	--	--	-0.526	2.858	--	--	-0.492	2.858	--	--
-1.873	2.477	--	--	-0.018	2.909	--	--	-0.347	2.909	--	--	-0.662	2.908	--	--
-1.755	2.527	--	--	-0.052	2.959	--	--	-0.225	2.959	--	--	-0.901	2.958	--	--
-1.619	2.577	--	--	-0.131	3.009	--	--	-0.181	3.009	--	--	-1.24	3.009	--	--
-1.496	2.627	--	--	-0.296	3.059	--	--	-0.224	3.059	--	--	-1.68	3.059	--	--
-1.386	2.677	--	--	-0.593	3.109	--	--	-0.357	3.109	--	--	-2.176	3.109	--	--
-1.272	2.727	--	--	-1.06	3.159	--	--	-0.571	3.159	--	--	-2.646	3.159	--	--
-1.148	2.778	--	--	-1.688	3.21	--	--	-0.84	3.209	--	--	-3.006	3.209	--	--
-1.028	2.828	--	--	-2.398	3.26	--	--	-1.117	3.26	--	--	-3.209	3.259	--	--
-0.94	2.878	--	--	-3.041	3.31	--	--	-1.349	3.31	--	--	-3.251	3.309	--	--
-0.903	2.928	--	--	-3.446	3.36	--	--	-1.5	3.36	--	--	-3.142	3.36	--	--
-0.923	2.978	--	--	-3.496	3.41	--	--	-1.564	3.41	--	--	-2.892	3.41	--	--
-0.982	3.028	--	--	-3.191	3.46	--	--	-1.553	3.46	--	--	-2.507	3.46	--	--
-1.055	3.079	--	--	-2.648	3.511	--	--	-1.483	3.51	--	--	-2.015	3.51	--	--
-1.108	3.129	--	--	-2.057	3.561	--	--	-1.355	3.561	--	--	-1.48	3.56	--	--
-1.116	3.179	--	--	-1.59	3.611	--	--	-1.167	3.611	--	--	-0.982	3.61	--	--
-1.072	3.229	--	--	-1.339	3.661	--	--	-0.931	3.661	--	--	-0.584	3.661	--	--
-0.995	3.279	--	--	-1.293	3.711	--	--	-0.677	3.711	--	--	-0.31	3.711	--	--
-0.93	3.329	--	--	-1.364	3.761	--	--	-0.444	3.761	--	--	-0.146	3.761	--	--
-0.933	3.38	--	--	-1.436	3.812	--	--	-0.26	3.811	--	--	-0.062	3.811	--	--
-1.043	3.43	--	--	-1.417	3.862	--	--	-0.136	3.862	--	--	-0.024	3.861	--	--
-1.267	3.48	--	--	-1.273	3.912	--	--	-0.064	3.912	--	--	-0.01	3.911	--	--
-1.564	3.53	--	--	-1.029	3.962	--	--	-0.027	3.962	--	--	-0.005	3.961	--	--
-1.858	3.58	--	--	-0.745	4.012	--	--	-0.011	4.012	--	--	-0.004	4.012	--	--
-2.061	3.63	--	--	-0.483	4.062	--	--	-0.005	4.062	--	--	--	--	--	--
-2.106	3.68	--	--	-0.28	4.112	--	--	--	--	--	--	--	--	--	--
-1.978	3.731	--	--	-0.146	4.163	--	--	--	--	--	--	--	--	--	--
-1.722	3.781	--	--	-0.069	4.213	--	--	--	--	--	--	--	--	--	--
-1.424	3.831	--	--	-0.031	4.263	--	--	--	--	--	--	--	--	--	--
-1.182	3.881	--	--	-0.015	4.313	--	--	--	--	--	--	--	--	--	--
-1.061	3.931	--	--	-0.009	4.363	--	--	--	--	--	--	--	--	--	--
-1.08	3.981	--	--	--	--	--	--	--	--	--	--	--	--	--	--
0	4.032	--	--	--	--	--	--	--	--	--	--	--	--	--	--
	--	--	--	--	--	--	--	--	--	--	--	--	--	--	--
	--	--	--	--	--	--	--	--	--	--	--	--	--	--	--
	--	--	--	--	--	--	--	--	--	--	--	--	--	--	--
	--	--	--	--	--	--	--	--	--	--	--	--	--	--	--
		--	--	--	--	--	--	--	--	--	--	--	--	--	--
		--	--	--	--	--	--	--	--	--	--	--	--	--	--
		--	--	--	--	--	--	--	--	--	--	--	--	--	--
		--	--	--	--	--	--	--	--	--	--	--	--	--	--
		--	--	--	--	--	--	--	--	--	--	--	--	--	--
		--	--	--	--	--	--	--	--	--	--	--	--	--	--
		--	--	--	--	--	--	--	--	--	--	--	--	--	--
		--	--	--	--	--	--	--	--	--	--	--	--	--	--
		--	--	--	--	--	--	--	--	--	--	--	--	--	--
		--	--	--	--	--	--	--	--	--	--	--	--	--	--
				--	--	--	--	--	--	--	--	--	--	--	--
				--	--	--	--	--	--	--	--	--	--	--	--
				--	--	--	--	--	--	--	--	--	--	--	--
				--	--	--	--	--	--	--	--	--	--	--	--
				--	--	--	--	--	--	--	--	--	--	--	--
				--	--	--	--	--	--	--	--	--	--	--	--
				--	--	--	--	--	--	--	--	--	--	--	--
				--	--	--	--	--	--	--	--	--	--	--	--
				--	--	--	--	--	--	--	--	--	--	--	--
				--	--	--	--	--	--	--	--	--	--	--	--
				--	--	--	--	--	--	--	--	--	--	--	--
				--	--	--	--	--	--	--	--	--	--	--	--
				--	--	--	--	--	--	--	--	--	--	--	--
				--	--	--	--	--	--	--	--	--	--	--	--
				--	--	--	--	--	--	--	--	--	--	--	--
				--	--	--	--	--	--	--	--	--	--	--	--
				--	--	--	--	--	--	--	--	--	--	--	--
				--	--	--	--	--	--	--	--	--	--	--	--
				--	--	--	--	--	--	--	--	--	--	--	--
				--	--	--	--	--	--	--	--	--	--	--	--
				--	--	--	--	--	--	--	--	--	--	--	--
				--	--	--	--	--	--	--	--	--	--	--	--
				--	--	--	--	--	--	--	--	--	--	--	--

## Sheet: Fig4.d
	NaOH+NaCl		NaOH
3400	0.01492	3400	-0.00462
3400.2	0.02078	3400.2	0.00117
3400.39	0.01397	3400.39	0.00302
3400.59	0.01556	3400.59	-0.00456
3400.78	0.02315	3400.78	-0.00485
3400.98	0.0145	3400.98	0.00731
3401.17	0.00209	3401.17	0.01464
3401.37	-0.00161	3401.37	0.00744
3401.56	-0.01067	3401.56	-0.01059
3401.76	-0.01504	3401.76	-0.01154
3401.95	-0.00413	3401.95	-0.00377
3402.15	-0.01149	3402.15	-0.00466
3402.34	-0.02242	3402.34	0.000819123
3402.54	-0.00972	3402.54	0.00232
3402.73	0.000739425	3402.73	-0.00254
3402.93	0.00569	3402.93	-0.003
3403.12	0.01098	3403.12	-0.00674
3403.32	0.01073	3403.32	-0.0115
3403.52	0.00899	3403.52	-0.00667
3403.71	0.000872256	3403.71	-0.00269
3403.91	-0.00526	3403.91	-0.00252
3404.1	7.96985e-05	3404.1	-0.00257
3404.3	0.00284	3404.3	-0.00133
3404.49	0.00636	3404.49	0.00127
3404.69	0.01395	3404.69	0.000305511
3404.88	0.00238	3404.88	0.00453
3405.08	-0.01631	3405.08	0.01463
3405.27	-0.01587	3405.27	0.01528
3405.47	-0.00569	3405.47	0.00853
3405.66	0.00327	3405.66	0.0031
3405.86	0.00105	3405.86	-0.00532
3406.05	-0.00875	3406.05	-0.00578
3406.25	-0.01027	3406.25	-0.00412
3406.45	-0.000456052	3406.45	-0.00804
3406.64	0.01133	3406.64	-0.00282
3406.84	0.01034	3406.84	-0.00491
3407.03	-0.00341	3407.03	-0.01045
3407.23	-0.00659	3407.23	-0.00159
3407.42	0.00617	3407.42	0.00665
3407.62	0.00728	3407.62	0.00469
3407.81	0.00146	3407.81	0.000659726
3408.01	0.00211	3408.01	0.00161
3408.2	-0.00234	3408.2	-0.00151
3408.4	-0.01159	3408.4	-0.002
3408.59	-0.02127	3408.59	0.00817
3408.79	-0.01848	3408.79	0.0087
3408.98	-0.000650871	3408.98	0.00212
3409.18	0.00583	3409.18	0.000318794
3409.38	-0.0019	3409.38	-0.00144
3409.57	-0.00539	3409.57	-0.00275
3409.77	-0.00451	3409.77	-0.00227
3409.96	-0.0046	3409.96	-0.00414
3410.16	-0.00647	3410.16	-0.01162
3410.35	-0.00677	3410.35	-0.01569
3410.55	-0.00387	3410.55	-0.0092
3410.74	-0.00129	3410.74	-0.0043
3410.94	0.00304	3410.94	-0.00508
3411.13	0.00101	3411.13	0.00486
3411.33	-0.00293	3411.33	0.00836
3411.52	0.00361	3411.52	0.0046
3411.72	0.00518	3411.72	0.00992
3411.91	0.00505	3411.91	-0.00325
3412.11	0.00143	3412.11	-0.02457
3412.3	-0.01079	3412.3	-0.02049
3412.5	-0.01253	3412.5	-0.00692
3412.7	-0.01068	3412.7	-0.000442769
3412.89	-0.0064	3412.89	0.0014
3413.09	-0.00218	3413.09	-0.0091
3413.28	-0.00824	3413.28	-0.01237
3413.48	-0.00991	3413.48	-0.00361
3413.67	-0.01303	3413.67	-0.00898
3413.87	-0.02147	3413.87	-0.01606
3414.06	-0.01667	3414.06	-0.01839
3414.26	-0.00278	3414.26	-0.02132
3414.45	0.00925	3414.45	-0.01922
3414.65	0.01291	3414.65	-0.01328
3414.84	0.000726142	3414.84	-0.0076
3415.04	-0.01548	3415.04	-0.0098
3415.23	-0.01915	3415.23	-0.01427
3415.43	-0.01845	3415.43	-0.01062
3415.62	-0.02368	3415.62	-0.01366
3415.82	-0.02109	3415.82	-0.01267
3416.02	-0.01492	3416.02	0.00149
3416.21	-0.01355	3416.21	0.00482
3416.41	-0.00285	3416.41	3.09939e-05
3416.6	0.00101	3416.6	-0.00988
3416.8	-0.0028	3416.8	-0.0138
3416.99	0.00146	3416.99	-0.00257
3417.19	-0.000912105	3417.19	0.00867
3417.38	-0.00467	3417.38	0.01207
3417.58	-0.006	3417.58	0.00564
3417.77	-0.01293	3417.77	-0.00603
3417.97	-0.01094	3417.97	-0.01433
3418.16	-0.0059	3418.16	-0.01561
3418.36	-0.00926	3418.36	-0.00939
3418.55	-0.01459	3418.55	-0.00485
3418.75	-0.01488	3418.75	-0.01157
3418.95	-0.00741	3418.95	-0.02048
3419.14	-0.00768	3419.14	-0.02476
3419.34	-0.01145	3419.34	-0.01868
3419.53	-0.01358	3419.53	-0.00778
3419.73	-0.01694	3419.73	-0.00362
3419.92	-0.01176	3419.92	-0.00276
3420.12	-0.00982	3420.12	-0.00791
3420.31	-0.01182	3420.31	-0.01493
3420.51	-0.00491	3420.51	-0.0158
3420.7	-0.00499	3420.7	-0.01599
3420.9	-0.007	3420.9	-0.01577
3421.09	-0.000655299	3421.09	-0.01307
3421.29	-0.00362	3421.29	-0.01502
3421.48	-0.00808	3421.48	-0.01789
3421.68	0.00329	3421.68	-0.01325
3421.88	0.00942	3421.88	-0.00294
3422.07	0.00173	3422.07	0.00174
3422.27	-0.00952	3422.27	-0.00937
3422.46	-0.02375	3422.46	-0.0205
3422.66	-0.02905	3422.66	-0.01779
3422.85	-0.02494	3422.85	-0.01056
3423.05	-0.01396	3423.05	-0.00645
3423.24	-0.00449	3423.24	-0.00413
3423.44	-0.000123975	3423.44	-0.000681865
3423.63	-0.00080584	3423.63	-0.00658
3423.83	-0.01317	3423.83	-0.01386
3424.02	-0.01719	3424.02	-0.01563
3424.22	-0.01028	3424.22	-0.01834
3424.41	-0.0114	3424.41	-0.01527
3424.61	-0.01437	3424.61	-0.01495
3424.8	-0.01028	3424.8	-0.00931
3425	-0.00723	3425	0.00293
3425.2	-0.01324	3425.2	-0.00156
3425.39	-0.01365	3425.39	-0.00802
3425.59	-0.0099	3425.59	-0.00197
3425.78	-0.01381	3425.78	-0.00474
3425.98	-0.01902	3425.98	-0.01366
3426.17	-0.02807	3426.17	-0.01091
3426.37	-0.02982	3426.37	-0.000473763
3426.56	-0.01861	3426.56	0.0048
3426.76	-0.00826	3426.76	-0.00211
3426.95	-0.00674	3426.95	-0.00923
3427.15	-0.01068	3427.15	-0.00471
3427.34	-0.00776	3427.34	0.00231
3427.54	-0.0011	3427.54	0.000566745
3427.73	-0.00121	3427.73	0.00213
3427.93	0	3427.93	0.00379
3428.12	-0.0005756	3428.12	-0.00871
3428.32	-0.00826	3428.32	-0.01023
3428.52	-0.00705	3428.52	-0.00588
3428.71	-0.00593	3428.71	-0.017
3428.91	-0.01398	3428.91	-0.01894
3429.1	-0.01322	3429.1	-0.01802
3429.3	-0.00485	3429.3	-0.02299
3429.49	-0.00613	3429.49	-0.01201
3429.69	-0.01114	3429.69	-0.00242
3429.88	-0.00471	3429.88	-0.00851
3430.08	0.0014	3430.08	-0.00855
3430.27	-0.00292	3430.27	-0.00563
3430.47	-0.01015	3430.47	-0.00864
3430.66	-0.01087	3430.66	-0.01081
3430.86	-0.00159	3430.86	-0.01374
3431.05	0.00336	3431.05	-0.01096
3431.25	0.00224	3431.25	-0.00962
3431.45	-0.000544606	3431.45	-0.01484
3431.64	-0.0087	3431.64	-0.01189
3431.84	-0.00984	3431.84	-0.00584
3432.03	-0.00757	3432.03	-0.01219
3432.23	-0.01402	3432.23	-0.02479
3432.42	-0.01776	3432.42	-0.02515
3432.62	-0.01496	3432.62	-0.01524
3432.81	-0.01645	3432.81	-0.0089
3433.01	-0.02895	3433.01	-0.00889
3433.2	-0.03528	3433.2	-0.00536
3433.4	-0.02064	3433.4	-0.000779274
3433.59	-0.01327	3433.59	-0.00474
3433.79	-0.02142	3433.79	-0.01102
3433.98	-0.0139	3433.98	-0.01288
3434.18	-0.00214	3434.18	-0.00924
3434.38	-0.00271	3434.38	-0.00427
3434.57	-0.00446	3434.57	-0.00193
3434.77	-0.01435	3434.77	-0.00473
3434.96	-0.02458	3434.96	-0.01017
3435.16	-0.01549	3435.16	-0.00523
3435.35	-0.000358643	3435.35	0.000385209
3435.55	-0.000708431	3435.55	-0.0034
3435.74	-0.00619	3435.74	-0.00901
3435.94	-0.01311	3435.94	-0.01177
3436.13	-0.02533	3436.13	-0.00862
3436.33	-0.02304	3436.33	-0.00965
3436.52	-0.01098	3436.52	-0.0152
3436.72	-0.01052	3436.72	-0.01769
3436.91	-0.00932	3436.91	-0.01559
3437.11	-0.00227	3437.11	-0.00734
3437.3	-0.0085	3437.3	-0.00146
3437.5	-0.02286	3437.5	0.00226
3437.7	-0.02489	3437.7	0.00476
3437.89	-0.01244	3437.89	0.00769
3438.09	-0.0111	3438.09	0.00826
3438.28	-0.02179	3438.28	0.000363071
3438.48	-0.02149	3438.48	-0.00184
3438.67	-0.01237	3438.67	-0.00584
3438.87	-0.00793	3438.87	-0.01052
3439.06	-0.01208	3439.06	-0.00321
3439.26	-0.00654	3439.26	-0.00403
3439.45	0.0055	3439.45	-0.00952
3439.65	-0.00209	3439.65	-0.00807
3439.84	-0.01592	3439.84	-0.01344
3440.04	-0.01478	3440.04	-0.02027
3440.23	-0.01665	3440.23	-0.01983
3440.43	-0.02034	3440.43	-0.01379
3440.62	-0.01023	3440.62	0.00262
3440.82	-0.00842	3440.82	0.0128
3441.02	-0.0096	3441.02	0.00579
3441.21	0.00279	3441.21	-0.000318794
3441.41	0.00221	3441.41	-0.00201
3441.6	-0.01328	3441.6	-0.000478191
3441.8	-0.02085	3441.8	-0.00203
3441.99	-0.02268	3441.99	-0.00928
3442.19	-0.02544	3442.19	-0.00459
3442.38	-0.02032	3442.38	-0.000611022
3442.58	-0.00984	3442.58	-0.00945
3442.77	-0.00375	3442.77	-0.00957
3442.97	-0.00307	3442.97	-0.01324
3443.16	-0.00996	3443.16	-0.02392
3443.36	-0.01221	3443.36	-0.02043
3443.55	-0.00708	3443.55	-0.01484
3443.75	-0.00993	3443.75	-0.01307
3443.95	-0.02358	3443.95	-0.01586
3444.14	-0.0318	3444.14	-0.02144
3444.34	-0.02565	3444.34	-0.02307
3444.53	-0.02226	3444.53	-0.01716
3444.73	-0.01629	3444.73	-0.00668
3444.92	-0.00503	3444.92	-0.00838
3445.12	-0.00695	3445.12	-0.0156
3445.31	-0.01467	3445.31	-0.01193
3445.51	-0.01234	3445.51	-0.0062
3445.7	-0.00395	3445.7	-0.0113
3445.9	-0.00719	3445.9	-0.01273
3446.09	-0.01442	3446.09	-0.00871
3446.29	-0.0102	3446.29	-0.01606
3446.48	-0.00709	3446.48	-0.01857
3446.68	-0.01286	3446.68	-0.00439
3446.88	-0.01217	3446.88	0.000540179
3447.07	-0.01017	3447.07	-0.00901
3447.27	-0.02117	3447.27	-0.00514
3447.46	-0.02666	3447.46	-0.00131
3447.66	-0.02367	3447.66	-0.00441
3447.85	-0.02812	3447.85	-0.00352
3448.05	-0.02982	3448.05	-0.00835
3448.24	-0.01731	3448.24	-0.0122
3448.44	-0.00661	3448.44	-0.01244
3448.63	-0.00897	3448.63	-0.00725
3448.83	-0.01689	3448.83	0.0016
3449.02	-0.01164	3449.02	0.00304
3449.22	0.00236	3449.22	0.00249
3449.41	-0.00357	3449.41	-0.00117
3449.61	-0.01892	3449.61	-0.00977
3449.8	-0.02368	3449.8	-0.01243
3450	-0.01861	3450	-0.01202
3450.2	-0.01486	3450.2	-0.01599
3450.39	-0.02085	3450.39	-0.01616
3450.59	-0.01831	3450.59	-0.01485
3450.78	0.000743853	3450.78	-0.02025
3450.98	0.01044	3450.98	-0.01838
3451.17	0.00428	3451.17	-0.00901
3451.37	-0.00313	3451.37	-0.00798
3451.56	-0.00429	3451.56	-0.01104
3451.76	0.0028	3451.76	-0.00405
3451.95	-0.00124	3451.95	0.000584456
3452.15	-0.00713	3452.15	-0.00539
3452.34	0.00147	3452.34	-0.00933
3452.54	-0.00142	3452.54	-0.00782
3452.73	-0.0118	3452.73	-0.01135
3452.93	-0.01362	3452.93	-0.01642
3453.12	-0.01529	3453.12	-0.01304
3453.32	-0.02151	3453.32	-0.01227
3453.52	-0.02434	3453.52	-0.01282
3453.71	-0.0188	3453.71	-0.01115
3453.91	-0.0084	3453.91	-0.00858
3454.1	-0.00232	3454.1	-0.00775
3454.3	-0.00866	3454.3	-0.00975
3454.49	-0.01302	3454.49	-0.00334
3454.69	-0.01017	3454.69	0.00105
3454.88	-0.00394	3454.88	-0.00664
3455.08	0.0022	3455.08	-0.0146
3455.27	0.00237	3455.27	-0.01772
3455.47	0.00186	3455.47	-0.01779
3455.66	-0.00144	3455.66	-0.01615
3455.86	-0.01442	3455.86	-0.01132
3456.05	-0.02409	3456.05	-0.00836
3456.25	-0.01738	3456.25	-0.01658
3456.45	-0.00953	3456.45	-0.0204
3456.64	-0.00944	3456.64	-0.01435
3456.84	-0.01019	3456.84	-0.01655
3457.03	-0.00433	3457.03	-0.01395
3457.23	-0.00438	3457.23	-0.00289
3457.42	-0.01731	3457.42	0.000704003
3457.62	-0.01683	3457.62	-0.0052
3457.81	-0.0029	3457.81	-0.01483
3458.01	-0.000101837	3458.01	-0.01367
3458.2	-0.00301	3458.2	0.000292228
3458.4	0.01277	3458.4	0.01856
3458.59	0.04278	3458.59	0.0335
3458.79	0.07512	3458.79	0.03668
3458.98	0.10045	3458.98	0.02895
3459.18	0.0937	3459.18	0.02285
3459.38	0.05479	3459.38	0.00462
3459.57	0.01245	3459.57	-0.02446
3459.77	-0.03153	3459.77	-0.03167
3459.96	-0.08141	3459.96	-0.03154
3460.16	-0.11243	3460.16	-0.03582
3460.35	-0.11551	3460.35	-0.03628
3460.55	-0.09096	3460.55	-0.03221
3460.74	-0.05683	3460.74	-0.027
3460.94	-0.03736	3460.94	-0.02101
3461.13	-0.02936	3461.13	-0.01453
3461.33	-0.0234	3461.33	-0.02109
3461.52	-0.01805	3461.52	-0.01937
3461.72	-0.01796	3461.72	-0.0039
3461.91	-0.01367	3461.91	-0.000876683
3462.11	-0.00857	3462.11	-0.00871
3462.3	-0.01066	3462.3	-0.01827
3462.5	-0.00721	3462.5	-0.02212
3462.7	-0.0038	3462.7	-0.01511
3462.89	-0.00913	3462.89	-0.00566
3463.09	-0.00984	3463.09	-0.01313
3463.28	-0.00659	3463.28	-0.0254
3463.48	-0.00769	3463.48	-0.02727
3463.67	-0.0068	3463.67	-0.02464
3463.87	-0.00665	3463.87	-0.01102
3464.06	-0.00583	3464.06	-0.00214
3464.26	-0.0005756	3464.26	-0.00433
3464.45	-0.00405	3464.45	-0.009
3464.65	-0.01751	3464.65	-0.01308
3464.84	-0.02356	3464.84	-0.01218
3465.04	-0.01447	3465.04	-0.01722
3465.23	-0.00224	3465.23	-0.01325
3465.43	0.00835	3465.43	-0.00157
3465.62	0.00423	3465.62	-0.0024
3465.82	-0.01819	3465.82	-0.00842
3466.02	-0.02852	3466.02	-0.01625
3466.21	-0.02134	3466.21	-0.014
3466.41	-0.01514	3466.41	-0.00844
3466.6	-0.01303	3466.6	-0.01552
3466.8	-0.01024	3466.8	-0.01907
3466.99	-0.00636	3466.99	-0.01122
3467.19	-0.0056	3467.19	-0.00362
3467.38	-0.0138	3467.38	-0.00448
3467.58	-0.01603	3467.58	-0.01241
3467.77	-0.00572	3467.77	-0.01814
3467.97	-0.0044	3467.97	-0.01141
3468.16	-0.00532	3468.16	-0.00165
3468.36	0.00544	3468.36	0.00265
3468.55	0.00925	3468.55	0.00556
3468.75	-0.000438342	3468.75	0.00461
3468.95	-0.00883	3468.95	0.000221385
3469.14	-0.00459	3469.14	-0.005
3469.34	-0.000845689	3469.34	-0.00499
3469.53	-0.01075	3469.53	-0.00417
3469.73	-0.01333	3469.73	-0.00998
3469.92	-0.01149	3469.92	-0.01215
3470.12	-0.01957	3470.12	-0.00419
3470.31	-0.02373	3470.31	0.00325
3470.51	-0.01692	3470.51	-0.000354215
3470.7	-0.00434	3470.7	-0.00664
3470.9	-0.00383	3470.9	-0.0091
3471.09	-0.01562	3471.09	-0.00894
3471.29	-0.0171	3471.29	-0.01026
3471.48	-0.0193	3471.48	-0.01525
3471.68	-0.02231	3471.68	-0.01453
3471.88	-0.01501	3471.88	-0.00718
3472.07	-0.01533	3472.07	-0.000265662
3472.27	-0.02028	3472.27	0.00148
3472.46	-0.0126	3472.46	-0.000438342
3472.66	0.00248	3472.66	0.000925388
3472.85	0.0062	3472.85	0.00971
3473.05	0.0065	3473.05	0.01888
3473.24	0.01126	3473.24	0.01559
3473.44	0.01412	3473.44	0.02081
3473.63	0.02152	3473.63	0.03509
3473.83	0.01903	3473.83	0.02626
3474.02	0.00835	3474.02	0.00359
3474.22	0.000593311	3474.22	-0.01156
3474.41	-0.02246	3474.41	-0.01447
3474.61	-0.03576	3474.61	-0.01739
3474.8	-0.01686	3474.8	-0.02379
3475	0.00703	3475	-0.01863
3475.2	0.03389	3475.2	-0.00351
3475.39	0.07056	3475.39	0.01154
3475.59	0.09798	3475.59	0.01978
3475.78	0.08758	3475.78	0.01552
3475.98	0.03929	3475.98	0.00401
3476.17	-0.02135	3476.17	-0.01564
3476.37	-0.07311	3476.37	-0.03994
3476.56	-0.09855	3476.56	-0.04859
3476.76	-0.10076	3476.76	-0.04546
3476.95	-0.08539	3476.95	-0.03052
3477.15	-0.05779	3477.15	-0.01048
3477.34	-0.03439	3477.34	-0.00518
3477.54	-0.02004	3477.54	0.000137259
3477.73	-0.01414	3477.73	0.00131
3477.93	-0.0172	3477.93	-0.00557
3478.12	-0.01855	3478.12	-0.0032
3478.32	-0.01416	3478.32	0.00395
3478.52	-0.00989	3478.52	0.00487
3478.71	-0.00639	3478.71	0.0037
3478.91	-0.00114	3478.91	0.0034
3479.1	0.00119	3479.1	0.00556
3479.3	-0.00359	3479.3	0.01137
3479.49	-0.00442	3479.49	0.00849
3479.69	-0.00311	3479.69	0.000265662
3479.88	-0.0081	3479.88	-0.00493
3480.08	-0.00882	3480.08	-0.00637
3480.27	-0.00504	3480.27	-0.0088
3480.47	-0.00422	3480.47	-0.01009
3480.66	0.00793	3480.66	0.000371926
3480.86	0.03862	3480.86	0.01954
3481.05	0.07877	3481.05	0.03785
3481.25	0.12573	3481.25	0.047
3481.45	0.17437	3481.45	0.05767
3481.64	0.20181	3481.64	0.06711
3481.84	0.18095	3481.84	0.05301
3482.03	0.1027	3482.03	0.01202
3482.23	-0.01024	3482.23	-0.04075
3482.42	-0.11528	3482.42	-0.06978
3482.62	-0.18525	3482.62	-0.06997
3482.81	-0.20176	3482.81	-0.06619
3483.01	-0.16779	3483.01	-0.05635
3483.2	-0.11945	3483.2	-0.03819
3483.4	-0.07908	3483.4	-0.02198
3483.59	-0.04913	3483.59	-0.01247
3483.79	-0.03249	3483.79	-0.01115
3483.98	-0.02649	3483.98	-0.01094
3484.18	-0.02059	3484.18	-0.01089
3484.38	-0.01055	3484.38	-0.01477
3484.57	-0.00413	3484.57	-0.0145
3484.77	-0.000553462	3484.77	-0.01296
3484.96	0.000549034	3484.96	-0.013
3485.16	-0.00764	3485.16	-0.00718
3485.35	-0.00914	3485.35	-0.000872256
3485.55	0.00452	3485.55	-0.00246
3485.74	0.00802	3485.74	-0.00364
3485.94	-0.00552	3485.94	-0.00097852
3486.13	-0.00329	3486.13	-0.00185
3486.33	0.00475	3486.33	-0.00573
3486.52	-0.00822	3486.52	-0.01095
3486.72	-0.01562	3486.72	-0.00786
3486.91	-0.00904	3486.91	-0.000881111
3487.11	-0.00528	3487.11	-0.00573
3487.3	-0.01105	3487.3	-0.01491
3487.5	-0.01815	3487.5	-0.01803
3487.7	-0.01739	3487.7	-0.00983
3487.89	-0.01144	3487.89	0.00201
3488.09	-0.0065	3488.09	-0.0065
3488.28	-0.00118	3488.28	-0.01762
3488.48	0.01077	3488.48	-0.01069
3488.67	0.01758	3488.67	-0.00634
3488.87	0.01453	3488.87	-0.000190391
3489.06	0.00477	3489.06	0.01466
3489.26	-0.0011	3489.26	0.02281
3489.45	0.01621	3489.45	0.02072
3489.65	0.0337	3489.65	0.02568
3489.84	0.03439	3489.84	0.04762
3490.04	0.0426	3490.04	0.05007
3490.23	0.04595	3490.23	0.02188
3490.43	0.02392	3490.43	0.000495902
3490.62	-0.00438	3490.62	-0.02094
3490.82	-0.03756	3490.82	-0.05274
3491.02	-0.07206	3491.02	-0.07149
3491.21	-0.07052	3491.21	-0.05949
3491.41	-0.03026	3491.41	-0.03061
3491.6	0.01291	3491.6	-0.00704
3491.8	0.04668	3491.8	0.01431
3491.99	0.08072	3491.99	0.0235
3492.19	0.09539	3492.19	0.01891
3492.38	0.0621	3492.38	0.01003
3492.58	0.0025	3492.58	-0.00902
3492.77	-0.04854	3492.77	-0.03058
3492.97	-0.07239	3492.97	-0.03991
3493.16	-0.08263	3493.16	-0.03539
3493.36	-0.09403	3493.36	-0.02479
3493.55	-0.08638	3493.55	-0.01588
3493.75	-0.05865	3493.75	-0.01743
3493.95	-0.03242	3493.95	-0.0165
3494.14	-0.0274	3494.14	-0.00912
3494.34	-0.03013	3494.34	-0.0157
3494.53	-0.01621	3494.53	-0.0226
3494.73	-0.00413	3494.73	-0.01985
3494.92	-0.01341	3494.92	-0.02578
3495.12	-0.01822	3495.12	-0.02859
3495.31	-0.00526	3495.31	-0.01404
3495.51	-0.0044	3495.51	-0.00404
3495.7	-0.02019	3495.7	-0.00673
3495.9	-0.02311	3495.9	-0.01029
3496.09	-0.01199	3496.09	-0.00376
3496.29	-0.0123	3496.29	0.00224
3496.48	-0.02009	3496.48	-0.00546
3496.68	-0.0229	3496.68	-0.01093
3496.88	-0.01757	3496.88	-0.00716
3497.07	-0.00782	3497.07	0.00104
3497.27	0.01012	3497.27	0.00738
3497.46	0.05718	3497.46	0.01739
3497.66	0.11405	3497.66	0.03886
3497.85	0.16426	3497.85	0.05118
3498.05	0.19607	3498.05	0.05442
3498.24	0.17897	3498.24	0.04871
3498.44	0.10789	3498.44	0.01656
3498.63	-0.00011512	3498.63	-0.03121
3498.83	-0.10856	3498.83	-0.07517
3499.02	-0.17945	3499.02	-0.09442
3499.22	-0.19212	3499.22	-0.08817
3499.41	-0.16624	3499.41	-0.07292
3499.61	-0.12917	3499.61	-0.05562
3499.8	-0.08959	3499.8	-0.03968
3500	-0.05867	3500	-0.03245
3500.2	-0.0397	3500.2	-0.0304
3500.39	-0.02909	3500.39	-0.01888
3500.59	-0.02962	3500.59	-0.01663
3500.78	-0.03965	3500.78	-0.02613
3500.98	-0.03983	3500.98	-0.02292
3501.17	-0.02681	3501.17	-0.01363
3501.37	-0.01877	3501.37	-0.01192
3501.56	-0.01704	3501.56	-0.01704
3501.76	-0.02155	3501.76	-0.02456
3501.95	-0.02989	3501.95	-0.02983
3502.15	-0.03203	3502.15	-0.02825
3502.34	-0.02944	3502.34	-0.03462
3502.54	-0.0282	3502.54	-0.04221
3502.73	-0.03586	3502.73	-0.03057
3502.93	-0.03525	3502.93	-0.02426
3503.12	-0.01692	3503.12	-0.0331
3503.32	-0.00636	3503.32	-0.03464
3503.52	0.0022	3503.52	-0.01637
3503.71	0.02777	3503.71	0.00105
3503.91	0.05995	3503.91	0.00116
3504.1	0.08661	3504.1	0.0017
3504.3	0.08924	3504.3	0.000305511
3504.49	0.05554	3504.49	-0.01748
3504.69	-0.00183	3504.69	-0.04347
3504.88	-0.06641	3504.88	-0.05631
3505.08	-0.10311	3505.08	-0.05763
3505.27	-0.10003	3505.27	-0.05807
3505.47	-0.08744	3505.47	-0.04379
3505.66	-0.06105	3505.66	-0.0133
3505.86	-0.0168	3505.86	0.01467
3506.05	0.01331	3506.05	0.02832
3506.25	0.0218	3506.25	0.02697
3506.45	0.01092	3506.45	0.00439
3506.64	-0.02241	3506.64	-0.04255
3506.84	-0.0583	3506.84	-0.07259
3507.03	-0.08138	3507.03	-0.07741
3507.23	-0.08856	3507.23	-0.08987
3507.42	-0.0805	3507.42	-0.08517
3507.62	-0.06843	3507.62	-0.05914
3507.81	-0.05585	3507.81	-0.04483
3508.01	-0.04664	3508.01	-0.04224
3508.2	-0.04488	3508.2	-0.04419
3508.4	-0.04765	3508.4	-0.04916
3508.59	-0.05373	3508.59	-0.04498
3508.79	-0.04313	3508.79	-0.03148
3508.98	-0.02325	3508.98	-0.02624
3509.18	-0.02064	3509.18	-0.03026
3509.38	-0.02577	3509.38	-0.0358
3509.57	-0.02357	3509.57	-0.03829
3509.77	-0.01673	3509.77	-0.03396
3509.96	-0.02357	3509.96	-0.02975
3510.16	-0.03025	3510.16	-0.02817
3510.35	-0.02961	3510.35	-0.02626
3510.55	-0.03126	3510.55	-0.02722
3510.74	-0.02287	3510.74	-0.03354
3510.94	-0.01768	3510.94	-0.04586
3511.13	-0.02883	3511.13	-0.05082
3511.33	-0.0416	3511.33	-0.04272
3511.52	-0.04477	3511.52	-0.03372
3511.72	-0.04323	3511.72	-0.02731
3511.91	-0.04146	3511.91	-0.02833
3512.11	-0.03687	3512.11	-0.03352
3512.3	-0.0339	3512.3	-0.0305
3512.5	-0.03087	3512.5	-0.02839
3512.7	-0.02535	3512.7	-0.03156
3512.89	-0.02975	3512.89	-0.03627
3513.09	-0.03529	3513.09	-0.04361
3513.28	-0.03277	3513.28	-0.03772
3513.48	-0.03113	3513.48	-0.02464
3513.67	-0.01418	3513.67	-0.02258
3513.87	0.01394	3513.87	-0.01071
3514.06	0.04016	3514.06	0.01176
3514.26	0.09068	3514.26	0.02536
3514.45	0.14491	3514.45	0.04045
3514.65	0.1586	3514.65	0.0405
3514.84	0.13027	3514.84	0.01162
3515.04	0.06036	3515.04	-0.0246
3515.23	-0.03888	3515.23	-0.06232
3515.43	-0.13966	3515.43	-0.09039
3515.62	-0.21258	3515.62	-0.1031
3515.82	-0.22678	3515.82	-0.10357
3516.02	-0.19395	3516.02	-0.08302
3516.21	-0.15245	3516.21	-0.05901
3516.41	-0.11934	3516.41	-0.05085
3516.6	-0.10108	3516.6	-0.04318
3516.8	-0.08468	3516.8	-0.03741
3516.99	-0.0642	3516.99	-0.05044
3517.19	-0.05741	3517.19	-0.05678
3517.38	-0.06431	3517.38	-0.04148
3517.58	-0.06714	3517.58	-0.03369
3517.77	-0.05519	3517.77	-0.03613
3517.97	-0.04344	3517.97	-0.03685
3518.16	-0.04072	3518.16	-0.03382
3518.36	-0.03897	3518.36	-0.0246
3518.55	-0.04133	3518.55	-0.02006
3518.75	-0.042	3518.75	-0.02792
3518.95	-0.03239	3518.95	-0.04072
3519.14	-0.02881	3519.14	-0.04554
3519.34	-0.04135	3519.34	-0.04468
3519.53	-0.05038	3519.53	-0.05226
3519.73	-0.03678	3519.73	-0.0494
3519.92	-0.01552	3519.92	-0.03127
3520.12	-0.000509185	3520.12	-0.01942
3520.31	0.02198	3520.31	-0.01393
3520.51	0.05017	3520.51	-0.0133
3520.7	0.05928	3520.7	-0.01396
3520.9	0.03153	3520.9	-0.02249
3521.09	-0.01077	3521.09	-0.03926
3521.29	-0.05264	3521.29	-0.04618
3521.48	-0.09861	3521.48	-0.05365
3521.68	-0.12579	3521.68	-0.05902
3521.88	-0.12415	3521.88	-0.04455
3522.07	-0.09384	3522.07	-0.02908
3522.27	-0.05021	3522.27	-0.02153
3522.46	-0.01442	3522.46	-0.02214
3522.66	-0.00488	3522.66	-0.03319
3522.85	-0.0248	3522.85	-0.04662
3523.05	-0.04139	3523.05	-0.06238
3523.24	-0.05165	3523.24	-0.07101
3523.44	-0.05949	3523.44	-0.0696
3523.63	-0.0651	3523.63	-0.06553
3523.83	-0.06681	3523.83	-0.04502
3524.02	-0.06256	3524.02	-0.03087
3524.22	-0.05718	3524.22	-0.04039
3524.41	-0.04106	3524.41	-0.04703
3524.61	-0.03172	3524.61	-0.04982
3524.8	-0.03463	3524.8	-0.04468
3525	-0.03751	3525	-0.03707
3525.2	-0.04602	3525.2	-0.03984
3525.39	-0.05204	3525.39	-0.04306
3525.59	-0.04837	3525.59	-0.04744
3525.78	-0.04093	3525.78	-0.04905
3525.98	-0.04036	3525.98	-0.04105
3526.17	-0.04255	3526.17	-0.03534
3526.37	-0.03543	3526.37	-0.03262
3526.56	-0.03086	3526.56	-0.03234
3526.76	-0.02949	3526.76	-0.03547
3526.95	-0.02467	3526.95	-0.03288
3527.15	-0.03033	3527.15	-0.02977
3527.34	-0.04193	3527.34	-0.03439
3527.54	-0.04347	3527.54	-0.03382
3527.73	-0.03331	3527.73	-0.02047
3527.93	-0.02314	3527.93	-0.02204
3528.12	-0.03239	3528.12	-0.03436
3528.32	-0.04845	3528.32	-0.03123
3528.52	-0.04129	3528.52	-0.02921
3528.71	-0.02583	3528.71	-0.03788
3528.91	-0.02039	3528.91	-0.04606
3529.1	-0.02472	3529.1	-0.04423
3529.3	-0.0338	3529.3	-0.03837
3529.49	-0.02718	3529.49	-0.02777
3529.69	-0.02502	3529.69	-0.01839
3529.88	-0.03695	3529.88	-0.02102
3530.08	-0.03249	3530.08	-0.0228
3530.27	-0.03255	3530.27	-0.02747
3530.47	-0.03956	3530.47	-0.04143
3530.66	-0.0291	3530.66	-0.05075
3530.86	-0.02949	3530.86	-0.03972
3531.05	-0.04197	3531.05	-0.02683
3531.25	-0.04358	3531.25	-0.02138
3531.45	-0.03589	3531.45	-0.01874
3531.64	-0.02293	3531.64	-0.03027
3531.84	-0.01481	3531.84	-0.04856
3532.03	-0.01542	3532.03	-0.0522
3532.23	-0.02093	3532.23	-0.03703
3532.42	-0.02459	3532.42	-0.02707
3532.62	-0.02405	3532.62	-0.03289
3532.81	-0.0211	3532.81	-0.03947
3533.01	-0.02254	3533.01	-0.03698
3533.2	-0.03684	3533.2	-0.03269
3533.4	-0.04477	3533.4	-0.03218
3533.59	-0.03663	3533.59	-0.02837
3533.79	-0.02819	3533.79	-0.02211
3533.98	-0.01972	3533.98	-0.03259
3534.18	-0.01871	3534.18	-0.04549
3534.38	-0.02768	3534.38	-0.03999
3534.57	-0.03586	3534.57	-0.0344
3534.77	-0.03354	3534.77	-0.03029
3534.96	-0.01996	3534.96	-0.03145
3535.16	-0.02511	3535.16	-0.0349
3535.35	-0.03809	3535.35	-0.02451
3535.55	-0.03441	3535.55	-0.022
3535.74	-0.03392	3535.74	-0.03124
3535.94	-0.03916	3535.94	-0.03044
3536.13	-0.03111	3536.13	-0.02457
3536.33	-0.01308	3536.33	-0.01863
3536.52	3.09939e-05	3536.52	-0.01482
3536.72	0.01226	3536.72	-0.02127
3536.91	0.03153	3536.91	-0.02611
3537.11	0.06303	3537.11	-0.01885
3537.3	0.07516	3537.3	-0.01969
3537.5	0.04417	3537.5	-0.03462
3537.7	0.000261234	3537.7	-0.0432
3537.89	-0.04957	3537.89	-0.05212
3538.09	-0.09967	3538.09	-0.06603
3538.28	-0.13039	3538.28	-0.06338
3538.48	-0.13325	3538.48	-0.05047
3538.67	-0.11457	3538.67	-0.04948
3538.87	-0.09415	3538.87	-0.05171
3539.06	-0.07316	3539.06	-0.03922
3539.26	-0.05444	3539.26	-0.02557
3539.45	-0.03992	3539.45	-0.02989
3539.65	-0.02775	3539.65	-0.03203
3539.84	-0.02756	3539.84	-0.02491
3540.04	-0.03245	3540.04	-0.02875
3540.23	-0.02938	3540.23	-0.03234
3540.43	-0.02814	3540.43	-0.02772
3540.62	-0.03072	3540.62	-0.02384
3540.82	-0.02709	3540.82	-0.02358
3541.02	-0.02399	3541.02	-0.03171
3541.21	-0.02716	3541.21	-0.03386
3541.41	-0.03082	3541.41	-0.02723
3541.6	-0.03629	3541.6	-0.02903
3541.8	-0.04038	3541.8	-0.03174
3541.99	-0.03166	3541.99	-0.03303
3542.19	-0.02156	3542.19	-0.03389
3542.38	-0.02184	3542.38	-0.02896
3542.58	-0.02702	3542.58	-0.02435
3542.77	-0.0236	3542.77	-0.02304
3542.97	-0.01869	3542.97	-0.02104
3543.16	-0.02545	3543.16	-0.02389
3543.36	-0.03328	3543.36	-0.0331
3543.55	-0.03805	3543.55	-0.03949
3543.75	-0.04074	3543.75	-0.04697
3543.95	-0.0396	3543.95	-0.05003
3544.14	-0.0342	3544.14	-0.04357
3544.34	-0.03318	3544.34	-0.03615
3544.53	-0.03377	3544.53	-0.03395
3544.73	-0.03114	3544.73	-0.04269
3544.92	-0.03729	3544.92	-0.05091
3545.12	-0.04174	3545.12	-0.04467
3545.31	-0.02834	3545.31	-0.03063
3545.51	-0.02566	3545.51	-0.02602
3545.7	-0.03929	3545.7	-0.03508
3545.9	-0.03317	3545.9	-0.04193
3546.09	-0.02254	3546.09	-0.03442
3546.29	-0.03145	3546.29	-0.02713
3546.48	-0.03702	3546.48	-0.03626
3546.68	-0.03329	3546.68	-0.04321
3546.88	-0.03448	3546.88	-0.04077
3547.07	-0.03864	3547.07	-0.03649
3547.27	-0.04081	3547.27	-0.03355
3547.46	-0.03987	3547.46	-0.0347
3547.66	-0.03625	3547.66	-0.02719
3547.85	-0.03845	3547.85	-0.01849
3548.05	-0.04292	3548.05	-0.02176
3548.24	-0.03612	3548.24	-0.0323
3548.44	-0.03521	3548.44	-0.04104
3548.63	-0.03433	3548.63	-0.0375
3548.83	-0.02673	3548.83	-0.03111
3549.02	-0.03008	3549.02	-0.02978
3549.22	-0.02646	3549.22	-0.02641
3549.41	-0.01901	3549.41	-0.02908
3549.61	-0.02126	3549.61	-0.03897
3549.8	-0.02139	3549.8	-0.03551
3550	-0.02561	3550	-0.02085
3550.2	-0.0351	3550.2	-0.01688
3550.39	-0.03772	3550.39	-0.02053
3550.59	-0.04042	3550.59	-0.01915
3550.78	-0.04466	3550.78	-0.02096
3550.98	-0.03786	3550.98	-0.03307
3551.17	-0.03206	3551.17	-0.04329
3551.37	-0.03724	3551.37	-0.03858
3551.56	-0.0366	3551.56	-0.02629
3551.76	-0.02786	3551.76	-0.01863
3551.95	-0.02423	3551.95	-0.02003
3552.15	-0.03537	3552.15	-0.03019
3552.34	-0.04301	3552.34	-0.03659
3552.54	-0.0322	3552.54	-0.0405
3552.73	-0.02843	3552.73	-0.04741
3552.93	-0.03253	3552.93	-0.04721
3553.12	-0.03498	3553.12	-0.03587
3553.32	-0.0355	3553.32	-0.02599
3553.52	-0.02691	3553.52	-0.03139
3553.71	-0.01766	3553.71	-0.04005
3553.91	-0.01725	3553.91	-0.03903
3554.1	-0.03347	3554.1	-0.03272
3554.3	-0.04346	3554.3	-0.03336
3554.49	-0.02883	3554.49	-0.0421
3554.69	-0.0198	3554.69	-0.04
3554.88	-0.02664	3554.88	-0.03107
3555.08	-0.04228	3555.08	-0.03835
3555.27	-0.04382	3555.27	-0.05361
3555.47	-0.02349	3555.47	-0.05844
3555.66	-0.02268	3555.66	-0.05278
3555.86	-0.03769	3555.86	-0.04277
3556.05	-0.04196	3556.05	-0.03828
3556.25	-0.04	3556.25	-0.03517
3556.45	-0.0449	3556.45	-0.02293
3556.64	-0.05266	3556.64	-0.01932
3556.84	-0.04775	3556.84	-0.0219
3557.03	-0.04034	3557.03	-0.01564
3557.23	-0.0415	3557.23	-0.01505
3557.42	-0.0448	3557.42	-0.01664
3557.62	-0.041	3557.62	-0.01827
3557.81	-0.04032	3557.81	-0.02945
3558.01	-0.04174	3558.01	-0.03933
3558.2	-0.03906	3558.2	-0.04057
3558.4	-0.05292	3558.4	-0.04105
3558.59	-0.0617	3558.59	-0.03979
3558.79	-0.04167	3558.79	-0.03475
3558.98	-0.03046	3558.98	-0.03561
3559.18	-0.04114	3559.18	-0.03114
3559.38	-0.04473	3559.38	-0.01978
3559.57	-0.03812	3559.57	-0.02327
3559.77	-0.04105	3559.77	-0.0268
3559.96	-0.0512	3559.96	-0.0204
3560.16	-0.05218	3560.16	-0.03387
3560.35	-0.03952	3560.35	-0.05552
3560.55	-0.02451	3560.55	-0.05348
3560.74	-0.02323	3560.74	-0.04245
3560.94	-0.01999	3560.94	-0.03373
3561.13	-0.0087	3561.13	-0.03369
3561.33	-0.01055	3561.33	-0.03337
3561.52	-0.01683	3561.52	-0.02802
3561.72	-0.02248	3561.72	-0.031
3561.91	-0.03298	3561.91	-0.02878
3562.11	-0.0401	3562.11	-0.03394
3562.3	-0.03798	3562.3	-0.05089
3562.5	-0.03172	3562.5	-0.05683
3562.7	-0.03341	3562.7	-0.05434
3562.89	-0.04082	3562.89	-0.04779
3563.09	-0.04467	3563.09	-0.04344
3563.28	-0.03891	3563.28	-0.05126
3563.48	-0.03179	3563.48	-0.05138
3563.67	-0.03512	3563.67	-0.03871
3563.87	-0.03391	3563.87	-0.04329
3564.06	-0.0261	3564.06	-0.05399
3564.26	-0.0303	3564.26	-0.05041
3564.45	-0.04046	3564.45	-0.04209
3564.65	-0.0409	3564.65	-0.03581
3564.84	-0.03907	3564.84	-0.03542
3565.04	-0.04399	3565.04	-0.03509
3565.23	-0.04401	3565.23	-0.03047
3565.43	-0.04169	3565.43	-0.0229
3565.62	-0.04162	3565.62	-0.02325
3565.82	-0.03104	3565.82	-0.03575
3566.02	-0.02539	3566.02	-0.0436
3566.21	-0.03466	3566.21	-0.04325
3566.41	-0.03293	3566.41	-0.03531
3566.6	-0.02415	3566.6	-0.02208
3566.8	-0.03731	3566.8	-0.01162
3566.99	-0.05473	3566.99	-0.01105
3567.19	-0.04973	3567.19	-0.02622
3567.38	-0.03558	3567.38	-0.03963
3567.58	-0.02871	3567.58	-0.03617
3567.77	-0.02715	3567.77	-0.03529
3567.97	-0.03226	3567.97	-0.03787
3568.16	-0.03711	3568.16	-0.03329
3568.36	-0.03235	3568.36	-0.0265
3568.55	-0.03197	3568.55	-0.02103
3568.75	-0.03645	3568.75	-0.02904
3568.95	-0.03859	3568.95	-0.03965
3569.14	-0.03484	3569.14	-0.02806
3569.34	-0.03157	3569.34	-0.01762
3569.53	-0.03915	3569.53	-0.02701
3569.73	-0.04352	3569.73	-0.03534
3569.92	-0.04402	3569.92	-0.04044
3570.12	-0.04751	3570.12	-0.04398
3570.31	-0.04249	3570.31	-0.04034
3570.51	-0.03585	3570.51	-0.03468
3570.7	-0.03491	3570.7	-0.03612
3570.9	-0.03251	3570.9	-0.0425
3571.09	-0.03319	3571.09	-0.03828
3571.29	-0.03172	3571.29	-0.03614
3571.48	-0.02625	3571.48	-0.0458
3571.68	-0.02759	3571.68	-0.04291
3571.88	-0.02914	3571.88	-0.03539
3572.07	-0.02563	3572.07	-0.03658
3572.27	-0.02675	3572.27	-0.0294
3572.46	-0.03504	3572.46	-0.02388
3572.66	-0.03893	3572.66	-0.03037
3572.85	-0.02843	3572.85	-0.03399
3573.05	-0.02062	3573.05	-0.03682
3573.24	-0.03165	3573.24	-0.04143
3573.44	-0.03659	3573.44	-0.04606
3573.63	-0.03511	3573.63	-0.05251
3573.83	-0.03403	3573.83	-0.05254
3574.02	-0.02293	3574.02	-0.04603
3574.22	-0.02333	3574.22	-0.03496
3574.41	-0.0347	3574.41	-0.02467
3574.61	-0.03831	3574.61	-0.02654
3574.8	-0.03943	3574.8	-0.0369
3575	-0.03923	3575	-0.04189
3575.2	-0.03932	3575.2	-0.03719
3575.39	-0.04419	3575.39	-0.02688
3575.59	-0.04284	3575.59	-0.02678
3575.78	-0.04006	3575.78	-0.03431
3575.98	-0.04068	3575.98	-0.02786
3576.17	-0.03351	3576.17	-0.02385
3576.37	-0.02877	3576.37	-0.02596
3576.56	-0.03052	3576.56	-0.02433
3576.76	-0.02981	3576.76	-0.02599
3576.95	-0.0278	3576.95	-0.02895
3577.15	-0.0308	3577.15	-0.03079
3577.34	-0.0335	3577.34	-0.03305
3577.54	-0.03582	3577.54	-0.03411
3577.73	-0.04246	3577.73	-0.03796
3577.93	-0.04326	3577.93	-0.04601
3578.12	-0.03653	3578.12	-0.04137
3578.32	-0.02678	3578.32	-0.02876
3578.52	-0.02847	3578.52	-0.02672
3578.71	-0.03728	3578.71	-0.02485
3578.91	-0.03737	3578.91	-0.02568
3579.1	-0.03815	3579.1	-0.03121
3579.3	-0.04247	3579.3	-0.02433
3579.49	-0.03883	3579.49	-0.0214
3579.69	-0.02415	3579.69	-0.0205
3579.88	-0.01429	3579.88	-0.01986
3580.08	-0.01969	3580.08	-0.02505
3580.27	-0.02954	3580.27	-0.0241
3580.47	-0.03436	3580.47	-0.03077
3580.66	-0.03283	3580.66	-0.04018
3580.86	-0.02116	3580.86	-0.02974
3581.05	-0.01625	3581.05	-0.0163
3581.25	-0.02372	3581.25	-0.02743
3581.45	-0.01449	3581.45	-0.03974
3581.64	-0.00138	3581.64	-0.03412
3581.84	-0.01761	3581.84	-0.02313
3582.03	-0.03684	3582.03	-0.01805
3582.23	-0.02883	3582.23	-0.02954
3582.42	-0.01613	3582.42	-0.04404
3582.62	-0.02042	3582.62	-0.04016
3582.81	-0.03565	3582.81	-0.03442
3583.01	-0.04505	3583.01	-0.03841
3583.2	-0.04305	3583.2	-0.03564
3583.4	-0.02982	3583.4	-0.02778
3583.59	-0.01984	3583.59	-0.02576
3583.79	-0.03152	3583.79	-0.02746
3583.98	-0.0484	3583.98	-0.0299
3584.18	-0.05141	3584.18	-0.03152
3584.38	-0.04704	3584.38	-0.03513
3584.57	-0.0458	3584.57	-0.04046
3584.77	-0.04652	3584.77	-0.04177
3584.96	-0.04355	3584.96	-0.04258
3585.16	-0.03636	3585.16	-0.03373
3585.35	-0.03183	3585.35	-0.02659
3585.55	-0.03433	3585.55	-0.03803
3585.74	-0.03428	3585.74	-0.04474
3585.94	-0.02335	3585.94	-0.03591
3586.13	-0.01797	3586.13	-0.02658
3586.33	-0.01313	3586.33	-0.02579
3586.52	-0.01507	3586.52	-0.02692
3586.72	-0.03486	3586.72	-0.02902
3586.91	-0.03747	3586.91	-0.03393
3587.11	-0.02493	3587.11	-0.04284
3587.3	-0.02446	3587.3	-0.05172
3587.5	-0.02909	3587.5	-0.05078
3587.7	-0.0301	3587.7	-0.05039
3587.89	-0.03029	3587.89	-0.05276
3588.09	-0.02873	3588.09	-0.04538
3588.28	-0.03121	3588.28	-0.03055
3588.48	-0.03354	3588.48	-0.01877
3588.67	-0.03162	3588.67	-0.01818
3588.87	-0.03697	3588.87	-0.02956
3589.06	-0.0371	3589.06	-0.0345
3589.26	-0.02624	3589.26	-0.02777
3589.45	-0.02643	3589.45	-0.03245
3589.65	-0.03203	3589.65	-0.03108
3589.84	-0.03566	3589.84	-0.01992
3590.04	-0.04053	3590.04	-0.03025
3590.23	-0.03317	3590.23	-0.03899
3590.43	-0.02518	3590.43	-0.02708
3590.62	-0.02994	3590.62	-0.02747
3590.82	-0.03106	3590.82	-0.03689
3591.02	-0.02524	3591.02	-0.0197
3591.21	-0.02409	3591.21	-0.01003
3591.41	-0.0262	3591.41	-0.02981
3591.6	-0.0176	3591.6	-0.04097
3591.8	-0.00649	3591.8	-0.03639
3591.99	-0.01398	3591.99	-0.02734
3592.19	-0.02958	3592.19	-0.02449
3592.38	-0.02889	3592.38	-0.0289
3592.58	-0.02063	3592.58	-0.02759
3592.77	-0.02139	3592.77	-0.02393
3592.97	-0.0301	3592.97	-0.03059
3593.16	-0.04113	3593.16	-0.04089
3593.36	-0.04522	3593.36	-0.04135
3593.55	-0.03687	3593.55	-0.03541
3593.75	-0.01861	3593.75	-0.02563
3593.95	-0.01048	3593.95	-0.02207
3594.14	-0.01427	3594.14	-0.03458
3594.34	-0.01376	3594.34	-0.03606
3594.53	-0.01405	3594.53	-0.0181
3594.73	-0.02303	3594.73	-0.01781
3594.92	-0.03142	3594.92	-0.03506
3595.12	-0.02892	3595.12	-0.04059
3595.31	-0.02177	3595.31	-0.02757
3595.51	-0.01964	3595.51	-0.01842
3595.7	-0.02623	3595.7	-0.02797
3595.9	-0.03168	3595.9	-0.02719
3596.09	-0.02725	3596.09	-0.02053
3596.29	-0.02577	3596.29	-0.03257
3596.48	-0.03373	3596.48	-0.04072
3596.68	-0.03462	3596.68	-0.03533
3596.88	-0.02607	3596.88	-0.0328
3597.07	-0.02721	3597.07	-0.03195
3597.27	-0.03238	3597.27	-0.0305
3597.46	-0.03326	3597.46	-0.02758
3597.66	-0.02775	3597.66	-0.0227
3597.85	-0.01459	3597.85	-0.02972
3598.05	-0.01446	3598.05	-0.03719
3598.24	-0.02888	3598.24	-0.02594
3598.44	-0.03456	3598.44	-0.01552
3598.63	-0.03296	3598.63	-0.01615
3598.83	-0.03244	3598.83	-0.02314
3599.02	-0.02454	3599.02	-0.02843
3599.22	-0.02146	3599.22	-0.02755
3599.41	-0.02904	3599.41	-0.03465
3599.61	-0.03534	3599.61	-0.04079
3599.8	-0.03827	3599.8	-0.03823
